# Supplementary material for: Comparative profiling of the synaptic proteome from Alzheimer’s disease patients with focus on the APOE genotype
Source: Acta Neuropathol Commun. 2019 Dec 20;7:214. doi: 10.1186/s40478-019-0847-7 (PMC6925519; doi:10.1186/s40478-019-0847-7)
Supplement: Supplementary file 2 — Additional file 2: Table S2. DAVID Analysis confirms enrichment of synaptic proteins. [file 40478_2019_847_MOESM2_ESM.xlsx]

## Sheet: Sheet1
Term	P-Value	Fold Enrichment	Bonferroni	Benjamini
clathrin coat of coated pit	0.00333	3.4	0.98	0.0258
mitochondrial alpha-ketoglutarate dehydrogenase complex	0.0787	3.4	1	0.373
synaptobrevin 2-SNAP-25-syntaxin-1a-complexin I complex	0.0787	3.4	1	0.373
calcineurin complex	0.0787	3.4	1	0.373
mitochondrial respiratory chain complex I	2.9e-16	3	3.89e-13	1.3e-14
mitochondrial proton-transporting ATP synthase complex	1.21e-05	2.8	0.014	0.000153
postsynaptic density	2.23e-41	2.6	2.6e-38	2.6e-39
excitatory synapse	3.21e-05	2.6	0.0368	0.000386
dendritic spine	3.51e-21	2.6	4.1e-18	2.05e-19
presynaptic active zone	2e-06	2.6	0.00233	2.99e-05
synaptic vesicle	9.35e-19	2.6	1.09e-15	4.37e-17
AMPA glutamate receptor complex	4.98e-06	2.6	0.0058	6.84e-05
synaptic vesicle membrane	2.16e-10	2.5	2.52e-07	5.04e-09
presynaptic membrane	1.43e-11	2.5	1.67e-08	4.07e-10
