# Supplementary material for: Comparative profiling of the synaptic proteome from Alzheimer’s disease patients with focus on the APOE genotype
Source: Acta Neuropathol Commun. 2019 Dec 20;7:214. doi: 10.1186/s40478-019-0847-7 (PMC6925519; doi:10.1186/s40478-019-0847-7)
Supplement: Supplementary file 6 — Additional file 6: Table S6. Filtered proteomics data used for IPA analysis in Fig. 3. [file 40478_2019_847_MOESM6_ESM.xlsx]

## Sheet: IPA all >2pep ch >20% E4 41-42
Accesion1	Accesion2	Gene_Symbol	Log2 Normalised Ratio AD/Ctrl 3/3 41/42	Log2 Normalised Ratio AD/Ctrl 4/x 41/42	Log2 Normalised Ratio AD/Ctrl 41/42 (E3+4)	Log2 Normalised Ratio AD/Ctrl 3/3 17	Log2 Normalised Ratio AD/Ctrl 4/x 17	Log2 Normalised Ratio AD/Ctrl BA17 (E3+4)	Log2 normalised ratio ADE4/ADE3 BA41/42	Log2 normalised ratio ADE4/ADE3 BA17	Log2 normalised ratio control E4/control E3 BA41/42	Log2 normalised ratio control E4/control E3 BA17
Q6NYC5	Q6NYC5_HUMAN	MAP2	0.707682	-3.98279	-2.19984	2.0351	-2.59166	-0.772835	-1.49056	-1.49264	3.17696	3.12609
P47972	NPTX2_HUMAN	NPTX2	-0.0555218	-2.77527	-1.23231	-0.231506	0.191259	0.0187622	-1.66528	0.798787	1.03152	0.367991
P16520-2	GBB3_HUMAN	GNB3	-0.946107	-2.16708	-1.4427	-1.22288	-1.70017	-1.39272	-0.940289	-0.78859	0.257731	-0.319327
Q6EZE9	Q6EZE9_HUMAN	DEFA3	3.32117	-1.64628	1.83147	0.620766	1.38767	1.0054	-3.8271	0.377506	1.11739	-0.397428
P61278	SMS_HUMAN	SST	-0.607088	-1.59333	-1.09526	-0.546673	-1.19817	-0.831461	-0.436167	-0.509717	0.527124	0.133754
A0A087WVZ0	A0A087WVZ0_HUMAN	MPC1	-0.127434	-1.50749	-0.750491	-0.0915477	-0.155947	-0.112485	-0.83627	-0.0413406	0.520838	0.0150281
O15240	VGF_HUMAN	VGF	-0.230298	-1.48288	-0.794605	-0.468869	-0.289698	-0.367507	-0.768513	0.319855	0.461111	0.132653
A0A024R926	A0A024R926_HUMAN	C1orf21	-0.72054	-1.26023	-1.02834	-0.416429	-1.09682	-0.747678	0.0418497	-0.274008	0.558584	0.398351
Q8TB68-2	PRR7_HUMAN	PRR7	-1.14236	-1.20593	-1.11781	0.0718197	0.914402	0.418249	-0.521288	-0.177381	-0.480666	-1.02799
Q96NW4	ANR27_HUMAN	ANKRD27	0.537746	-1.1508	-0.179663	-0.554124	-0.373268	-0.454916	-1.13399	0.121306	0.531608	-0.0675816
Q6JBY9	CPZIP_HUMAN	RCSD1	-0.471315	-1.1406	-0.859871	-0.442505	-0.927257	-0.645033	0.029964	-0.486364	0.676292	-0.00964279
D3DTM5	D3DTM5_HUMAN	C17orf100	-0.278134	-1.05214	-0.6285	-0.347692	-1.06368	-0.657657	-0.477824	-0.573499	0.273232	0.134459
E9PN66	E9PN66_HUMAN	TP53I11	-0.216542	-0.997864	-0.625062	-0.330791	-0.352937	-0.334282	-0.224511	0.138077	0.533858	0.152192
Q5VWP3-4	MLIP_HUMAN	MLIP	-0.314393	-0.988569	-0.658394	-0.392011	-0.444155	-0.404211	-0.216028	-0.145642	0.435195	-0.101528
Q8WVH0	CPLX3_HUMAN	CPLX3	-0.330207	-0.921518	-0.687064	-0.326431	-1.20953	-0.762582	0.133005	-0.354702	0.701364	0.520369
O76050	NEUL1_HUMAN	NEURL1	-0.0464358	-0.912721	-0.426822	-0.158792	-0.373115	-0.25055	-0.586127	-0.158745	0.257205	0.0475471
Q9NPD7	NRN1_HUMAN	NRN1	-0.388332	-0.91127	-0.634817	-0.0927234	-0.409137	-0.232782	-0.258039	-0.219902	0.241946	0.0884814
B7Z6R7	B7Z6R7_HUMAN	2 SV=1	-0.998421	-0.90259	-0.943006	-0.387275	-0.634862	-0.500105	0.100234	-0.0886784	-0.0185492	0.150878
Q8IYS2	K2013_HUMAN	KIAA2013	0.013223	-0.900828	-0.530877	0.17649	0.355059	0.275411	-0.00479398	0.176773	0.886304	-0.00982723
A0A1X7SBR8	A0A1X7SBR8_HUMAN	CACNG8	-0.164689	-0.890089	-0.470475	-0.239552	-0.189113	-0.204608	-0.558915	0.0283062	0.143533	-0.0301636
P0CW24	PNM6A_HUMAN	PNMA6A	-1.25894	-0.888351	-1.06754	1.22382	0.153759	0.640352	0.343874	-0.18008	-0.0496669	0.881949
A0A0A6YYJ0	A0A0A6YYJ0_HUMAN	MSANTD3-TMEFF1	-0.258737	-0.865652	-0.606502	-0.231294	-0.546511	-0.377005	0.0265843	-0.13101	0.610547	0.176177
B3KVU6	B3KVU6_HUMAN	2 SV=1	0.10523	-0.857441	-0.326291	0.182468	-0.401127	-0.0964919	-0.609265	-0.258612	0.330454	0.316951
Q96L69	Q96L69_HUMAN	ENC1	-0.263767	-0.854702	-0.503705	-0.423589	-0.331519	-0.368234	-0.513975	-0.271838	0.0540073	-0.371939
B8QGS9	B8QGS9_HUMAN	PKP2	0.717113	-0.848641	0.0264721	0.152768	0.727456	0.40727	-0.987876	-0.159673	0.554925	-0.742391
Q3LID3	Q3LID3_HUMAN	Nbla04261	-0.382146	-0.839117	-0.611529	-0.395574	-0.641046	-0.50707	-0.127799	-0.0925246	0.306219	0.144916
P02452	CO1A1_HUMAN	COL1A1	-0.112771	-0.828693	-0.662509	-0.366387	-0.158486	-0.25211	0.71552	0.219942	1.40849	0.00401047
Q7Z2K8	GRIN1_HUMAN	GPRIN1	-0.20082	-0.826571	-0.531424	-0.197275	-0.540268	-0.361589	-0.130583	-0.0799681	0.472215	0.254994
C9K025	C9K025_HUMAN	RPL35A	0.185307	-0.797074	-0.266782	-0.0704364	-0.105709	-0.0776251	-0.573173	-0.00657135	0.386255	0.0206704
Q9BUH8	BEGIN_HUMAN	BEGAIN	-0.268929	-0.790249	-0.558981	-0.202891	-0.403493	-0.293042	0.00500994	-0.0537227	0.503377	0.138849
Q7Z3Z6	Q7Z3Z6_HUMAN	TM4SF2	0.0230403	-0.783699	-0.335801	-0.119238	-0.0949517	-0.0967057	-0.527255	-0.0176983	0.256532	-0.0500152
Q8TAM9	Q8TAM9_HUMAN	ICAM5	-0.244963	-0.777614	-0.439538	-0.357151	-0.517623	-0.421908	-0.595802	-0.158053	-0.0861027	-0.00561101
Q9Y2J0	RP3A_HUMAN	RPH3A	-0.37129	-0.776065	-0.523227	-0.149703	-0.414959	-0.263136	-0.442146	-0.229163	-0.060324	0.0280632
Q16478	GRIK5_HUMAN	GRIK5	-0.0974727	-0.770465	-0.342414	-0.0987109	-0.0241235	-0.0518838	-0.723784	0.0205421	-0.073744	-0.062076
O00451	GFRA2_HUMAN	GFRA2	-0.363195	-0.769226	-0.558457	-0.278606	-0.341429	-0.301262	-0.156794	0.0518076	0.226284	0.1066
B4DMR3	B4DMR3_HUMAN	2 SV=1	-0.298145	-0.7613	-0.536783	-0.367689	-0.237004	-0.292021	-0.0926284	0.28758	0.347574	0.148865
Q9P206	K1522_HUMAN	KIAA1522	-0.017937	-0.75974	-0.390064	0.139155	-0.048589	0.0584329	-0.281589	-0.109897	0.437262	0.0698163
G3XAH0	G3XAH0_HUMAN	SEPT5	-0.30873	-0.75788	-0.507426	-0.314777	-0.446155	-0.368908	-0.293737	-0.060674	0.13246	0.0626735
Q14C87	T132D_HUMAN	TMEM132D	-0.145727	-0.751439	-0.298986	0.0673415	-0.0788877	0.00170007	-1.04795	0.0342751	-0.465195	0.172474
B7WPG3	B7WPG3_HUMAN	HNRNPLL	-0.175383	-0.747996	-0.427821	0.0407935	-0.346988	-0.106522	-0.387114	-0.582863	0.162546	-0.203112
H0YCX3	H0YCX3_HUMAN	SLC24A4	0.17478	-0.745833	-0.251519	0.170412	-0.0316626	0.0749142	-0.526074	0.0359882	0.371586	0.230032
O43768	ENSA_HUMAN	ENSA	-0.479526	-0.743619	-0.626782	-0.326457	-0.608087	-0.449634	0.097185	-0.206253	0.338325	0.0673457
A0A087WUC4	A0A087WUC4_HUMAN	ADH1C	0.0392484	-0.738278	-0.39129	0.0829808	0.23732	0.16748	-0.109134	-0.0420332	0.64544	-0.204404
Q9H3H9	TCAL2_HUMAN	TCEAL2	-0.101305	-0.733545	-0.443383	0.0813849	-0.278562	-0.101508	-0.0907339	0.0397401	0.518554	0.391656
Q96I45	TM141_HUMAN	TMEM141	-0.629923	-0.732545	-0.664719	-0.123605	-0.0495924	-0.0770163	-0.0934784	0.00754743	-0.0138094	-0.0744959
S4R371	S4R371_HUMAN	FABP3	-0.546738	-0.731172	-0.664234	-0.282683	-0.455023	-0.361377	0.249861	0.0168391	0.411342	0.181149
B7Z5W0	B7Z5W0_HUMAN	1 SV=1	-0.319204	-0.72147	-0.503999	-0.309072	-0.463692	-0.370143	-0.212393	-0.176278	0.16692	-0.0296889
O75953	DNJB5_HUMAN	DNAJB5	-0.475763	-0.71967	-0.611085	-0.197631	-0.297519	-0.243573	0.0973799	0.172195	0.318334	0.264053
Q6ZMY0	Q6ZMY0_HUMAN	2 SV=1	-1.02544	-0.716438	-0.860135	1.12089	-0.441661	0.175841	0.0957953	-0.0887708	-0.236158	1.46575
B2RBH6	B2RBH6_HUMAN	2 SV=1	-0.321108	-0.715483	-0.517584	-0.370919	-0.339142	-0.344545	-0.10336	-0.0345704	0.268062	-0.0743788
P22748	CAH4_HUMAN	CA4	-0.108415	-0.708682	-0.33941	-0.209258	-0.963779	-0.55362	-0.591637	-0.475786	-0.0143231	0.270704
A0A1W2PP11	A0A1W2PP11_HUMAN	4 SV=1	-0.614667	-0.707236	-0.619694	-0.591444	-1.00436	-0.775655	-0.348007	-0.291309	-0.278391	0.113579
E9PHK0	E9PHK0_HUMAN	CLEC3B	-0.221056	-0.705782	-0.460002	0.049608	-0.829653	-0.395029	-0.169713	-0.290298	0.29206	0.580932
Q14722-2	KCAB1_HUMAN	KCNAB1	-0.527781	-0.703107	-0.612817	-0.196583	-0.225309	-0.1994	0.00543652	-0.0584	0.15781	-0.0377057
A0A1B0GUT6	A0A1B0GUT6_HUMAN	PSD	-0.051352	-0.701009	-0.376901	-0.0961575	-0.0351118	-0.0557926	-0.234572	-0.00815695	0.392133	-0.0772335
P56381	ATP5E_HUMAN	ATP5E	0.0200285	-0.695724	-0.353803	-0.0249406	-0.0816319	-0.0427784	-0.194617	-0.0120698	0.498182	0.0365908
A6NL88	SHSA7_HUMAN	SHISA7	-0.253729	-0.693161	-0.474727	-0.112067	-0.557664	-0.327384	-0.115491	-0.139778	0.300988	0.297788
P05937	CALB1_HUMAN	CALB1	-0.211085	-0.690366	-0.454034	-0.142438	-0.389961	-0.261137	-0.125399	0.0115778	0.33093	0.25107
G5EA18	G5EA18_HUMAN	STAU2	-0.580779	-0.686598	-0.660499	-0.479297	-0.291698	-0.376845	0.345817	0.119244	0.428684	-0.0763858
F8W9U4	F8W9U4_HUMAN	MAP4	-0.0544785	-0.684818	-0.384599	-0.183017	-0.244	-0.205095	-0.148266	0.0657935	0.459121	0.118746
Q5T8R2	Q5T8R2_HUMAN	GSTM5	0.218079	-0.684079	-0.152102	-0.0485601	-0.190517	-0.105965	-0.720861	-0.112978	0.158345	0.0209479
Q96DP0	Q96DP0_HUMAN	2 SV=1	-0.114721	-0.683612	-0.427002	0.0518388	-0.272888	-0.107899	-0.0375919	-0.0064783	0.508346	0.310218
B4DS77-2	SHSA9_HUMAN	SHISA9	-0.223324	-0.682276	-0.391327	-0.39901	-0.171757	-0.273762	-0.522847	0.27766	-0.0868475	0.0423762
Q8NDM9	Q8NDM9_HUMAN	DKFZp434D2429	-0.184982	-0.681552	-0.390561	-0.035446	-0.361641	-0.189222	-0.414049	-0.0999672	0.0595684	0.218197
X5D8T4	X5D8T4_HUMAN	ALDH5A1	-0.595326	-0.681085	-0.615265	-0.180532	-0.192403	-0.180477	-0.155206	0.239702	-0.0923999	0.243543
C9J712	C9J712_HUMAN	PFN2	0.0356629	-0.67855	-0.31669	0.0141165	0.0141206	0.0255599	-0.296425	-0.0709562	0.394836	-0.078991
A0A024R1P8	A0A024R1P8_HUMAN	NPTXR	0.100382	-0.675577	-0.303097	-0.061772	-0.202168	-0.123356	-0.232469	0.010007	0.520537	0.142373
O75190-2	DNJB6_HUMAN	DNAJB6	0.0380526	-0.672687	-0.249391	0.189957	-0.0172608	0.0914363	-0.609732	0.040853	0.0780556	0.24004
P49454	CENPF_HUMAN	CENPF	-1.03797	-0.670963	-0.84128	-0.00362269	-0.0601444	-0.0195247	-0.0757351	-0.0837243	-0.465698	-0.0352334
Q75T13	PGAP1_HUMAN	PGAP1	-0.0541643	-0.665032	-0.409547	-0.111526	-0.0445729	-0.0688421	0.0544808	0.113855	0.642396	0.0388711
Q6ZTW0-2	TPGS1_HUMAN	TPGS1	-1.60299	-0.658681	-1.08184	1.29192	-1.44796	-0.0701873	1.01758	-1.30308	0.0503212	1.42877
J3KT51	J3KT51_HUMAN	JPT1	-0.572258	-0.656499	-0.588074	-0.38415	-0.892974	-0.62512	-0.190389	-0.230801	-0.1291	0.269992
Q9P2Q9	Q9P2Q9_HUMAN	HTR2A	-0.103089	-0.649327	-0.332379	0.206335	0.0250744	0.127865	-0.435215	-0.0876499	0.0880708	0.0855803
Q7Z6G3	NECA2_HUMAN	NECAB2	-0.419155	-0.64714	-0.52767	-0.373774	-0.71714	-0.524083	-0.0483518	-0.268522	0.156681	0.0668128
Q5T8I3-2	F102B_HUMAN	FAM102B	-0.382035	-0.6471	-0.592645	-0.522049	-0.340231	-0.419392	0.608061	0.314396	0.850173	0.124548
P32456	GBP2_HUMAN	GBP2	0.787631	-0.645783	0.0466578	0.443733	0.420459	0.431909	-0.570524	0.527735	0.839937	0.542979
B7Z3Z1	B7Z3Z1_HUMAN	2 SV=1	0.0318622	-0.643197	-0.355431	-0.0391827	-0.205043	-0.115701	0.00397573	0.0448604	0.656083	0.20269
Q12914	Q12914_HUMAN	2 SV=1	-0.162276	-0.642998	-0.409769	-0.0930062	-0.334616	-0.20225	-0.10269	-0.0965262	0.35508	0.137053
Q4W5L2	Q4W5L2_HUMAN	SNCA	-0.533611	-0.642452	-0.591773	-0.180822	-0.510237	-0.31136	0.108443	-0.443523	0.194331	-0.122139
A0A024R3W5	A0A024R3W5_HUMAN	SLC39A10	-0.325054	-0.639712	-0.440533	-0.286837	-0.485836	-0.376094	-0.365119	-0.0548559	-0.0734144	0.136113
B2R6Q2	B2R6Q2_HUMAN	2 SV=1	-0.0446884	-0.638133	-0.338343	-0.132879	-0.172529	-0.143769	-0.224973	0.0589945	0.34552	0.0906139
Q13491-4	GPM6B_HUMAN	GPM6B	-0.286862	-0.633344	-0.4419	-0.0308309	-0.274655	-0.140269	-0.201629	-0.113065	0.1219	0.122728
Q7LC44	ARC_HUMAN	ARC	-0.221238	-0.632084	-0.434458	-0.0232967	-0.161886	-0.0826711	-0.0560486	-0.0215607	0.331845	0.108997
Q9ULI1	NWD2_HUMAN	NWD2	-0.465515	-0.6316	-0.531373	-0.139595	-0.279799	-0.198001	-0.122689	-0.0663203	0.0204432	0.0658536
A0A1W2PR49	A0A1W2PR49_HUMAN	GABRG2	0.0848122	-0.631241	-0.219056	0.0193682	-0.181396	-0.0802462	-0.542372	0.131069	0.150728	0.323802
P58340-2	MLF1_HUMAN	MLF1	0.246222	-0.629967	-0.243385	-0.0758961	0.0161265	-0.0206043	-0.132364	0.121445	0.720872	0.0213913
Q53FN1	Q53FN1_HUMAN	2 SV=1	-0.0678364	-0.627651	-0.326927	-0.161732	-0.546146	-0.333253	-0.308194	-0.26691	0.228668	0.109473
B4DKF8	B4DKF8_HUMAN	PSD3	0.222735	-0.627595	-0.194355	0.0440591	-0.266741	-0.0936342	-0.380908	-0.212506	0.446469	0.0902636
Q9Y5F6	PCDGM_HUMAN	PCDHGC5	-0.0739262	-0.627213	-0.362257	-0.531712	-0.31108	-0.410782	-0.119395	0.234095	0.41094	0.00543286
H3BRH9	H3BRH9_HUMAN	SYT17	-0.0927781	-0.625739	-0.368603	-0.218579	-0.387846	-0.288759	-0.120667	-0.135039	0.389341	0.026197
Q8N139-2	ABCA6_HUMAN	ABCA6	0.173044	-0.62323	-0.157557	0.0680471	-0.00772159	0.0387633	-0.630854	0.0491341	0.142468	0.116872
Q16566	KCC4_HUMAN	CAMK4	-0.230902	-0.619506	-0.420835	-0.150664	-0.432611	-0.281771	-0.125027	-0.0863216	0.240625	0.187595
Q9H237-4	PORCN_HUMAN	PORCN	-0.166991	-0.619437	-0.410725	-0.0998496	-0.464978	-0.259205	-0.0198509	-0.295048	0.409642	0.0620503
Q8N6N2	TTC9B_HUMAN	TTC9B	0.0133949	-0.619301	-0.25369	-0.059789	0.0756951	0.0181294	-0.491499	0.252021	0.118244	0.108506
A6XB87	A6XB87_HUMAN	LOC118812	-0.101077	-0.618983	-0.318759	-0.111817	-0.446738	-0.267171	-0.411689	-0.141984	0.0832642	0.184906
G5EMR8	G5EMR8_HUMAN	RAB15	-0.132078	-0.618955	-0.343625	-0.148817	-0.257976	-0.194471	-0.344977	0.0192941	0.118947	0.120423
B5MBY2	B5MBY2_HUMAN	DGKB	-0.0326685	-0.617339	-0.323199	-0.172443	-0.243037	-0.193704	-0.213348	-0.139934	0.348369	-0.0773699
Q9H0L4	CSTFT_HUMAN	CSTF2T	-1.19855	-0.61216	-0.906101	-0.0396864	0.0734617	0.0257115	-0.0843238	-0.00876073	-0.693666	-0.12994
Q9BV47	DUS26_HUMAN	DUSP26	-0.158232	-0.609992	-0.455446	-0.326337	-0.595914	-0.45486	0.326774	-0.0229967	0.755581	0.238549
Q08174-2	PCDH1_HUMAN	PCDH1	-0.209003	-0.608029	-0.403461	-0.178534	-0.350541	-0.255119	-0.135146	-0.0253128	0.240927	0.138664
C9J4Z3	C9J4Z3_HUMAN	RPL37A	0.0223904	-0.604788	-0.344402	-0.233782	0.150718	-0.03266	0.0592826	0.247814	0.663509	-0.144717
Q9Y2K5	R3HD2_HUMAN	R3HDM2	-0.347048	-0.603551	-0.489065	-0.12924	-0.334667	-0.225506	0.0912654	0.0158756	0.324816	0.213272
Q5U091	Q5U091_HUMAN	NRAS	-0.0124825	-0.602228	-0.294704	-0.301116	-0.268691	-0.274601	-0.275995	-0.0180465	0.290799	-0.0585024
A0A024R969	A0A024R969_HUMAN	CHI3L1	0.850233	-0.601073	-0.0186406	0.503694	1.80171	1.25653	-0.205459	1.17565	1.22289	-0.130399
A8K1U5	A8K1U5_HUMAN	2 SV=1	-0.243606	-0.600761	-0.434595	-0.237431	-0.0700178	-0.145086	0.0101656	0.0977635	0.344367	-0.0776808
Q8N4H5	TOM5_HUMAN	TOMM5	-0.0804918	-0.598823	-0.392094	0.0368384	-0.242557	-0.0935973	0.144939	-0.0757207	0.640318	0.195644
Q9P219	DAPLE_HUMAN	CCDC88C	-0.100723	-0.595161	-0.366704	-0.111789	-0.17512	-0.134719	-0.0402028	0.0522225	0.431282	0.107523
B3KY51	B3KY51_HUMAN	2 SV=1	-0.452305	-0.594724	-0.447406	1.24989	-1.25783	-0.145179	-0.686116	-0.83241	-0.56665	1.66727
Q13224	NMDE2_HUMAN	GRIN2B	-0.27725	-0.593008	-0.431117	-0.0385327	-0.358488	-0.186858	-0.083691	-0.129519	0.209115	0.182406
Q5JTD7	LRC73_HUMAN	LRRC73	-0.341986	-0.589816	-0.473282	-0.270889	-0.0186367	-0.134449	0.0456927	0.227116	0.27057	-0.0331673
B3KY60	B3KY60_HUMAN	2 SV=1	-0.0359882	-0.589405	-0.31629	-0.0787844	-0.62582	-0.328038	-0.165809	-0.345663	0.364655	0.193342
O95196	CSPG5_HUMAN	CSPG5	-0.34486	-0.588204	-0.461417	-0.356391	-0.316402	-0.32769	-0.0535236	0.146737	0.166867	0.0987177
Q6UXF1	TM108_HUMAN	TMEM108	0.208412	-0.58672	-0.161782	-0.229717	-0.3171	-0.250957	-0.443049	-0.405335	0.329131	-0.325982
C9JEL3	C9JEL3_HUMAN	EIF4E2	-0.0710988	-0.58355	-0.338011	0.198405	0.0220901	0.108566	-0.100332	0.211426	0.389166	0.379711
Q99996-5	AKAP9_HUMAN	AKAP9	-0.164033	-0.582145	-0.371649	-0.245007	-0.290762	-0.256555	-0.121325	-0.0446317	0.273834	-0.00690824
P21554-2	CNR1_HUMAN	CNR1	0.0666238	-0.581485	-0.216039	0.0303919	-0.548619	-0.232529	-0.454772	-0.375301	0.170384	0.195679
P81605	DCD_HUMAN	DCD	-0.520504	-0.581023	-0.509257	-0.000636619	-0.120805	-0.0604503	-0.35594	0.248626	-0.318374	0.360764
Q5H9A7	Q5H9A7_HUMAN	TIMP1	1.65411	-0.580855	0.621522	-0.217157	2.02303	1.04752	-1.24916	1.56591	0.962846	-0.682307
F8VRE8	F8VRE8_HUMAN	TMEM19	0.140067	-0.579878	-0.173833	-0.0844309	-0.165493	-0.112995	-0.503494	-0.0661036	0.193498	0.00692744
Q9H6K5-2	PRR36_HUMAN	PRR36	-0.197799	-0.578225	-0.386414	-0.211043	-0.504167	-0.335982	-0.101681	-0.268028	0.255792	0.0170653
Q5GH76	XKR4_HUMAN	XKR4	-0.309507	-0.57774	-0.449221	-0.254909	-0.185003	-0.210606	0.0179353	0.0813564	0.263215	0.00342
Q05655-2	KPCD_HUMAN	PRKCD	-0.249742	-0.572755	-0.402197	-0.227545	-0.382075	-0.295438	-0.124674	-0.0157034	0.175386	0.130797
A0A024R759	A0A024R759_HUMAN	MET	-0.0858133	-0.5727	-0.305445	-0.223167	-0.212173	-0.209193	-0.295518	0.126018	0.168416	0.106993
P0C7U0	ELFN1_HUMAN	ELFN1	-0.155596	-0.572085	-0.391635	-0.301431	-0.455374	-0.366118	0.072725	-0.0836275	0.466261	0.0622846
P23677	IP3KA_HUMAN	ITPKA	-0.117954	-0.571781	-0.376002	-0.124252	-0.247338	-0.176327	0.0658446	-0.00285138	0.496719	0.112205
A0A087WTA8	A0A087WTA8_HUMAN	COL1A2	0.132654	-0.571539	-0.390081	-0.252684	-0.110529	-0.171618	0.614444	0.217123	1.29568	0.0669364
Q9UBL0-4	ARP21_HUMAN	ARPP21	-0.45031	-0.570249	-0.521486	-0.259324	-0.997351	-0.602042	0.174642	-0.424418	0.271629	0.305578
Q96GY0	ZC21A_HUMAN	ZC2HC1A	-0.343683	-0.568958	-0.455513	-0.128718	-0.367164	-0.22662	-0.00773878	-0.265993	0.194584	-0.0355784
X5DNG6	X5DNG6_HUMAN	CDH10	-0.335724	-0.568913	-0.44419	-0.366728	-0.656785	-0.495973	-0.0730979	-0.179586	0.137138	0.102439
Q9NZ72-2	STMN3_HUMAN	STMN3	-0.367235	-0.566246	-0.461258	-0.377302	-0.472343	-0.409058	-0.0330074	-0.183585	0.14305	-0.0965746
Q8N5H7-6	SH2D3_HUMAN	SH2D3C	-0.122324	-0.564867	-0.336621	-0.185647	-0.189341	-0.17674	-0.17013	-0.0264074	0.249461	-0.0307443
A0A024R3M7	A0A024R3M7_HUMAN	NRGN	-0.329146	-0.56164	-0.462748	-0.177246	-0.631129	-0.375148	0.13917	-0.372885	0.348712	0.0729678
B5MCD7	B5MCD7_HUMAN	SYNGR1	-0.0915418	-0.560726	-0.304204	-0.0534851	-0.117949	-0.0740422	-0.276743	-0.0565062	0.169489	-7.31882e-05
Q6UVY6-2	MOXD1_HUMAN	MOXD1	-0.336703	-0.558995	-0.453625	-0.570705	-0.339618	-0.450894	0.0495156	-0.0302172	0.248855	-0.269335
Q6FHG5	Q6FHG5_HUMAN	SNCG	-0.521685	-0.555988	-0.552049	-0.502399	-0.524871	-0.502437	0.273233	-0.0437019	0.284583	-0.0292602
A0A024RAK9	A0A024RAK9_HUMAN	HAPLN1	-0.25257	-0.553925	-0.368978	-0.331626	-0.28515	-0.298209	-0.305119	-0.0253427	-0.0267161	-0.07985
A0A024RD83	A0A024RD83_HUMAN	TTC19	-0.254976	-0.552393	-0.406879	-0.186747	-0.304424	-0.236105	-0.0190088	-0.000635793	0.255456	0.109011
Q92854	SEM4D_HUMAN	SEMA4D	-0.13907	-0.551539	-0.327493	-0.0228206	-0.249861	-0.122272	-0.226618	-0.136371	0.162898	0.0826389
Q9HCK4	ROBO2_HUMAN	ROBO2	-0.074449	-0.549727	-0.328428	-0.0873809	-0.309191	-0.186049	-0.0423955	-0.101527	0.40993	0.112253
P55289-2	CAD12_HUMAN	CDH12	-1.29515	-0.549073	-0.917406	-0.183558	-0.178463	-0.170508	0.349814	-0.0142631	-0.41921	-0.0273886
A0A024R091	A0A024R091_HUMAN	VWA1	0.290845	-0.549067	-0.12655	0.128824	0.0453547	0.098329	-0.35092	-0.0422464	0.466039	0.0331923
Q8N118-3	CP4X1_HUMAN	CYP4X1	-0.0999085	-0.548824	-0.31278	-0.124169	-0.185026	-0.143498	-0.202691	-0.0351032	0.223272	0.0177236
A6NHX0	CAST2_HUMAN	CASTOR2	-0.190778	-0.548019	-0.380103	-0.145217	-0.109133	-0.116508	-0.00196245	-0.0597036	0.332326	-0.103818
Q5JVS0-2	HABP4_HUMAN	HABP4	-0.196107	-0.547997	-0.404986	-0.0275822	-0.535714	-0.271082	0.160321	-0.202781	0.489258	0.29732
P60468	SC61B_HUMAN	SEC61B	0.111355	-0.547931	-0.244353	0.0420525	-0.378112	-0.169741	-0.107948	-0.0223071	0.528385	0.389826
A0A0D9SF30	A0A0D9SF30_HUMAN	NCAM1	-0.244955	-0.546214	-0.398614	-0.199508	-0.72639	-0.451747	-0.0226009	-0.217731	0.255706	0.301121
Q96PB7-5	NOE3_HUMAN	OLFM3	-0.311685	-0.542266	-0.408722	-0.297045	-0.239754	-0.258335	-0.156097	-0.0354281	0.0515316	-0.10075
Q9Y277-2	VDAC3_HUMAN	VDAC3	0.00351753	-0.537477	-0.190463	0.08759	0.0687292	0.089191	-0.624971	-0.036343	-0.106929	-0.025513
A0A024RCY0	A0A024RCY0_HUMAN	C6orf89	-0.204443	-0.532196	-0.35889	-0.120215	-0.241241	-0.168683	-0.129767	-0.0715274	0.175032	0.0414677
B3KRA8	B3KRA8_HUMAN	2 SV=1	-0.0478209	-0.530688	-0.255558	-0.205671	-0.314016	-0.248966	-0.354684	-0.0363468	0.10523	0.0639678
Q70YC5	ZN365_HUMAN	ZNF365	-0.14399	-0.528185	-0.32303	-0.0461461	-0.430249	-0.222129	-0.182101	-0.210732	0.179142	0.165339
Q6IBC4	Q6IBC4_HUMAN	NDUFS6	-0.0792809	-0.528105	-0.271449	-0.00705299	-0.00772575	0.00351496	-0.334179	-0.0370511	0.0916927	-0.0444091
Q13428-2	TCOF_HUMAN	TCOF1	-0.0829034	-0.527874	-0.337802	-0.158221	-0.0725226	-0.106223	0.0808862	0.216866	0.502904	0.123137
A4D0Z3	A4D0Z3_HUMAN	ARF5	-0.134305	-0.527532	-0.261702	0.0666314	-0.237237	-0.0724221	-0.569007	-0.140728	-0.198732	0.155109
P56545	CTBP2_HUMAN	CTBP2	-0.0737352	-0.527206	-0.275262	-0.188502	-0.148131	-0.159439	-0.291114	0.128499	0.139403	0.0800962
B2R4X4	B2R4X4_HUMAN	2 SV=1	-0.136551	-0.526153	-0.310212	-0.334839	0.0260972	-0.156662	-0.239522	-0.00558472	0.127127	-0.374552
V9GYE3	V9GYE3_HUMAN	APOA2	-0.371957	-0.525134	-0.446356	-0.0326502	-0.546473	-0.324522	0.0223309	0.232305	0.152555	0.738097
Q7LD69	Q7LD69_HUMAN	2 SV=1	-0.0802215	-0.525032	-0.28258	0.0711141	0.0382729	0.064049	-0.254799	0.0438553	0.167059	0.0686658
Q3SYB5	Q3SYB5_HUMAN	SERPINB12	-0.662828	-0.52269	-0.581176	-0.0995295	0.501944	0.239959	0.0510367	0.70101	-0.112054	0.0915055
Q5R3B4	Q5R3B4_HUMAN	MPC2	-0.16866	-0.52155	-0.292426	0.0176935	-0.241771	-0.102935	-0.450077	-0.063144	-0.120139	0.18829
Q8NEN0	ARMC2_HUMAN	ARMC2	0.100004	-0.521161	-0.206698	-0.302633	0.319244	0.00224553	-0.243875	0.206664	0.354338	-0.423243
D6RDV0	D6RDV0_HUMAN	TUSC3	-0.119323	-0.519892	-0.314506	0.000331025	-0.166992	-0.0731185	-0.136264	-0.0406543	0.241353	0.118638
Q9P266	JCAD_HUMAN	KIAA1462	-0.319028	-0.519826	-0.441688	-0.162539	-0.262159	-0.207027	0.207916	0.132812	0.385761	0.224401
O75648-2	MTU1_HUMAN	TRMU	-0.476358	-0.519351	-0.514546	-0.119982	-0.0905077	-0.0973051	0.304561	0.201049	0.324602	0.163544
B7Z1M8	B7Z1M8_HUMAN	2 SV=1	0.132542	-0.519329	-0.16044	-0.108527	0.144223	0.0242941	-0.41185	0.087764	0.217068	-0.173017
Q9UPX8-3	SHAN2_HUMAN	SHANK2	-0.284463	-0.518476	-0.395257	-0.0933645	-0.334513	-0.206542	-0.0576366	-0.0242779	0.153424	0.20884
Q9Y5J9	TIM8B_HUMAN	TIMM8B	-0.0507503	-0.516513	-0.310833	-0.114134	-0.289419	-0.195017	0.0320056	0.030404	0.474816	0.197659
A1L192	A1L192_HUMAN	2 SV=1	0.29569	-0.515736	-0.191728	-0.142376	0.122553	-0.00373803	0.0533973	0.0919435	0.841871	-0.181016
P78310	CXAR_HUMAN	CXADR	-0.0590853	-0.515541	-0.286661	-0.112398	-0.476566	-0.279169	-0.137289	-0.194782	0.296215	0.161356
Q9Y3L3-2	3BP1_HUMAN	SH3BP1	-0.157626	-0.514013	-0.337188	-0.281168	-0.0304238	-0.148685	-0.0674312	0.109777	0.266003	-0.148998
Q05586-5	NMDZ1_HUMAN	GRIN1	-0.0474044	-0.513982	-0.254732	0.0673338	-0.0579114	0.0135027	-0.300869	0.0140377	0.142756	0.131252
Q9Y3L5	RAP2C_HUMAN	RAP2C	0.151893	-0.513134	-0.0958456	0.199874	-0.212454	0.0141724	-0.687067	-0.270671	-0.0449924	0.133626
Q8TF44	C2C4C_HUMAN	C2CD4C	-0.0702103	-0.511574	-0.290801	-0.166969	-0.727588	-0.436372	-0.125386	-0.231054	0.293025	0.321535
P40123	CAP2_HUMAN	CAP2	-0.0953075	-0.511364	-0.299745	-0.055222	-0.23632	-0.137	-0.134386	-0.016097	0.258719	0.15697
O95886	DLGP3_HUMAN	DLGAP3	-0.174384	-0.51119	-0.344449	-0.0635631	-0.219486	-0.131001	-0.0539257	-0.0431351	0.259928	0.104757
Q9UI15	TAGL3_HUMAN	TAGLN3	-0.371012	-0.510951	-0.445906	-0.115063	0.0582338	-0.0190711	0.0981919	0.154735	0.215178	-0.026592
Q9NQU5-2	PAK6_HUMAN	PAK6	0.0617654	-0.507688	-0.244344	0.0962038	-0.0271077	0.0442611	-0.0744675	-0.00951522	0.472033	0.105766
A0A024R231	A0A024R231_HUMAN	GDA	-0.293142	-0.507143	-0.372266	-0.164235	-0.700738	-0.402164	-0.232077	-0.398632	-0.0410278	0.12984
Q9UKY7-2	CDV3_HUMAN	CDV3	-0.451616	-0.504807	-0.463105	-0.346104	-0.495257	-0.404314	-0.0612695	-0.180268	-0.0310308	-0.0391451
Q9H1B7	I2BPL_HUMAN	IRF2BPL	-0.145122	-0.504337	-0.227085	0.322634	-0.3122	0.0276044	-0.776302	-0.358303	-0.440041	0.2685
E5RH60	E5RH60_HUMAN	C8orf46	-0.316648	-0.504143	-0.464412	-0.0819118	-1.1489	-0.61417	0.50747	-0.429256	0.672012	0.629704
A6NKN8	PC4L1_HUMAN	PCP4L1	-0.442025	-0.504083	-0.504493	-0.198247	-0.0777142	-0.129418	0.448911	-0.0250578	0.488017	-0.153621
A0A024RDS4	A0A024RDS4_HUMAN	GJB6	-0.206038	-0.502374	-0.345988	-0.199807	-0.234932	-0.20604	-0.105255	-0.0464104	0.168127	-0.0193163
Q9Y6V0-5	PCLO_HUMAN	PCLO	-0.13345	-0.502345	-0.311303	-0.144956	-0.37101	-0.245106	-0.130091	-0.114532	0.215852	0.103491
Q7Z6G8	ANS1B_HUMAN	ANKS1B	-0.122737	-0.502128	-0.327702	0.0153302	-0.0201281	0.00740303	0.0150052	0.0225008	0.371443	0.0499283
Q8NEY1-7	NAV1_HUMAN	NAV1	-0.121213	-0.5017	-0.334025	-0.133928	-0.270367	-0.194469	0.064566	0.0358557	0.422101	0.164263
Q9Y3E7	CHMP3_HUMAN	CHMP3	-0.146851	-0.499392	-0.320359	-0.223878	-0.30019	-0.250269	-0.0945286	-0.0593394	0.23506	0.00894096
Q6U841	S4A10_HUMAN	SLC4A10	-0.120542	-0.498461	-0.286325	-0.16925	-0.382458	-0.265474	-0.248943	-0.0636751	0.106024	0.141502
Q6PI78	TMM65_HUMAN	TMEM65	-0.118762	-0.494019	-0.249885	0.0841968	-0.290684	-0.0961561	-0.479607	-0.0966289	-0.127302	0.270221
Q13237-2	KGP2_HUMAN	PRKG2	-0.0145521	-0.492727	-0.240763	-0.156505	-0.121354	-0.129833	-0.224578	0.0998335	0.230644	0.056652
Q96JE9	MAP6_HUMAN	MAP6	-0.16728	-0.492072	-0.334322	-0.0540868	-0.343676	-0.178563	-0.0249428	-0.248177	0.276897	0.0333815
P05109	S10A8_HUMAN	S100A8	1.51282	-0.492036	0.667043	0.0172839	0.576519	0.309052	-1.32764	0.378849	0.654254	-0.188417
H7C5B8	H7C5B8_HUMAN	NDUFB2	0.040328	-0.491396	-0.207288	0.231094	0.222783	0.237703	-0.281139	-0.0252867	0.227633	-0.0250067
O15040	TCPR2_HUMAN	TECPR2	-0.44033	-0.490933	-0.484454	0.216627	-0.222577	0.0225702	0.320711	-0.333116	0.348361	0.0980571
D3DQC0	D3DQC0_HUMAN	REEP2	-0.210912	-0.489179	-0.343874	-0.158579	-0.133397	-0.135948	-0.0803104	0.0114402	0.175004	-0.0217732
H0Y905	H0Y905_HUMAN	RAPGEF2	-0.0558327	-0.488602	-0.284949	0.0247728	-0.0281791	0.011256	-0.0375374	-0.108709	0.372279	-0.0637875
Q6FGG4	Q6FGG4_HUMAN	NDUFA3	-0.126309	-0.488428	-0.28532	0.0928432	0.0525249	0.0817319	-0.235089	0.0536609	0.104078	0.0859485
F8VVT9	F8VVT9_HUMAN	AGAP2	-0.0549765	-0.488033	-0.261741	-0.0494018	-0.206631	-0.118577	-0.183365	-0.0185793	0.226739	0.130619
Q9BQI5	SGIP1_HUMAN	SGIP1	-0.420173	-0.487775	-0.448645	-0.167545	-0.50907	-0.322042	0.0397171	-0.200125	0.0843663	0.133369
O60241-4	AGRB2_HUMAN	ADGRB2	-0.0984135	-0.486297	-0.295723	-0.112994	-0.188456	-0.140726	-0.07197	0.00130948	0.292961	0.068741
Q5XKP0	MIC13_HUMAN	MIC13	0.0797205	-0.484755	-0.164615	0.120553	-0.0650514	0.0380451	-0.407063	-0.0501456	0.13446	0.127428
Q6ZTN6-3	AN13D_HUMAN	ANKRD13D	-1.0751	-0.484151	-0.777323	-0.126093	-0.211996	-0.156802	0.0763454	-0.0750167	-0.537553	0.00285555
D6R9Z7	D6R9Z7_HUMAN	COX7C	0.0272843	-0.484027	-0.292412	0.196198	0.348887	0.282845	0.221462	0.238172	0.709821	0.0774523
D6RI11	D6RI11_HUMAN	CPLX1	-0.396098	-0.481125	-0.437937	-0.129003	-0.384694	-0.243228	0.078995	-0.136145	0.141069	0.111516
Q5SQH8-2	CF136_HUMAN	C6orf136	-0.0912726	-0.480911	-0.254582	0.040167	0.0137905	0.0382023	-0.310113	-0.0437118	0.0565736	-0.0253661
A0A024R7I3	A0A024R7I3_HUMAN	RAB8A	0.0932497	-0.480763	-0.192308	-0.0811694	-0.253224	-0.152196	-0.205675	-0.147198	0.345385	0.0168256
A0AVI5	A0AVI5_HUMAN	GPRIN3	-0.34374	-0.479975	-0.423586	-0.152861	-0.122999	-0.130765	0.166413	0.273458	0.279695	0.235565
Q53F42	Q53F42_HUMAN	2 SV=1	0.0511333	-0.479915	-0.18775	0.121478	0.155519	0.147867	-0.329946	0.0721527	0.17815	0.0300815
Q9C0D0	PHAR1_HUMAN	PHACTR1	-0.184635	-0.478361	-0.344853	-0.220684	-0.278826	-0.237991	0.0610093	-0.0604673	0.331783	-0.0103562
A0A024R9Z0	A0A024R9Z0_HUMAN	NDUFA4	-0.351368	-0.478083	-0.368912	0.0869267	0.143047	0.124706	-0.390235	0.0226573	-0.286474	-0.0414935
B4DEP6	B4DEP6_HUMAN	2 SV=1	-0.160954	-0.477824	-0.324715	-0.0563224	-0.419948	-0.226226	-0.015005	-0.151454	0.278912	0.204142
Q9C0H2-2	TTYH3_HUMAN	TTYH3	-0.0256337	-0.476763	-0.251258	-0.0562373	-0.130353	-0.0846634	-0.129843	0.0491168	0.298333	0.115201
Q8NFX7-2	STXB6_HUMAN	STXBP6	0.172222	-0.474988	-0.177686	0.00472118	-0.425356	-0.194828	-0.0987758	-0.220104	0.525482	0.201943
Q9P2M7	CING_HUMAN	CGN	0.748168	-0.473326	0.12448	0.548021	0.713697	0.644958	-0.492494	0.52941	0.706047	0.355702
Q5VY30	Q5VY30_HUMAN	RBP4	0.292218	-0.473198	-0.132913	0.232602	0.183428	0.21162	-0.0977275	0.270606	0.644736	0.311749
Q8TB22-3	SPT20_HUMAN	SPATA20	-0.124492	-0.472739	-0.23041	-0.0623375	-0.127353	-0.0822163	-0.562195	-0.0914507	-0.236901	-0.0344662
Q9Y566-3	SHAN1_HUMAN	SHANK1	-0.086817	-0.472454	-0.298547	-0.103725	-0.246574	-0.170005	0.0356664	0.0937224	0.398351	0.228541
B2RAU8	B2RAU8_HUMAN	2 SV=1	-0.172244	-0.471438	-0.32945	-0.136481	-0.124139	-0.123023	0.0134316	0.213324	0.289673	0.192952
Q6X4W1-4	NSMF_HUMAN	NSMF	-0.186522	-0.47004	-0.34168	-0.0985357	-0.222457	-0.151013	0.0686576	-0.00367283	0.329223	0.112218
C9JFR7	C9JFR7_HUMAN	CYCS	-0.272226	-0.469618	-0.286773	0.0175107	-0.419236	-0.17765	-0.73143	-0.307117	-0.556991	0.121598
O94875-11	SRBS2_HUMAN	SORBS2	-0.0987667	-0.469291	-0.295675	-0.0769471	-0.0424103	-0.0512372	-0.00411595	0.164396	0.343455	0.121829
Q2TAL6	VWC2_HUMAN	VWC2	-0.209579	-0.468461	-0.283501	-0.166929	-0.133084	-0.139777	-0.467327	-0.0123727	-0.231398	-0.0542484
Q14699	RFTN1_HUMAN	RFTN1	0.0179612	-0.468331	-0.205957	0.045893	-0.038295	0.0126038	-0.267233	0.0371455	0.196106	0.113303
B4DJ65	B4DJ65_HUMAN	2 SV=1	-0.198301	-0.467591	-0.307807	-0.154322	-0.57963	-0.346624	-0.225409	-0.272723	0.0209294	0.144555
P00390-2	GSHR_HUMAN	GSR	-0.219221	-0.46713	-0.331045	-0.107282	-0.26358	-0.171323	-0.112946	-0.126465	0.11201	0.0218017
Q6IN84	MRM1_HUMAN	MRM1	-0.169512	-0.4662	-0.277529	-0.0388907	-0.311836	-0.150705	-0.350372	-0.316412	-0.0766367	-0.0514977
Q5JTJ3-3	COA6_HUMAN	COA6	-0.358319	-0.463572	-0.402176	-0.170797	-0.27343	-0.209477	-0.0158779	-0.0868597	0.0664221	0.00774266
Q9NQX3	GEPH_HUMAN	GPHN	-0.13901	-0.46349	-0.287469	-0.0215494	-0.248765	-0.128222	-0.160142	-0.00755474	0.141385	0.21163
C9JR52	C9JR52_HUMAN	PTN	-0.0629282	-0.463446	-0.325277	-0.229597	0.0924797	-0.057831	0.318704	0.261101	0.696269	-0.0690065
B8ZZ31	B8ZZ31_HUMAN	PIGQ	-0.286964	-0.462223	-0.377997	-0.259691	-0.413134	-0.324426	0.0600112	-0.0765337	0.212317	0.0688783
Q9UJQ1-2	LAMP5_HUMAN	LAMP5	0.412896	-0.461598	-0.00901432	0.250988	-0.180568	0.0535222	-0.424804	-0.251832	0.426737	0.171692
E7EUK8	E7EUK8_HUMAN	CDK14	-0.160287	-0.461228	-0.299283	-0.096327	0.104163	0.0123543	-0.132199	0.118666	0.14579	-0.0898552
Q3MHD2	LSM12_HUMAN	LSM12	-0.0599435	-0.461046	-0.171773	-0.0800857	-0.0817502	-0.0729803	-0.703543	0.145104	-0.325393	0.138738
P12814-3	ACTN1_HUMAN	ACTN1	-0.251848	-0.459114	-0.344554	-0.099861	-0.270047	-0.178024	-0.0842714	0.0302453	0.100042	0.1924
A0A0S2Z5D2	A0A0S2Z5D2_HUMAN	MRPS28	-0.218685	-0.458939	-0.306606	-0.252048	-0.284657	-0.25765	-0.27463	-0.0180994	-0.0573284	0.00647826
O60331-4	PI51C_HUMAN	PIP5K1C	-0.0398581	-0.458834	-0.256363	0.00827576	-0.169765	-0.0702084	-0.0661863	-0.0521142	0.329837	0.117896
A0A024R4S0	A0A024R4S0_HUMAN	CHMP2A	-0.0980634	-0.458206	-0.319225	-0.093363	-0.181238	-0.122588	0.21135	-0.15413	0.54854	-0.074286
Q9H3Z4-2	DNJC5_HUMAN	DNAJC5	-0.326759	-0.457929	-0.388018	0.137776	-0.113071	0.0188735	0.0145976	-0.015309	0.122815	0.227507
A8KAP4	A8KAP4_HUMAN	2 SV=1	-0.703345	-0.457664	-0.565667	-0.0160073	-0.0822359	-0.0392248	-0.0120895	0.00820867	-0.280723	0.0664065
Q6NV74	K121L_HUMAN	KIAA1211L	-0.158897	-0.457589	-0.32332	-0.0751954	-0.267755	-0.15795	0.0705913	-0.118565	0.346331	0.0659636
Q6ZSJ9-2	SHSA6_HUMAN	SHISA6	-0.0296736	-0.455042	-0.258491	-0.0491016	-0.106953	-0.0678862	-0.0104848	0.00178376	0.391931	0.0516044
Q5T0N5-3	FBP1L_HUMAN	FNBP1L	-0.120857	-0.454318	-0.282141	-0.238834	-0.383826	-0.299045	-0.10361	-0.0818117	0.206898	0.0551495
Q99784	NOE1_HUMAN	OLFM1	-0.32336	-0.453949	-0.356358	-0.149294	-0.239332	-0.18429	-0.257092	-0.00476984	-0.149457	0.0772369
J3KPP0	J3KPP0_HUMAN	MRPL42	-0.216962	-0.451143	-0.367068	-0.248951	0.271551	0.0162485	0.268705	0.265361	0.479933	-0.263171
A0A024R684	A0A024R684_HUMAN	NUMB	-0.14852	-0.450933	-0.314193	-0.188217	-0.246613	-0.20612	0.0632613	-0.0424722	0.342722	0.0078927
Q5T848	GP158_HUMAN	GPR158	-0.262819	-0.450438	-0.356156	-0.166228	-0.267301	-0.204752	0.017496	-0.0682456	0.182162	0.0247967
A0A024R0H2	A0A024R0H2_HUMAN	MRPS12	-0.330695	-0.45003	-0.380115	-0.241769	-0.231754	-0.226394	-0.0373459	-0.00712119	0.0590364	-0.025167
Q75MR5	Q75MR5_HUMAN	TOM7	-0.278875	-0.44988	-0.331401	-0.121447	-0.559692	-0.331923	-0.268579	-0.148522	-0.120527	0.281693
F8W717	F8W717_HUMAN	EML1	-0.127223	-0.449723	-0.30937	-0.211586	-0.282921	-0.238049	0.0964859	0.03074	0.396034	0.0940436
E9PQD6	E9PQD6_HUMAN	SAA1	1.06168	-0.449207	0.393795	2.26159	0.22649	1.41766	-0.952589	-1.4232	0.535349	0.603873
Q7Z7K0	COXM1_HUMAN	CMC1	0.141375	-0.448895	-0.0342844	0.208604	-0.469421	-0.0838795	-0.875628	-0.556779	-0.308311	0.113215
Q4TT55	Q4TT55_HUMAN	C16orf35	0.0272201	-0.448789	-0.256308	0.0491964	0.455341	0.233846	0.138772	-0.249155	0.591829	-0.66333
Q3LIA3	Q3LIA3_HUMAN	Nbla10317	-0.141118	-0.448348	-0.27791	-0.166371	0.14994	0.000967149	-0.175288	0.219275	0.108989	-0.105067
Q9BRS8	LARP6_HUMAN	LARP6	-0.144391	-0.448007	-0.302916	0.00600735	-0.183034	-0.0762147	0.00380596	-0.0927098	0.28447	0.0883004
Q14669-4	TRIPC_HUMAN	TRIP12	-0.0141835	-0.44755	-0.221622	0.05901	-0.0722276	0.000506882	-0.180158	0.0539165	0.230256	0.177123
Q5VWW1	C1QL3_HUMAN	C1QL3	-0.322874	-0.446386	-0.387808	-0.227581	-0.193989	-0.201302	0.0926423	0.0607971	0.193201	0.0191737
A0A024R0A8	A0A024R0A8_HUMAN	AHCYL1	-0.0916585	-0.446045	-0.265755	-0.134128	0.126487	0.00435012	-0.0978991	0.155784	0.233535	-0.112862
Q96N16-2	JKIP1_HUMAN	JAKMIP1	-0.13258	-0.445698	-0.24738	-0.188544	-0.251712	-0.20901	-0.364162	-0.0359486	-0.0739974	0.0191885
B3KNS8	B3KNS8_HUMAN	2 SV=1	0.218254	-0.445648	-0.055921	0.20651	-0.313264	-0.0517496	-0.545475	-0.123805	0.0954739	0.387938
A0A024R5R9	A0A024R5R9_HUMAN	GNB5	-0.0285095	-0.445025	-0.215994	-0.0178045	0.0159755	0.00864898	-0.247872	0.0529419	0.145691	0.0111312
F5GYH1	F5GYH1_HUMAN	NECAP1	-0.0992893	-0.444827	-0.262731	0.01327	-0.272003	-0.125956	-0.137699	0.0108484	0.184887	0.28809
P29120-2	NEC1_HUMAN	PCSK1	-0.0822479	-0.444687	-0.228321	-0.116486	-0.182853	-0.134738	-0.327299	-0.174927	0.0121877	-0.116591
Q8TF42	UBS3B_HUMAN	UBASH3B	0.0501579	-0.443305	-0.174905	-0.070965	0.144623	0.043565	-0.285133	0.0518818	0.185377	-0.171737
L0R6D7	L0R6D7_HUMAN	C1orf212	-0.248214	-0.442106	-0.346744	0.0750206	-0.181644	-0.0442949	0.0318129	-0.0602834	0.202752	0.188351
Q86YT5-2	S13A5_HUMAN	SLC13A5	-0.364892	-0.442047	-0.382968	-0.148346	-0.00511924	-0.0672989	-0.127327	0.152603	-0.0731246	0.00134615
O60741	HCN1_HUMAN	HCN1	-0.262609	-0.441858	-0.348572	-0.193219	-0.221433	-0.198203	-0.00610891	0.0571415	0.150188	0.0773249
Q01814-8	AT2B2_HUMAN	ATP2B2	-0.690116	-0.441851	-0.569818	-0.279455	-0.749359	-0.527616	0.483521	0.060654	0.212305	0.522527
A0A024R5K6	A0A024R5K6_HUMAN	NDUFC2	-0.137952	-0.441273	-0.267284	0.0400288	-0.0543562	0.00493899	-0.215252	-0.0706163	0.0651162	0.0157379
B2RAH5	B2RAH5_HUMAN	2 SV=1	-0.144506	-0.440482	-0.316088	-0.125898	-0.19731	-0.153548	0.137781	0.0711015	0.410804	0.134482
Q8NCF7	Q8NCF7_HUMAN	2 SV=1	-0.112864	-0.440159	-0.263166	0.0916005	0.000179332	0.0562067	-0.158209	-0.0145027	0.146133	0.0688877
I3L1P8	I3L1P8_HUMAN	SLC25A11	-0.0929832	-0.439812	-0.25805	-0.00286373	-0.018834	-0.00040839	-0.131324	-0.00589284	0.192552	0.00204666
P51808	DYLT3_HUMAN	DYNLT3	-0.0237964	-0.437011	-0.244983	0.0660864	0.0339599	0.0580108	-0.0125667	0.107472	0.377696	0.131567
P63215	GBG3_HUMAN	GNG3	-0.130662	-0.436195	-0.317769	0.000483414	0.0544958	0.0368207	0.211634	0.0833027	0.494214	0.0212596
O15018-2	PDZD2_HUMAN	PDZD2	-0.195128	-0.436155	-0.294044	-0.219642	-0.251589	-0.222618	-0.187532	-0.124632	0.0305428	-0.100716
F8WD64	F8WD64_HUMAN	STUM	-0.30711	-0.436023	-0.352763	-0.356169	-1.01183	-0.675027	-0.125104	-0.261769	-0.019144	0.385863
O75493	CAH11_HUMAN	CA11	0.129105	-0.435962	-0.176234	-0.195824	0.257641	0.0302226	-0.0635111	0.130616	0.478604	-0.33088
Q14964	RB39A_HUMAN	RAB39A	-0.0586012	-0.435563	-0.241241	-0.118272	-0.0772091	-0.0889047	-0.12902	0.134103	0.224989	0.0850095
A0A0J9YY72	A0A0J9YY72_HUMAN	NHSL2	0.080741	-0.435341	-0.173752	0.0287617	-0.287382	-0.112621	-0.187046	-0.199185	0.306083	0.108928
P17600-2	SYN1_HUMAN	SYN1	0.0630512	-0.433949	-0.200843	0.0731055	-0.87902	-0.375847	-0.0623322	-0.511977	0.411716	0.432117
Q6ZVC0	NYAP1_HUMAN	NYAP1	-0.0239162	-0.433839	-0.255882	-0.0971924	-0.0696409	-0.0729386	0.0724725	-0.0286571	0.459443	-0.0642394
A0A024R611	A0A024R611_HUMAN	CORO1A	-0.0621515	-0.432889	-0.254238	-0.0406071	-0.313799	-0.162409	-0.0385438	-0.160013	0.309241	0.105149
Q9HCD6	TANC2_HUMAN	TANC2	-0.0391536	-0.432598	-0.218892	0.0339195	-0.126759	-0.0364266	-0.212924	-0.0328887	0.157568	0.119759
P30874	SSR2_HUMAN	SSTR2	-0.187131	-0.43181	-0.316036	-0.0568109	-0.511784	-0.277605	0.0411472	-0.136442	0.262874	0.3105
E9PM92	E9PM92_HUMAN	C11orf58	-0.294004	-0.431627	-0.364704	-0.419791	-0.511298	-0.454659	0.0706428	-0.032378	0.185313	0.051098
Q3KQU3-4	MA7D1_HUMAN	MAP7D1	-0.283548	-0.43064	-0.368495	-0.26346	-0.320928	-0.282436	0.154538	0.0166182	0.278678	0.0660556
O95996-3	APCL_HUMAN	APC2	-0.144481	-0.430287	-0.330488	-0.263959	-0.274559	-0.260513	0.298562	0.0882816	0.561416	0.0908508
O60245	PCDH7_HUMAN	PCDH7	-0.181493	-0.429865	-0.294302	-0.123981	-0.206363	-0.157364	-0.107037	0.0710716	0.118383	0.145423
Q6MZT6	Q6MZT6_HUMAN	DKFZp686D04248	-0.0452855	-0.427658	-0.241594	-0.108241	0.0906216	0.00332695	-0.0566881	0.318381	0.302732	0.111488
P11137-3	MTAP2_HUMAN	MAP2	-0.175789	-0.427439	-0.331267	0.00326344	-0.358942	-0.178815	0.224172	0.0130593	0.452869	0.367234
H0Y2Y8	H0Y2Y8_HUMAN	ZYX	-0.0552976	-0.427002	-0.255897	-0.093265	-0.041965	-0.0581035	0.0166652	0.0572631	0.365417	-0.00206764
Q6ICG6-3	K0930_HUMAN	KIAA0930	0.103822	-0.426599	-0.212235	0.0305677	0.0479437	0.0470611	0.125137	0.185599	0.632605	0.160192
Q9UII2	ATIF1_HUMAN	ATPIF1	-0.912496	-0.426534	-0.662393	0.000814046	0.172732	0.0942696	0.0347379	0.0195892	-0.474176	-0.160359
Q8IVH8-3	M4K3_HUMAN	MAP4K3	-0.166127	-0.425951	-0.277454	-0.280933	-0.174839	-0.218688	-0.169965	0.0810739	0.066907	-0.0330508
A0A024R2G1	A0A024R2G1_HUMAN	CRELD1	-0.154767	-0.425571	-0.270838	-0.329177	-0.0801237	-0.200585	-0.180088	-0.004601	0.0677638	-0.261685
Q58F07	Q58F07_HUMAN	KCNJ4	-0.139531	-0.425314	-0.254031	-0.0286225	-0.303737	-0.148121	-0.255875	-0.211903	0.00695518	0.0551812
Q6FGA0	Q6FGA0_HUMAN	COX7A2L	-0.0891033	-0.425166	-0.26067	0.0504969	0.0577145	0.0633016	-0.0399144	0.0730782	0.273196	0.0578298
Q63HR1	Q63HR1_HUMAN	DKFZp686P17171	-0.259579	-0.425099	-0.360777	-0.256588	-0.25912	-0.250401	0.204898	0.173352	0.347465	0.167854
P16949	STMN1_HUMAN	STMN1	-0.383634	-0.425067	-0.401807	-0.306045	-0.479839	-0.373539	0.0860395	-0.243013	0.10452	-0.077249
Q9UPY6-2	WASF3_HUMAN	WASF3	-0.49487	-0.424357	-0.448507	-0.0741575	-0.128997	-0.0894964	0.0343695	-0.0733537	-0.059096	-0.0265446
A0A024R7Q7	A0A024R7Q7_HUMAN	KIAA1191	-0.355354	-0.423689	-0.412151	-0.598937	-0.13774	-0.368362	0.343539	0.148249	0.388922	-0.320978
Q9Y2H0	DLGP4_HUMAN	DLGAP4	-0.203698	-0.42367	-0.325524	0.0167785	-0.151899	-0.0589062	0.10244	-0.00679277	0.299458	0.153853
Q5VZ30	Q5VZ30_HUMAN	GAD2	0.0218786	-0.422885	-0.203379	0.0892425	0.16129	0.1344	-0.108311	0.141279	0.3135	0.0612
Q9H936	GHC1_HUMAN	SLC25A22	-0.169185	-0.42286	-0.2746	-0.0822356	-0.169866	-0.11471	-0.190497	-0.0460742	0.0402263	0.0335253
Q8IZ57	NRSN1_HUMAN	NRSN1	0.226609	-0.422526	-0.0850043	-0.0305815	-0.293372	-0.141831	-0.305936	-0.244542	0.320247	0.0102174
Q86TW2-2	ADCK1_HUMAN	ADCK1	-0.400227	-0.421632	-0.409463	-0.107927	-0.0932183	-0.0902212	0.111389	-0.00818672	0.109841	-0.0309257
B4DH07	B4DH07_HUMAN	2 SV=1	0.112894	-0.420508	-0.118589	0.092832	-0.154732	-0.00380632	-0.380997	-0.364564	0.129452	-0.12503
Q9NYB9-2	ABI2_HUMAN	ABI2	-0.165989	-0.420234	-0.250744	-0.131837	-0.253822	-0.18077	-0.360166	-0.0720515	-0.128874	0.0419032
P35052	GPC1_HUMAN	GPC1	-0.179001	-0.419915	-0.301373	-0.180334	-0.197244	-0.177919	0.00546471	-0.0284717	0.223426	-0.0195922
P01213	PDYN_HUMAN	PDYN	1.46824	-0.419407	0.477434	0.316475	1.05933	0.729894	-0.756917	0.727597	1.10778	-0.0232928
Q13308-3	PTK7_HUMAN	PTK7	0.0158211	-0.419105	-0.208638	0.120519	0.166668	0.152035	-0.0760261	0.191045	0.335948	0.136865
H3BP66	H3BP66_HUMAN	GALNS	0.124312	-0.418909	-0.0922364	0.0633131	-0.103553	-0.0106792	-0.499641	-0.0232972	0.0206269	0.135538
B4DSN5	B4DSN5_HUMAN	PTPN1	-0.0638523	-0.418849	-0.22544	-0.0610513	-0.0190656	-0.0299525	-0.188905	-0.00924443	0.143139	-0.0592609
Q9BYB0	SHAN3_HUMAN	SHANK3	0.0468308	-0.418114	-0.196258	0.0267035	-0.150872	-0.0503529	-0.0714401	-0.0774768	0.370552	0.0920682
A0A024R7I7	A0A024R7I7_HUMAN	RAB3A	-0.0716868	-0.418057	-0.226051	-0.0267452	-0.239293	-0.119473	-0.206001	-0.123337	0.117417	0.08118
Q8WXD9	CSKI1_HUMAN	CASKIN1	-0.181589	-0.417357	-0.310052	-0.100494	-0.224593	-0.150205	0.0803378	-0.0798274	0.293154	0.0362407
Q7L1I2	SV2B_HUMAN	SV2B	-0.0505092	-0.416729	-0.195096	0.0133965	-0.190565	-0.0767575	-0.35202	-0.087874	-0.00875289	0.108057
P82912-2	RT11_HUMAN	MRPS11	-0.377322	-0.415861	-0.373266	-0.269716	-0.284439	-0.265424	-0.150658	-0.0712662	-0.135072	-0.0645737
X5DNA9	X5DNA9_HUMAN	SEPT5	-0.24495	-0.415636	-0.321606	-0.11073	-0.331437	-0.206606	-0.0470398	-0.1425	0.100694	0.0701757
Q9HD42	CHM1A_HUMAN	CHMP1A	-0.00328616	-0.415514	-0.213097	-0.0697721	-0.21599	-0.132626	-0.0840744	-0.0329787	0.305201	0.105209
B0I1R8	B0I1R8_HUMAN	2 SV=1	-0.131786	-0.41529	-0.271394	-0.127282	-0.160486	-0.134085	-0.051842	0.0233228	0.208709	0.0484962
A0A024R3N5	A0A024R3N5_HUMAN	KIRREL3	-0.0455994	-0.414776	-0.238213	-0.331993	-0.319202	-0.312663	-0.0284683	-0.194658	0.317755	-0.21548
O60307	MAST3_HUMAN	MAST3	-0.241267	-0.414404	-0.32894	-0.103046	-0.313377	-0.195435	0.040548	-0.108125	0.190732	0.094175
D3DTX6	D3DTX6_HUMAN	PPP1R9B	-0.0816292	-0.413958	-0.270877	-0.105328	-0.189029	-0.139548	0.104964	0.0758643	0.414341	0.151535
Q6N022	TEN4_HUMAN	TENM4	-0.130158	-0.41233	-0.277935	-0.110076	-0.0910927	-0.0909935	0.0174782	0.0489236	0.276698	0.0219092
Q6FGM0	Q6FGM0_HUMAN	SH3GL1	-0.164222	-0.410302	-0.288747	-0.0890903	-0.101113	-0.0850952	-0.00120219	0.0176946	0.221924	0.0216867
Q9NVV4	PAPD1_HUMAN	MTPAP	-0.0515878	-0.41026	-0.217518	0.0419395	0.0106386	0.0354124	-0.172847	0.0553906	0.162873	0.0786608
B2R4M6	B2R4M6_HUMAN	2 SV=1	2.02978	-0.40936	1.28678	0.228856	0.678618	0.463706	-2.21738	0.299664	0.198816	-0.158129
Q9Y698	CCG2_HUMAN	CACNG2	0.0319623	-0.408891	-0.18874	0.117048	0.14104	0.138715	-0.122755	0.0429347	0.295146	0.0109121
C9K0J5	C9K0J5_HUMAN	RAPH1	-0.245242	-0.407798	-0.332632	-0.0481493	-0.237555	-0.133048	0.0934259	-0.0417321	0.233029	0.139643
Q6IBA0	Q6IBA0_HUMAN	NDUFS5	-0.0894703	-0.407311	-0.233623	0.312329	-0.0607795	0.150745	-0.164481	-0.317985	0.130407	0.0470933
O60423-3	AT8B3_HUMAN	ATP8B3	0.265449	-0.407089	0.100659	0.108893	0.0956571	0.114076	-1.15495	-0.080353	-0.50536	-0.0751477
Q53HG7	Q53HG7_HUMAN	2 SV=1	-0.124639	-0.40625	-0.27793	-0.19428	-0.337663	-0.255203	0.0629145	-0.0443897	0.321574	0.0909623
B3KT92	B3KT92_HUMAN	GLT25D2	0.296115	-0.406106	-0.0481392	-0.0712054	0.0330611	-0.010009	-0.300794	0.00717979	0.378474	-0.105117
Q9NQR7	CC177_HUMAN	CCDC177	-0.0378618	-0.404725	-0.217364	-0.0420591	0.0823946	0.0292872	-0.110458	0.0964554	0.233453	-0.0360291
A4D0R4	A4D0R4_HUMAN	BCAP29	0.0173337	-0.404596	-0.184266	-0.0803414	-0.164471	-0.110245	-0.175331	-0.0724597	0.223646	0.00363911
Q96BR5	COA7_HUMAN	COA7	-0.237956	-0.403532	-0.327045	-0.11193	-0.198314	-0.145897	0.0930419	0.0223004	0.235665	0.100654
S4S694	S4S694_HUMAN	GLTPD1	-0.425205	-0.403392	-0.419782	-0.655107	-0.24722	-0.449538	0.231147	0.127212	0.186381	-0.288705
Q14894	CRYM_HUMAN	CRYM	-0.150393	-0.403286	-0.268101	0.00615042	-0.399705	-0.17525	-0.0878347	-0.281475	0.142106	0.11635
Q8TB52	FBX30_HUMAN	FBXO30	0.422399	-0.402709	0.0966999	0.158899	0.0701408	0.128733	-0.72803	-0.137777	0.074126	-0.0570492
Q8TF61	FBX41_HUMAN	FBXO41	-0.199234	-0.401263	-0.291458	-0.0973603	-0.29746	-0.184119	-0.063318	-0.1155	0.115759	0.0765681
Q9UMS6	SYNP2_HUMAN	SYNPO2	-0.199939	-0.399689	-0.331741	-0.164295	-0.258318	-0.203131	0.293959	0.0508732	0.470757	0.136866
O15075	DCLK1_HUMAN	DCLK1	-0.181379	-0.399069	-0.281863	-0.000753278	-0.170102	-0.0774039	-0.0673425	0.00672441	0.127395	0.168042
O15083	ERC2_HUMAN	ERC2	-0.104928	-0.398817	-0.2502	-0.116163	-0.0763633	-0.0869016	-0.0540453	0.0748727	0.216891	0.0270425
Q15170-2	TCAL1_HUMAN	TCEAL1	-0.0768402	-0.398659	-0.221183	-0.0675398	-0.423981	-0.251178	-0.179483	0.0749897	0.119383	0.4234
B3KSU9	B3KSU9_HUMAN	2 SV=1	0.286301	-0.398343	-0.0734322	0.237438	-0.0273613	0.119936	-0.168531	-0.159535	0.49316	0.0972331
Q9UHC7-4	MKRN1_HUMAN	MKRN1	-0.125237	-0.398144	-0.265737	-0.0228724	-0.204399	-0.104913	0.00273549	-0.015319	0.25269	0.158177
Q547K1	Q547K1_HUMAN	KCNJ10	0.14009	-0.398067	-0.188602	-0.0834771	0.384436	0.17319	0.170336	0.504778	0.68554	0.028834
B4DRY1	B4DRY1_HUMAN	2 SV=1	-0.196372	-0.396778	-0.299984	0.0854336	-0.244742	-0.0736213	0.0436227	-0.0569934	0.221077	0.265151
Q6ZMG9	CERS6_HUMAN	CERS6	0.085977	-0.396667	-0.209857	0.0560995	0.129026	0.101893	0.189148	0.0861444	0.64884	0.00518681
O14531	DPYL4_HUMAN	DPYSL4	-0.190474	-0.396382	-0.283993	-0.0868413	-0.218499	-0.140447	-0.0707702	-0.0778874	0.112185	0.0457393
G3XAM5	G3XAM5_HUMAN	HMP19	0.185861	-0.396083	-0.0942392	0.206118	-0.120777	0.0494445	-0.262375	-0.0652236	0.296617	0.253641
I0CE67	I0CE67_HUMAN	FHL2	0.110047	-0.395734	-0.125823	0.0308873	0.0839935	0.0664641	-0.262386	0.127879	0.220442	0.0667423
Q15120	PDK3_HUMAN	PDK3	-0.190132	-0.395471	-0.292946	-0.0786963	-0.066887	-0.0614727	0.0122221	-0.0759797	0.194609	-0.0958197
O75038-2	PLCH2_HUMAN	PLCH2	-0.197845	-0.393715	-0.282684	-0.296359	-0.549587	-0.402585	-0.0979988	-0.24872	0.074919	-0.00352293
Q86VA8	Q86VA8_HUMAN	SYN2	-0.135504	-0.393637	-0.226295	0.000901978	-0.150561	-0.0593395	-0.327585	-0.159041	-0.0924045	-0.0156085
A0A024R7N5	A0A024R7N5_HUMAN	KLHL26	-0.0877326	-0.393518	-0.248212	-0.107902	-0.164481	-0.124477	0.00896849	-0.0587654	0.291802	-0.0102174
Q8TBM8	DJB14_HUMAN	DNAJB14	-0.0720252	-0.392876	-0.238415	-0.11236	-0.0377277	-0.0655208	-0.0127697	0.0236999	0.285129	-0.0589631
Q96S21	RB40C_HUMAN	RAB40C	-0.215191	-0.392854	-0.30202	-0.100865	-0.126227	-0.102252	0.00971978	-0.0474542	0.16443	-0.0301225
Q9P2P5	HECW2_HUMAN	HECW2	-0.00638171	-0.392376	-0.214918	0.0257408	-0.0788982	-0.0178686	0.0123257	0.0280763	0.375367	0.124685
Q15223	NECT1_HUMAN	NECTIN1	-0.102039	-0.392257	-0.224778	-0.0499299	-0.2821	-0.151508	-0.210875	-0.145388	0.0563898	0.0787521
O95182	NDUA7_HUMAN	NDUFA7	-0.0638095	-0.391955	-0.21102	0.00545835	-0.146628	-0.0583833	-0.184315	-0.0812712	0.120878	0.0627841
Q9NVT9	ARMC1_HUMAN	ARMC1	-0.0258884	-0.391669	-0.271332	0.154408	0.260223	0.216768	0.359301	0.191392	0.702129	0.077546
P82675	RT05_HUMAN	MRPS5	-0.312298	-0.391417	-0.341402	-0.107485	-0.370548	-0.225521	-0.0210791	-0.136312	0.0350869	0.11872
Q59GA0	Q59GA0_HUMAN	2 SV=1	-0.286663	-0.391373	-0.255007	-0.148831	-0.282375	-0.198156	-0.797817	-0.211894	-0.71606	-0.0863813
P08842	STS_HUMAN	STS	0.0806216	-0.39109	-0.135309	-0.0174971	0.138787	0.0688443	-0.265323	0.0436279	0.183436	-0.120687
V9HWB9	V9HWB9_HUMAN	HEL-S-133P	-0.34257	-0.390981	-0.342494	-0.0285153	-0.366119	-0.172528	-0.163017	-0.313869	-0.137558	0.0157046
A8YXX4	A8YXX4_HUMAN	PIG59	-0.458681	-0.390926	-0.410423	-0.0647647	0.0837987	0.0177662	-0.0142353	0.0313325	-0.104943	-0.125262
Q7Z5A7-2	F19A5_HUMAN	FAM19A5	-0.582658	-0.390468	-0.479387	-0.582334	0.0135592	-0.303791	0.157937	0.0304057	-0.0572046	-0.573518
A0A024R1S8	A0A024R1S8_HUMAN	LASP1	-0.0688944	-0.389437	-0.243303	-0.18245	-0.241458	-0.200178	0.0478868	-0.0608044	0.345477	-0.00982751
A0A090N7V5	A0A090N7V5_HUMAN	C7orf24	-0.308092	-0.389303	-0.343139	-0.0485879	-0.437309	-0.227964	0.0297654	-0.199226	0.0880232	0.181464
G5E9G7	G5E9G7_HUMAN	NRXN2	-0.0516134	-0.389117	-0.231609	-0.0787084	-0.144549	-0.102861	0.0150151	0.0494807	0.329566	0.10729
P17152	TMM11_HUMAN	TMEM11	0.216958	-0.38806	-0.0318619	0.226691	0.293283	0.269112	-0.507508	0.131724	0.074557	0.0571018
A0A024R1Y6	A0A024R1Y6_HUMAN	PALM	0.0400159	-0.388048	-0.169544	0.0486561	-0.336507	-0.131425	-0.1465	-0.167876	0.258611	0.209256
Q15735-2	PI5PA_HUMAN	INPP5J	0.0318481	-0.387533	-0.201439	-0.153471	0.247938	0.0532446	0.0427753	0.203178	0.439204	-0.206262
I3L0X6	I3L0X6_HUMAN	CTDNEP1	-0.00808518	-0.38701	-0.231446	-0.116849	0.213931	0.0566322	0.144239	0.200192	0.500211	-0.138618
P15056	BRAF_HUMAN	BRAF	0.00583005	-0.386764	-0.158936	0.0617542	-0.106833	-0.00834057	-0.311195	-0.129372	0.0584465	0.0311852
A0A0S2Z5X1	A0A0S2Z5X1_HUMAN	DNAJC19	-0.0812973	-0.386509	-0.222405	-0.094982	-0.0382456	-0.0567639	-0.134369	0.000708696	0.14789	-0.0640585
O75037-3	KI21B_HUMAN	KIF21B	-0.30882	-0.386453	-0.349033	-0.180759	-0.274378	-0.218397	0.105796	0.0202691	0.160476	0.105857
Q8N995	Q8N995_HUMAN	2 SV=1	-0.387352	-0.385703	-0.397855	-0.243337	-0.279236	-0.254778	0.286588	0.170301	0.261986	0.198169
O43526-5	KCNQ2_HUMAN	KCNQ2	-0.174738	-0.385566	-0.26959	-0.220592	-0.216858	-0.207164	-0.0827944	-0.0825522	0.10508	-0.0943167
Q8WW12	PCNP_HUMAN	PCNP	-0.414336	-0.384784	-0.40226	-0.337643	-0.36264	-0.340706	0.201144	0.043628	0.14864	0.0605949
P30049	ATPD_HUMAN	ATP5D	-0.867308	-0.384348	-0.61816	-0.0132422	0.0640334	0.0346165	0.175115	0.12511	-0.330797	0.0398041
Q9ULQ0	STRP2_HUMAN	STRIP2	-0.31016	-0.383909	-0.341955	-0.0863436	0.330615	0.139821	0.0389806	0.421972	0.0897773	-0.00301739
A8K9J6	A8K9J6_HUMAN	2 SV=1	-1.3599	-0.383867	-0.882918	-0.320487	0.0806178	-0.151044	0.316415	-0.510176	-0.682575	-0.919312
Q8TAS0	Q8TAS0_HUMAN	2 SV=1	-0.0997951	-0.383782	-0.223248	0.114299	0.213564	0.173177	-0.178999	0.0818535	0.0820351	-0.0254422
Q5TZC3	Q5TZC3_HUMAN	PACSIN1	-0.111876	-0.38355	-0.235621	-0.095131	-0.212667	-0.138918	-0.123454	-0.151813	0.125269	-0.0423071
H3BLW6	H3BLW6_HUMAN	TMEM63B	-0.00979321	-0.383483	-0.177156	0.0734518	-0.204467	-0.0613046	-0.221752	0.00393305	0.128985	0.273821
Q5JTZ9	SYAM_HUMAN	AARS2	-0.230926	-0.382869	-0.286373	-0.227171	-0.338598	-0.270306	-0.148882	-0.0853316	-0.0198911	0.0180648
Q56VL3	OCAD2_HUMAN	OCIAD2	0.0283303	-0.381828	-0.172985	0.034665	0.228941	0.140472	-0.132389	0.126018	0.254817	-0.0762891
Q15772-1	SPEG_HUMAN	SPEG	-0.381886	-0.381438	-0.384692	0.105914	0.0669006	0.0980526	0.181866	-0.0594989	0.158465	-0.0285165
O95989	NUDT3_HUMAN	NUDT3	0.0542248	-0.381079	-0.174905	0.0145663	-0.061589	-0.0101054	-0.0472801	-0.115551	0.365071	-0.0474265
Q9UN70	PCDGK_HUMAN	PCDHGC3	0.0405989	-0.380757	-0.17441	-0.0168823	-0.123582	-0.0625983	-0.0852642	0.0580391	0.31314	0.156708
Q17R88	Q17R88_HUMAN	SORCS3	-0.220777	-0.380275	-0.315222	-0.0324378	-0.452754	-0.23699	0.175366	-0.105022	0.311912	0.307263
Q5U0I6	Q5U0I6_HUMAN	RAB1A	-0.0357148	-0.380118	-0.194991	0.0289971	-0.142272	-0.0447104	-0.162933	-0.0798577	0.158518	0.0833811
Q96KQ4	ASPP1_HUMAN	PPP1R13B	-0.00712849	-0.37972	-0.217704	-0.184724	-0.350329	-0.257414	0.0824016	-0.0377041	0.43204	0.11987
B2RB24	B2RB24_HUMAN	2 SV=1	0.145746	-0.379653	-0.103182	0.239367	0.0539891	0.161402	-0.252041	-0.14212	0.250405	0.0352272
A0A024R3R0	A0A024R3R0_HUMAN	MRPL55	-0.012548	-0.379357	-0.176696	-0.269341	0.13351	-0.0628854	-0.217388	0.185904	0.126469	-0.224976
O95057	DIRA1_HUMAN	DIRAS1	0.0254074	-0.379078	-0.162525	0.0900939	-0.0360943	0.0370783	-0.199817	-0.0204452	0.181716	0.0977123
A0A0S2Z433	A0A0S2Z433_HUMAN	NDUFS4	-0.131421	-0.379028	-0.254447	0.107604	0.0371371	0.0817315	-0.0205313	0.0256265	0.204123	0.0880622
E9PF82	E9PF82_HUMAN	CAMK2D	-0.254147	-0.378931	-0.310326	-0.00865569	-0.356762	-0.167565	-0.000331219	-0.187302	0.1015	0.152774
B2R5T1	B2R5T1_HUMAN	2 SV=1	-0.268803	-0.378848	-0.317784	-0.18693	-0.6436	-0.390471	0.00921508	-0.328298	0.0963078	0.120341
Q6P499-2	NPAL3_HUMAN	NIPAL3	-0.103658	-0.378627	-0.258071	-0.255397	-0.320835	-0.275228	0.102571	-0.100799	0.354587	-0.0433921
P26992	CNTFR_HUMAN	CNTFR	-0.0537583	-0.378307	-0.220733	-0.0528512	-0.165192	-0.0984248	-0.0243891	-0.029537	0.277207	0.074773
Q8NEG7	DEN6B_HUMAN	DENND6B	-0.276949	-0.377994	-0.318375	0.320153	-0.273249	0.061153	-0.0171733	-0.473756	0.0609185	0.111616
O60220	TIM8A_HUMAN	TIMM8A	-0.0175776	-0.377945	-0.18109	-0.0610481	-0.16612	-0.101348	-0.196581	-0.0751525	0.140834	0.0218882
Q7Z407-3	CSMD3_HUMAN	CSMD3	-0.254051	-0.377777	-0.304806	-0.412492	0.320044	-0.0387785	-0.0478319	0.413314	0.0529414	-0.327253
Q9HAP6	LIN7B_HUMAN	LIN7B	-0.0126744	-0.376926	-0.165889	-0.0810078	0.0352593	-0.0139294	-0.284012	0.0394517	0.0572869	-0.0848462
O75051	PLXA2_HUMAN	PLXNA2	-0.169213	-0.376896	-0.279514	-0.107995	-0.0843045	-0.0866159	0.0652051	0.0544314	0.249936	0.0227105
A8K8U3	A8K8U3_HUMAN	2 SV=1	0.0150533	-0.376738	-0.149599	0.0525521	-0.10094	-0.0111053	-0.30898	-0.102409	0.0598584	0.0430524
Q9HCU4	CELR2_HUMAN	CELSR2	-0.33811	-0.376088	-0.354543	-0.173484	-0.0100256	-0.0833808	0.0880456	0.0713948	0.103071	-0.100094
A0A024R9T3	A0A024R9T3_HUMAN	GUF1	-0.104783	-0.37542	-0.238573	-0.035537	-0.27639	-0.151696	-0.03978	0.030128	0.207904	0.26295
Q5XKD4	Q5XKD4_HUMAN	CDK5R2	0.448926	-0.374411	-0.0635855	-0.192314	-0.478865	-0.334438	0.132845	0.0443739	0.93323	0.322894
F8WAR6	F8WAR6_HUMAN	KIF3C	-0.208128	-0.374189	-0.309234	-0.199669	-0.190122	-0.185868	0.201071	0.0860417	0.344179	0.0684639
O75094-3	SLIT3_HUMAN	SLIT3	0.151343	-0.37371	-0.136107	0.0232926	-0.0480996	-0.000814423	-0.0240836	-0.0532381	0.478017	0.0101234
P78368	KC1G2_HUMAN	CSNK1G2	-0.0196927	-0.373015	-0.180942	0.0634886	-0.13314	-0.0247251	-0.184647	-0.0509958	0.145723	0.137602
B7ZM79	B7ZM79_HUMAN	PCDH9	-0.1251	-0.372796	-0.247214	-0.0936588	-0.248722	-0.161148	-0.0283627	-0.0315812	0.196381	0.115451
Q9UHQ9	NB5R1_HUMAN	CYB5R1	-0.300562	-0.372466	-0.321348	-0.0692576	-0.242405	-0.146381	-0.0685196	-0.0265729	-0.0195683	0.138544
A0A024R7R3	A0A024R7R3_HUMAN	SNCB	-0.744047	-0.372217	-0.548749	-0.159206	-0.312128	-0.220154	0.145304	-0.159436	-0.249479	-0.0145441
B0AZM5	B0AZM5_HUMAN	2 SV=1	-0.159076	-0.372035	-0.265297	-0.174216	-0.286744	-0.21823	0.00418846	-0.0761257	0.194195	0.0283723
G5E9S9	G5E9S9_HUMAN	HMGCLL1	-0.297832	-0.371738	-0.335464	0.105371	-0.211535	-0.0363347	0.100649	-0.200199	0.151602	0.108677
A0A024RBX9	A0A024RBX9_HUMAN	PDHA1	-0.177604	-0.371644	-0.234267	-0.0110749	-0.135664	-0.0617205	-0.337478	-0.0615441	-0.16639	0.0550139
B7Z647	B7Z647_HUMAN	DLG4	-0.0543246	-0.371643	-0.190086	0.0672624	-0.14484	-0.0322504	-0.224556	0.00962314	0.0698093	0.213695
Q2Y0W8	S4A8_HUMAN	SLC4A8	0.0139836	-0.371308	-0.158247	0.0155134	-0.264305	-0.11456	-0.232865	-0.084836	0.129475	0.186951
Q8N7R7-3	CCYL1_HUMAN	CCNYL1	0.0329372	-0.371238	-0.17987	-0.14079	-0.198744	-0.155536	-0.0323596	-0.155259	0.348863	-0.105336
A0A024R713	A0A024R713_HUMAN	DLD	-0.226697	-0.371206	-0.282683	0.0244487	-0.128618	-0.0398704	-0.106168	-0.0817923	0.015388	0.0632439
Q9Y2I2-1	NTNG1_HUMAN	NTNG1	-0.478961	-0.371131	-0.410012	-0.088524	-0.411737	-0.233331	-0.0150898	-0.202483	-0.145872	0.112699
Q9NT68	TEN2_HUMAN	TENM2	-0.0460924	-0.370931	-0.201037	0.0849958	0.0235832	0.0623506	-0.113994	0.0786974	0.187892	0.132079
Q08722	CD47_HUMAN	CD47	-0.180518	-0.370594	-0.264495	-0.00827875	-0.34187	-0.154019	-0.07752	-0.262973	0.0896037	0.0625871
Q8N573-8	OXR1_HUMAN	OXR1	-0.280042	-0.370394	-0.325732	-0.214518	-0.356246	-0.272919	0.087976	-0.0855949	0.155376	0.0481025
Q96CW1-2	AP2M1_HUMAN	AP2M1	-0.0519073	-0.369568	-0.188568	-0.0163444	-0.0707101	-0.0317283	-0.219286	-0.062381	0.0754221	-0.016046
P17568	NDUB7_HUMAN	NDUFB7	-0.136896	-0.368906	-0.245998	-0.038304	0.0217776	0.00164982	-0.0623281	-0.0181981	0.146729	-0.0863104
Q96FE5-2	LIGO1_HUMAN	LINGO1	-0.184224	-0.368845	-0.257378	-0.113781	-0.281286	-0.185456	-0.147154	-0.0821536	0.0145142	0.0773204
O43715	TRIA1_HUMAN	TRIAP1	-0.186221	-0.367899	-0.302468	-0.0548648	0.0378026	0.000750317	0.253671	0.00422415	0.412396	-0.096474
Q9Y316-2	MEMO1_HUMAN	MEMO1	-0.238305	-0.367426	-0.2809	-0.284408	-0.134928	-0.201349	-0.155994	0.040615	-0.0498261	-0.116896
G5E9H5	G5E9H5_HUMAN	SNX10	-0.295365	-0.365982	-0.339962	-0.204315	-0.246239	-0.216495	0.195929	0.0641231	0.243593	0.098016
E5KS95	E5KS95_HUMAN	TSFM	-0.184374	-0.365913	-0.247286	0.0461524	-0.0765076	0.00234545	-0.224123	-0.219079	-0.0655374	-0.10445
Q13825	AUHM_HUMAN	AUH	-0.0347353	-0.365717	-0.12734	-0.0274504	-0.027725	-0.0165536	-0.597914	-0.0453542	-0.289885	-0.0531103
Q6FHI2	Q6FHI2_HUMAN	PTE1	0.0693521	-0.365391	-0.172978	-0.0496375	0.196362	0.0818292	0.0404373	0.156003	0.452227	-0.098027
E9PN17	E9PN17_HUMAN	ATP5L	0.00347179	-0.364631	-0.170021	0.161557	0.0531695	0.117706	-0.157303	-0.0209995	0.187848	0.079357
B4DH39	B4DH39_HUMAN	2 SV=1	-0.133886	-0.363622	-0.215618	-0.184181	-0.352164	-0.257839	-0.280152	-0.0436328	-0.0733694	0.11632
Q9H6K4	OPA3_HUMAN	OPA3	-0.0010142	-0.363375	-0.137387	0.089791	-0.128834	-0.00689916	-0.395446	-0.10764	-0.0560378	0.102954
Q13362-4	2A5G_HUMAN	PPP2R5C	-0.0174169	-0.36309	-0.217653	-0.131605	-0.0936964	-0.103057	0.125693	0.0497247	0.448414	0.00378542
P49247	RPIA_HUMAN	RPIA	0.0164117	-0.362915	-0.175073	0.0097362	0.00816085	0.0178574	-0.0775558	0.0857171	0.278819	0.0792617
Q9HD34	LYRM4_HUMAN	LYRM4	-0.199256	-0.362687	-0.25725	-0.0157587	0.0900913	0.0462609	-0.181975	0.0347505	-0.0414966	-0.0791302
Q9NVS2	RT18A_HUMAN	MRPS18A	-0.255972	-0.36256	-0.308855	-0.0465695	-0.0470245	-0.0382949	0.0679989	0.111772	0.151634	0.104197
V9HWN7	V9HWN7_HUMAN	HEL-S-87p	-0.452822	-0.362245	-0.391807	-0.0693043	-0.211779	-0.12249	-0.0291901	-0.223327	-0.14272	-0.0888832
P38159	RBMX_HUMAN	RBMX	0.0269987	-0.362075	-0.158305	0.2533	-0.128133	0.0760037	-0.158341	-0.17754	0.20778	0.195862
Q7Z518	Q7Z518_HUMAN	2 SV=1	-0.137514	-0.362066	-0.240274	0.0251671	0.148155	0.0956157	-0.0804414	0.0629206	0.121158	-0.0680984
A0A024R216	A0A024R216_HUMAN	HDGFRP3	0.213993	-0.361251	-0.0669237	0.307945	-0.11928	0.1037	-0.235785	-0.150902	0.316506	0.268292
Q9UM00-2	TMCO1_HUMAN	TMCO1	0.119402	-0.360105	-0.129784	-0.0523136	-0.0205095	-0.0264337	-0.0877864	0.0135368	0.368768	-0.0262981
A6NE02	BTBDH_HUMAN	BTBD17	-0.209827	-0.360001	-0.313503	-0.0345826	0.313677	0.15514	0.315033	0.380499	0.442255	0.0242082
Q674X7	KAZRN_HUMAN	KAZN	-0.154051	-0.359665	-0.268733	-0.144068	-0.403785	-0.264679	0.113482	-0.0656289	0.296143	0.186057
P82933	RT09_HUMAN	MRPS9	-0.166399	-0.359378	-0.259213	-0.153331	-0.256043	-0.191038	-0.0138925	-0.116828	0.156133	-0.0221468
F8VV32	F8VV32_HUMAN	LYZ	0.752239	-0.358596	0.386155	0.34271	0.989091	0.665084	-1.20294	0.281252	-0.11506	-0.37316
Q86VH5-2	LRRT3_HUMAN	LRRTM3	-0.160186	-0.35841	-0.210283	0.199726	0.294496	0.256379	-0.414259	0.0737722	-0.238987	-0.0290283
A8K6I8	A8K6I8_HUMAN	2 SV=1	-0.0718293	-0.358264	-0.225909	-0.0529727	-0.267212	-0.150585	0.0469425	-0.0476916	0.310425	0.158517
Q9UDY4	DNJB4_HUMAN	DNAJB4	-0.131177	-0.358007	-0.228398	0.0159546	-0.112136	-0.0358699	-0.137441	-0.0772583	0.0664367	0.0428012
A0A024R7F9	A0A024R7F9_HUMAN	GCDH	-0.117657	-0.357576	-0.248228	0.0285518	-0.161846	-0.0547922	0.0776428	-0.0840363	0.294609	0.0983306
P28074	PSB5_HUMAN	PSMB5	-0.12346	-0.35756	-0.232162	-0.068063	-0.0829709	-0.0642099	-0.0753696	-0.0525104	0.135778	-0.0456333
A0A024R5P0	A0A024R5P0_HUMAN	PAK1	-0.243948	-0.357156	-0.293962	-0.146806	-0.286424	-0.202342	0.00204473	-0.130307	0.0923	0.00128049
B4DJX1	B4DJX1_HUMAN	2 SV=1	-0.120274	-0.355054	-0.213685	0.0699638	-0.00847945	0.0415195	-0.205135	-0.0260169	0.00669237	0.0443955
A0A087WZS0	A0A087WZS0_HUMAN	LYNX1	-0.0358183	-0.354937	-0.188771	-0.0365544	-0.144801	-0.0723826	-0.104687	-0.25017	0.19148	-0.149954
Q9P1U1	ARP3B_HUMAN	ACTR3B	-0.179085	-0.354299	-0.267319	-0.0189652	0.0167274	0.00850364	0.0349176	0.046982	0.187179	0.00325865
B4DFK3	B4DFK3_HUMAN	RHBDL1	0.113825	-0.353946	-0.0809332	0.235854	-0.191329	0.0299644	-0.383625	-0.132337	0.0611929	0.286815
V9HW95	V9HW95_HUMAN	HEL-S-84	0.198139	-0.353433	-0.0586012	0.0732589	0.00277577	0.0466669	-0.294499	0.0507988	0.23412	0.113251
Q9Y6Y0	NS1BP_HUMAN	IVNS1ABP	-0.173599	-0.353384	-0.288046	-0.0712401	-0.000197787	-0.0264257	0.247754	0.096119	0.404587	0.017046
Q8N0V4	LGI2_HUMAN	LGI2	-0.149688	-0.353082	-0.253639	0.042164	0.178079	0.12034	0.0316712	0.25659	0.212112	0.112644
B7Z9V5	B7Z9V5_HUMAN	2 SV=1	-0.288593	-0.352809	-0.320224	-0.184293	-0.298937	-0.228501	0.0945504	-0.100451	0.135814	0.00616235
P21359-2	NF1_HUMAN	NF1	-0.148238	-0.352703	-0.232941	-0.058959	-0.1433	-0.0902878	-0.140079	-0.0293848	0.0414327	0.0469255
A5PKW4	PSD1_HUMAN	PSD	0.0182198	-0.352628	-0.16407	0.0263994	-0.0271316	0.00986292	-0.107059	-0.000501247	0.240836	0.044999
B4DP27	B4DP27_HUMAN	2 SV=1	0.0601679	-0.352234	-0.232759	-0.0671481	0.249072	0.104791	0.475372	0.339288	0.864822	0.0150372
Q99726	ZNT3_HUMAN	SLC30A3	-0.162814	-0.351938	-0.2358	-0.172048	-0.0803595	-0.116923	-0.170156	0.115787	-0.00398481	0.0160676
A6NEP9	A6NEP9_HUMAN	TSPAN14	0.0567268	-0.351522	-0.153022	0.193897	0.0205188	0.117953	-0.0689067	-0.0547962	0.316389	0.110551
P08247	SYPH_HUMAN	SYP	0.0283411	-0.351216	-0.129188	0.100798	-0.10939	0.00608995	-0.312056	-0.0624906	0.044549	0.139667
B4DTZ7	B4DTZ7_HUMAN	2 SV=1	0.17155	-0.35118	-0.102675	0.0220063	0.0539847	0.0478974	-0.0937747	0.0206628	0.406002	-0.0193465
Q9P2B2	FPRP_HUMAN	PTGFRN	-0.0810808	-0.351142	-0.20235	-0.1672	-0.199116	-0.171981	-0.135878	-0.040128	0.11123	-0.0162436
B4DMX1	B4DMX1_HUMAN	2 SV=1	0.0309173	-0.349602	-0.157183	-0.0391797	-0.205298	-0.1112	-0.105589	-0.0586022	0.251978	0.0994854
E9PDG8	E9PDG8_HUMAN	SNAP91	-0.154331	-0.349253	-0.235285	-0.0637909	-0.274123	-0.154039	-0.127512	-0.148999	0.0444576	0.0533028
O60238-2	BNI3L_HUMAN	BNIP3L	-0.293526	-0.34909	-0.314924	-0.126671	-0.0610749	-0.084465	0.0346805	0.0695426	0.0672918	-0.00408433
B2R5W6	B2R5W6_HUMAN	2 SV=1	0.00847512	-0.348292	-0.165007	0.00731092	0.0539463	0.0404167	-0.111932	0.0234698	0.221882	-0.0311964
Q9H902-2	REEP1_HUMAN	REEP1	-0.192918	-0.347829	-0.273956	-0.0875556	-0.251337	-0.158667	0.0752029	-0.0519452	0.207161	0.103806
Q6P4R2	Q6P4R2_HUMAN	PCDHAC2	-0.131192	-0.347624	-0.224725	-0.152375	-0.148635	-0.139171	-0.120439	-0.0677681	0.0730407	-0.0795388
O96008	TOM40_HUMAN	TOMM40	-0.0313012	-0.347512	-0.18415	0.0652531	0.106579	0.0948921	-0.0931697	0.118687	0.200089	0.0693302
Q6ZV89-2	SH2D5_HUMAN	SH2D5	-0.154974	-0.347228	-0.248042	-0.225138	-0.317311	-0.257591	-0.00806157	-0.118418	0.161241	-0.0342759
Q969X5-2	ERGI1_HUMAN	ERGIC1	0.0450894	-0.346263	-0.148322	0.0733361	0.179633	0.135876	-0.112216	0.163254	0.256184	0.048926
P39023	RL3_HUMAN	RPL3	0.125045	-0.34592	-0.114872	-0.160095	-0.226148	-0.183143	-0.113636	0.00531157	0.334376	0.0633345
P51617-4	IRAK1_HUMAN	IRAK1	0.117716	-0.344962	-0.0931526	-0.0640546	0.12194	0.0379097	-0.26493	0.137193	0.174795	-0.0568333
H3BLV5	H3BLV5_HUMAN	DCX	-0.0804864	-0.344852	-0.228094	0.0425055	-0.121078	-0.0310631	0.0986922	0.00573907	0.340105	0.161291
V9HW91	V9HW91_HUMAN	HEL-S-8a	-0.104624	-0.344543	-0.207339	-0.0581028	-0.256532	-0.137796	-0.151356	-0.239059	0.0656106	-0.0486604
Q9H845	ACAD9_HUMAN	ACAD9	-0.252803	-0.344288	-0.304232	-0.139949	-0.0729188	-0.0969107	0.141019	0.0427845	0.209552	-0.0322764
O75864	PPR37_HUMAN	PPP1R37	0.00822868	-0.343223	-0.188646	-0.0341984	0.0646788	0.0245478	0.0763329	0.1371	0.404832	0.0301918
Q8TC26	TM163_HUMAN	TMEM163	-0.0735037	-0.343197	-0.195625	-0.0296383	-0.179804	-0.0928621	-0.127547	-0.072705	0.119194	0.0694295
O94985-2	CSTN1_HUMAN	CLSTN1	-0.0259194	-0.342942	-0.173666	0.126583	-0.0426693	0.0462344	-0.134443	0.0894318	0.159627	0.250653
Q96E17	RAB3C_HUMAN	RAB3C	-0.383561	-0.342349	-0.354631	-0.0536523	-0.182309	-0.106831	0.0607114	-0.0493975	-0.00345325	0.0712283
A8K5U1	A8K5U1_HUMAN	2 SV=1	-0.243808	-0.342261	-0.293917	-0.23143	-0.282755	-0.248095	0.0864448	0.0494113	0.161946	0.0927051
B4DT01	B4DT01_HUMAN	2 SV=1	-0.240499	-0.342231	-0.258816	-0.0547569	-0.228274	-0.126316	-0.257257	-0.151559	-0.178477	0.0139276
A0A024R7Y9	A0A024R7Y9_HUMAN	PKIA	-0.247949	-0.341934	-0.283494	-0.0780015	-0.770493	-0.401504	-0.0380803	-0.382167	0.0329517	0.302294
E5RGX5	E5RGX5_HUMAN	STMN2	-0.298813	-0.341934	-0.323685	-0.282691	-0.43131	-0.339567	0.151594	-0.20603	0.171762	-0.0654426
H7C155	H7C155_HUMAN	RAF1	-0.100568	-0.341839	-0.261105	0.108718	0.298768	0.213107	0.319108	0.16358	0.537426	-0.0345008
Q6IBR2	Q6IBR2_HUMAN	FARSLA	-0.0360016	-0.341774	-0.14816	0.00786607	-0.129793	-0.0476919	-0.35506	-0.105225	-0.0722402	0.0244039
Q13907	IDI1_HUMAN	IDI1	-0.258752	-0.341441	-0.307467	-0.288772	0.0855555	-0.0940587	0.165493	0.215313	0.225229	-0.167045
P05141	ADT2_HUMAN	SLC25A5	-0.232971	-0.341418	-0.210477	0.0671176	0.0261164	0.057589	-0.715846	-0.0298408	-0.630351	0.00312963
A0A0A0MTE2	A0A0A0MTE2_HUMAN	LMO7	-0.135168	-0.341313	-0.268858	0.0885845	-0.0414321	0.0245818	0.275987	0.213653	0.45918	0.335639
P37108	SRP14_HUMAN	SRP14	0.0574165	-0.341207	-0.12688	0.0324387	-0.0364929	0.00711274	-0.201906	0.0342727	0.173765	0.0951736
A0A024R540	A0A024R540_HUMAN	hCG_2020143	0.0657907	-0.340553	-0.116509	0.083652	-0.342065	-0.12609	-0.244415	-0.0803491	0.138977	0.337337
P49458	SRP09_HUMAN	SRP9	0.23437	-0.339992	-0.0378555	0.146265	-0.192283	-0.0125944	-0.281594	-0.120796	0.269816	0.209721
Q96EQ0	SGTB_HUMAN	SGTB	-0.439462	-0.339964	-0.38386	-0.0653213	-0.275271	-0.164369	0.128103	0.0227475	0.00565141	0.224666
K7EK00	K7EK00_HUMAN	FAM210A	-0.228809	-0.339918	-0.291947	-0.112215	-0.180622	-0.137701	0.145473	0.049691	0.23363	0.110068
P17844-2	DDX5_HUMAN	DDX5	-0.129433	-0.33974	-0.195696	-0.12877	-0.3153	-0.197368	-0.326094	-0.349173	-0.13874	-0.170674
A0A087WVZ9	A0A087WVZ9_HUMAN	POLR2E	-0.0137075	-0.339733	-0.173019	-0.268938	0.0885386	-0.0825218	-0.0869244	0.207439	0.216148	-0.158069
Q8WYK1	CNTP5_HUMAN	CNTNAP5	-0.112768	-0.339234	-0.198693	-0.0323382	-0.0987013	-0.0531517	-0.230503	-0.081601	-0.0269901	-0.0232687
Q2TB59	Q2TB59_HUMAN	NNT	0.011296	-0.339226	-0.147814	0.0904547	-0.114518	-0.00104708	-0.188684	-0.071868	0.138885	0.125074
Q9UPX0	TUTLB_HUMAN	IGSF9B	-0.0905995	-0.339151	-0.198736	0.0110359	0.132664	0.0808663	-0.145784	0.0716031	0.0798146	-0.0580559
B3KU23	B3KU23_HUMAN	2 SV=1	-0.300755	-0.338798	-0.29959	-0.244606	-0.372938	-0.291776	-0.114448	-0.202358	-0.0993579	-0.0820566
Q9UGC6	RGS17_HUMAN	RGS17	-0.0107591	-0.338749	-0.150516	-0.00766966	-0.378687	-0.17463	-0.238246	-0.237479	0.0667916	0.125508
Q92558	WASF1_HUMAN	WASF1	-0.137283	-0.338715	-0.236348	0.00820661	-0.289201	-0.129205	-0.00100785	-0.114823	0.177471	0.174554
O95613-2	PCNT_HUMAN	PCNT	-0.0982902	-0.33827	-0.224793	0.0627794	-0.105493	-0.0120947	0.0438544	-0.0200248	0.260881	0.140216
Q9Y6M9	NDUB9_HUMAN	NDUFB9	-0.0638257	-0.338146	-0.168537	0.111821	0.0941804	0.112795	-0.284481	0.0280137	-0.0331132	0.0376235
P31947-2	1433S_HUMAN	SFN	-0.927794	-0.338035	-0.629359	0.25786	0.487167	0.385302	0.132136	0.326592	-0.480575	0.0892544
Q8N350	CBARP_HUMAN	CBARP	-0.319917	-0.337934	-0.294731	-0.310423	-0.67043	-0.477087	-0.278704	-0.168185	-0.28364	0.183791
B7Z8S9	B7Z8S9_HUMAN	2 SV=1	-0.0799839	-0.337501	-0.186279	0.135522	0.0296056	0.0969201	-0.200207	-0.136953	0.0343569	-0.0390675
B7Z4T2	B7Z4T2_HUMAN	PXYLP1	0.775538	-0.337317	0.161421	0.709018	0.147109	0.42619	-0.265222	-0.118473	0.824681	0.435405
B3KTH0	B3KTH0_HUMAN	2 SV=1	-0.240518	-0.336156	-0.276509	-0.128255	-0.258778	-0.182263	-0.0427255	-0.0526143	0.029959	0.0698772
Q9NYB0	TE2IP_HUMAN	TERF2IP	-0.11807	-0.3343	-0.208169	0.116429	-0.119556	0.00869768	-0.148684	-0.0715446	0.0445936	0.15641
Q9UQC2-2	GAB2_HUMAN	GAB2	-0.312351	-0.334282	-0.313303	-0.364938	-0.296964	-0.320993	0.00969979	-0.060677	0.00867781	-0.136682
A0A024R9X6	A0A024R9X6_HUMAN	GABRA2	0.138588	-0.334246	-0.0759038	0.134642	0.094608	0.123836	-0.278206	0.0467542	0.171675	0.0787577
Q9HCM3-2	K1549_HUMAN	KIAA1549	-0.260458	-0.334199	-0.269457	-0.200934	-0.38982	-0.281294	-0.205774	-0.129312	-0.154986	0.0515431
P54764-2	EPHA4_HUMAN	EPHA4	-0.0965013	-0.333872	-0.191936	0.00995682	-0.175897	-0.068954	-0.199936	-0.127472	0.0144819	0.0503514
Q8N8R3	MCATL_HUMAN	SLC25A29	0.101562	-0.333653	-0.120402	-0.0359656	0.218025	0.100434	-0.0932528	0.195032	0.31901	-0.0669899
Q15283-2	RASA2_HUMAN	RASA2	-0.00289362	-0.333634	-0.169252	0.029105	-0.162896	-0.0532324	-0.0552762	-0.121253	0.252511	0.0627167
B3KQ45	B3KQ45_HUMAN	2 SV=1	0.0672567	-0.333416	-0.0937253	0.0483946	0.0386865	0.0525788	-0.366455	0.0725447	0.0112648	0.074222
Q53HE0	Q53HE0_HUMAN	2 SV=1	-0.15639	-0.332927	-0.242281	-0.181169	-0.0197089	-0.090732	0.00699883	0.180067	0.160583	0.0105761
P52799	EFNB2_HUMAN	EFNB2	-0.150191	-0.3329	-0.254815	-0.127127	-0.422401	-0.257597	0.143463	-0.201505	0.303219	0.085739
O75317	UBP12_HUMAN	USP12	0.0644584	-0.332159	-0.143908	-0.0273963	-0.191374	-0.100438	-0.0319713	-0.010785	0.341694	0.145162
A0A1W2PQR9	A0A1W2PQR9_HUMAN	GABRG2	-0.00666136	-0.331781	-0.0685802	0.241344	0.0273155	0.14828	-0.810712	-0.131308	-0.508545	0.0746902
A0A024R7A6	A0A024R7A6_HUMAN	PLXNA4B	-0.185515	-0.331769	-0.247537	-0.133886	-0.184673	-0.146633	-0.0579492	-0.0972114	0.0653524	-0.0544548
O94772	LY6H_HUMAN	LY6H	-0.0111658	-0.331738	-0.176769	0.0122809	-0.582043	-0.261714	-0.0173744	-0.350746	0.280245	0.235547
Q8N2Y8	RUSC2_HUMAN	RUSC2	0.0769151	-0.330814	-0.0785546	-0.118761	0.0709773	-0.0153404	-0.428872	0.115132	-0.0440948	-0.0826368
A0A024R413	A0A024R413_HUMAN	NDUFB3	-0.151478	-0.330603	-0.23044	-0.0500798	0.0092853	-0.0109467	-0.0683621	0.0640754	0.0878097	-0.00332052
Q2TAJ5	Q2TAJ5_HUMAN	AKAP7	0.162965	-0.330226	-0.0995106	0.0467712	-0.197096	-0.0708085	-0.0569169	0.0263616	0.413322	0.262198
P84074	HPCA_HUMAN	HPCA	-0.214188	-0.329975	-0.241542	0.038838	-0.466124	-0.201875	-0.238101	-0.212898	-0.145267	0.284032
P53677	AP3M2_HUMAN	AP3M2	-0.0192875	-0.329965	-0.158412	0.0705768	-0.0167041	0.0381162	-0.172173	-0.0408769	0.115552	0.0383732
H9NIL8	H9NIL8_HUMAN	GABBR2	-0.0367941	-0.329804	-0.180588	-0.0511929	-0.132035	-0.0810028	-0.0614923	-0.0209823	0.208565	0.0518288
A8K321	A8K321_HUMAN	2 SV=1	-0.0425232	-0.329762	-0.217353	0.0965737	0.0423468	0.0783733	0.20412	0.0510428	0.468407	0.097239
Q53GF0	Q53GF0_HUMAN	2 SV=1	-0.168267	-0.328894	-0.258626	-0.0195495	-0.0598607	-0.0263769	0.131254	-0.132356	0.268928	-0.100075
Q9BPX7	CG025_HUMAN	C7orf25	0.2119	-0.328316	-0.0895369	0.0752201	0.0203884	0.0571741	0.0027619	0.0328061	0.520025	0.079607
P35368	ADA1B_HUMAN	ADRA1B	-0.111359	-0.328167	-0.217006	0.10802	0.0118275	0.0685358	-0.0193287	0.0360496	0.174527	0.124212
K7EKW2	K7EKW2_HUMAN	OLFM2	-0.161147	-0.327644	-0.200122	-0.0462941	-0.371127	-0.193129	-0.372396	-0.186015	-0.228852	0.130787
A0A024R1U5	A0A024R1U5_HUMAN	PMM1	-0.237902	-0.327404	-0.267085	-0.200405	-0.445061	-0.301914	-0.0790775	-0.256575	-0.0125287	-0.0199494
Q96HY7	DHTK1_HUMAN	DHTKD1	0.117431	-0.327114	-0.102818	0.153632	0.238039	0.204954	-0.139503	0.220679	0.282089	0.128241
Q14694	UBP10_HUMAN	USP10	-0.13006	-0.326324	-0.240986	-0.221455	-0.131271	-0.167047	0.128637	0.0292471	0.301948	-0.068967
P27448-4	MARK3_HUMAN	MARK3	-0.0374232	-0.326289	-0.173317	0.020088	-0.0701105	-0.0177343	-0.104009	0.0818727	0.161904	0.16404
Q92823-2	NRCAM_HUMAN	NRCAM	-0.0446693	-0.326272	-0.188494	-0.00875769	-0.213608	-0.100624	-0.0106528	-0.0635474	0.247998	0.133272
Q9UJF2-2	NGAP_HUMAN	RASAL2	-0.0599503	-0.325588	-0.20079	-0.0769507	-0.204543	-0.128004	0.0388621	-0.090885	0.281547	0.0286761
B2R4V4	B2R4V4_HUMAN	2 SV=1	0.67964	-0.325453	0.0241153	0.119108	0.300453	0.225509	0.197504	0.576799	1.17965	0.387424
Q9BTZ2	DHRS4_HUMAN	DHRS4	0.235018	-0.325089	-0.0318869	0.142563	-0.193571	-0.0132787	-0.26473	-0.14409	0.272424	0.184013
A0A140VJD7	A0A140VJD7_HUMAN	2 SV=1	0.0154009	-0.325028	-0.0884097	0.111447	-0.308514	-0.076197	-0.549226	-0.293789	-0.23175	0.118142
P10606	COX5B_HUMAN	COX5B	-0.301182	-0.324948	-0.29849	0.0131763	0.142843	0.086807	-0.0450209	0.053001	-0.0442071	-0.0846961
A0A087X2D5	A0A087X2D5_HUMAN	MRPL45	-0.290244	-0.324744	-0.300334	-0.144766	-0.0148089	-0.0706944	0.0369968	0.0994936	0.048544	-0.0384948
P78527-2	PRKDC_HUMAN	PRKDC	-0.113674	-0.323802	-0.175654	-0.215235	-0.105302	-0.151721	-0.362377	-0.126945	-0.175202	-0.244909
Q6ZMW3	EMAL6_HUMAN	EML6	-0.2283	-0.32371	-0.250906	-0.00514056	0.00318563	0.0100414	-0.179676	-0.0511233	-0.107218	-0.0674802
Q8WUY8	NAT14_HUMAN	NAT14	-0.177692	-0.323602	-0.234412	-0.142111	0.0143065	-0.0561151	-0.106371	0.00649267	0.0165858	-0.157955
X5D7N4	X5D7N4_HUMAN	RAPGEF4	-0.0767316	-0.323482	-0.176292	0.0577798	-0.0952402	-0.00555188	-0.207576	-0.104456	0.0162213	0.040533
B3KMB7	B3KMB7_HUMAN	PYCR2	0.226685	-0.323433	-0.029904	0.0173903	-0.15075	-0.0531652	-0.290558	-0.114157	0.236608	0.0459519
A0A096LNR9	A0A096LNR9_HUMAN	CDKL5	-0.16995	-0.32331	-0.250105	-0.0778191	-0.103637	-0.0828842	0.0752397	0.120819	0.205647	0.138606
P28289	TMOD1_HUMAN	TMOD1	-0.0278923	-0.323057	-0.188477	-0.0300557	0.0292524	0.00817575	0.0572862	0.215293	0.329498	0.147954
Q9NQ66	PLCB1_HUMAN	PLCB1	-0.205152	-0.32295	-0.252554	-0.0654864	-0.22446	-0.131036	-0.0490383	-0.122707	0.0458071	0.028235
Q6IQ43	Q6IQ43_HUMAN	PTPN9	-0.00747727	-0.322948	-0.122698	-0.00365771	-0.0535604	-0.0158937	-0.370243	-0.100413	-0.0777248	-0.0585414
Q54A51	Q54A51_HUMAN	hEMMPRIN	-0.0375885	-0.322786	-0.185726	0.116973	-0.064372	0.0354263	0.00659656	-0.0237161	0.268842	0.149598
A0A087WYX8	A0A087WYX8_HUMAN	FRMPD4	-0.13638	-0.322628	-0.2497	-0.0942272	0.0504769	-0.0121048	0.202561	0.190203	0.365857	0.0374681
A8K7F6	A8K7F6_HUMAN	2 SV=1	0.201947	0.263735	0.241598	0.0338781	0.252765	0.154531	0.0645849	0.26128	-0.020156	0.0343614
Q96LR2	LURA1_HUMAN	LURAP1	0.02758	0.263829	0.150727	-0.578716	0.562767	0.0530472	0.237383	0.923147	-0.0218187	-0.226367
B4DEA1	B4DEA1_HUMAN	2 SV=1	-0.0681351	0.263841	0.104	-0.152761	0.104585	-0.0105492	0.290072	0.341681	-0.0648564	0.0763041
Q9UHS8	Q9UHS8_HUMAN	2 SV=1	0.446204	0.264187	0.36747	0.135025	0.230027	0.191763	-0.0846761	0.00129235	0.0743884	-0.101741
X6R9N0	X6R9N0_HUMAN	PTAR1	0.258231	0.264214	0.283359	-0.265571	0.68441	0.182239	-0.130391	0.290834	-0.159327	-0.667177
A0A024RA98	A0A024RA98_HUMAN	PADI2	0.165856	0.264524	0.218169	0.0208541	-0.000266487	0.0211157	0.172837	-0.0250373	0.051217	-0.0119474
H0YI09	H0YI09_HUMAN	METTL7A	0.280938	0.264617	0.291549	0.343226	0.400952	0.381723	-0.0928711	0.0343495	-0.0995031	-0.0314074
Q8TEF1	Q8TEF1_HUMAN	FLJ00246	0.023493	0.264678	0.138148	-0.299506	0.349263	0.0434976	0.524731	0.485285	0.260593	-0.171515
Q9HBG6-11	IF122_HUMAN	IFT122	-0.0867247	0.264745	0.11174	-0.0457182	0.0219804	-0.00189605	-0.538979	-0.0624753	-0.913401	-0.138205
O95551-3	TYDP2_HUMAN	TDP2	-0.0595132	0.265004	0.116	-0.102538	0.391429	0.144464	-0.00811879	0.177144	-0.355588	-0.324854
B3KSG9	B3KSG9_HUMAN	2 SV=1	0.127385	0.265284	0.207595	-0.0126794	0.185448	0.095459	0.0560329	0.151411	-0.104819	-0.0547472
B4DWD1	B4DWD1_HUMAN	2 SV=1	0.735202	0.265748	0.497509	0.370551	0.448196	0.418404	-0.121897	0.199056	0.324604	0.11338
O00519	FAAH1_HUMAN	FAAH	0.014476	0.26581	0.157924	-0.0529595	-0.116168	-0.0695411	-0.0936369	-0.180933	-0.367924	-0.125755
B5BU16	B5BU16_HUMAN	MAP2K6	0.290287	0.266767	0.276761	0.222942	0.173627	0.208779	0.14822	-0.0103169	0.148788	0.030968
Q9H7B4	SMYD3_HUMAN	SMYD3	0.0279177	0.267054	0.180164	0.114923	0.1905	0.162539	-0.474108	-0.0834043	-0.736197	-0.167012
Q13131	AAPK1_HUMAN	PRKAA1	0.198934	0.267556	0.24604	0.126247	0.119178	0.131913	0.00907864	0.0648013	-0.0824964	0.0638396
H0Y3H2	H0Y3H2_HUMAN	ABCA3	0.195988	0.267707	0.225593	0.140825	0.0498727	0.104887	0.289665	0.0101283	0.194994	0.0930503
O94832	MYO1D_HUMAN	MYO1D	-0.0828201	0.268236	0.0975456	-0.194025	-0.344811	-0.255972	0.378626	-0.110541	0.00461772	0.0322142
L0R6Q1	S35U4_HUMAN	SLC35A4	-0.163518	0.268422	0.0673226	-0.147042	-0.552094	-0.326801	-0.972863	-0.295756	-1.42776	0.101265
A0A024R156	A0A024R156_HUMAN	hCG_1994888	0.00928388	0.268644	0.154542	-0.166662	-0.0233516	-0.0880201	-0.0379654	-0.126813	-0.320278	-0.278154
A0A024R301	A0A024R301_HUMAN	CHDH	0.176858	0.269082	0.239556	-0.0229145	0.289621	0.138234	-0.0421928	0.104315	-0.157369	-0.216252
Q6ZT21-2	TMPPE_HUMAN	TMPPE	0.0940151	0.269164	0.220312	-0.344086	-0.0597804	-0.210638	-0.487237	-0.342446	-0.685339	-0.634782
Q9H1R2-3	DUS15_HUMAN	DUSP15	-0.00545954	0.269384	0.142175	-0.0197461	-0.223256	-0.11458	0.114985	0.00795719	-0.182811	0.203436
M0QZR4	M0QZR4_HUMAN	ARHGEF1	0.0542929	0.26964	0.170582	0.0369326	-0.10583	-0.0250419	0.137937	-0.0107848	-0.100362	0.123948
Q9UBH6-2	XPR1_HUMAN	XPR1	-0.0207347	0.270161	0.129325	0.158252	0.0407971	0.107235	0.301543	0.0481263	-0.0123048	0.15755
A0A024R496	A0A024R496_HUMAN	CAB39	0.0536201	0.270613	0.18261	0.174635	-0.144189	0.0297682	-0.137687	-0.169703	-0.377633	0.141091
Q9BWL3-4	CA043_HUMAN	C1orf43	-0.0393965	0.270789	0.124312	0.0068057	0.0160796	0.0217486	0.176618	-0.00260421	-0.15652	-0.0199089
P47756	CAPZB_HUMAN	CAPZB	0.025117	0.270799	0.144559	-0.210238	-0.33564	-0.259993	0.466959	-0.0960936	0.198325	0.021278
P35498-3	SCN1A_HUMAN	SCN1A	0.229823	0.270908	0.275041	0.257321	0.491562	0.381116	-0.162256	0.0744474	-0.226294	-0.167825
Q9BTY7	HGH1_HUMAN	HGH1	0.109351	0.270957	0.20282	-0.0378832	0.256151	0.108758	0.0367325	-0.0670139	-0.147827	-0.369079
Q13438-8	OS9_HUMAN	OS9	0.0643124	0.271184	0.186966	-0.0955047	-0.0607518	-0.0685838	-0.10267	0.0548606	-0.332494	0.012077
Q03252	LMNB2_HUMAN	LMNB2	0.262627	0.271196	0.276679	0.0764489	0.439129	0.261659	0.0264681	0.129219	-0.00505398	-0.241491
B3KRW4	B3KRW4_HUMAN	2 SV=1	0.13897	0.271968	0.201618	-0.0127645	0.0384608	0.0215306	0.316904	0.172794	0.160953	0.113538
O94919	ENDD1_HUMAN	ENDOD1	0.0321916	0.272182	0.161178	0.0576056	-0.172489	-0.0410218	0.139108	-0.179224	-0.123835	0.0428394
B7Z2Y6	B7Z2Y6_HUMAN	2 SV=1	0.025661	0.272352	0.158857	-0.00298705	0.217843	0.115748	0.119047	0.130751	-0.150596	-0.0981103
D3VVA7	D3VVA7_HUMAN	ATXN3	0.0451939	0.272452	0.174462	0.0293699	0.18262	0.113833	-0.0268954	0.00268919	-0.277106	-0.158592
E7EU96	E7EU96_HUMAN	CSNK2A1	-0.0309601	0.272562	0.141111	-0.00327879	-0.0504516	-0.0169802	-0.244479	0.0151819	-0.570953	0.0543239
Q8IWQ3	BRSK2_HUMAN	BRSK2	-0.0274503	0.272695	0.135388	0.405598	0.366033	0.398622	0.0284373	-0.110119	-0.294661	-0.0785847
Q9Y2Q5	LTOR2_HUMAN	LAMTOR2	-0.00786989	0.272874	0.126754	-0.331686	0.194037	-0.0517592	0.616215	0.430487	0.312518	-0.103267
A0A140VJZ4	A0A140VJZ4_HUMAN	2 SV=1	0.152271	0.27295	0.224447	0.0425072	0.195519	0.128772	0.040642	0.185756	-0.10299	0.0247131
Q5QJ74	TBCEL_HUMAN	TBCEL	0.0278149	0.27361	0.15699	0.0919085	-0.0741146	0.0175377	0.212474	-0.00503171	-0.0562736	0.152961
Q07812-5	BAX_HUMAN	BAX	0.126605	0.273657	0.229827	-0.129758	-0.148326	-0.125198	-0.277315	-0.18289	-0.44732	-0.172352
P48449-3	ERG7_HUMAN	LSS	0.087747	0.273973	0.183457	-0.0566077	0.16165	0.0636979	0.249144	0.259911	0.0399646	0.0336225
A0A0G2JHM8	A0A0G2JHM8_HUMAN	MOG	-0.481367	0.27432	-0.092641	-0.313817	-0.563996	-0.423702	0.480122	-0.161273	-0.298518	0.080875
A0A1W2PPC6	A0A1W2PPC6_HUMAN	DPAGT1	-0.0933228	0.274501	0.108369	-0.345122	-0.0680199	-0.201488	-0.354287	0.070739	-0.745063	-0.214394
A0A0S2Z373	A0A0S2Z373_HUMAN	ARSA	0.0857702	0.274511	0.184877	-0.0352193	-0.0595626	-0.0366895	0.206816	-0.0185526	-0.00487653	-0.0022401
P48147	PPCE_HUMAN	PREP	0.143813	0.274703	0.226157	0.217388	0.185422	0.213575	-0.0435985	-0.0861683	-0.19744	-0.0622331
Q12768	WASC5_HUMAN	WASHC5	0.100385	0.274851	0.197922	0.114163	0.223666	0.178116	0.086057	0.0908594	-0.111362	-0.0266746
P42338	PK3CB_HUMAN	PIK3CB	0.130013	0.275507	0.202206	0.145081	0.204759	0.184183	0.271524	0.0967685	0.103078	0.0290598
O43147-5	SGSM2_HUMAN	SGSM2	0.201126	0.275635	0.249233	0.0856299	0.0156702	0.061896	0.0396606	-0.0410473	-0.0578015	0.0208817
P46019	KPB2_HUMAN	PHKA2	0.247544	0.275691	0.298434	-0.0105162	0.230102	0.118904	-0.324082	0.177306	-0.375182	-0.0713428
Q9BSF0	SMAKA_HUMAN	C2orf88	0.075256	0.276397	0.180213	-0.00489599	-0.251546	-0.115069	0.223818	-0.12557	-0.000276125	0.113049
Q96PU8-5	QKI_HUMAN	QKI	0.133407	0.276541	0.198	-0.047953	0.0316061	0.00114974	0.384694	0.0851571	0.218608	-0.00243273
O94905	ERLN2_HUMAN	ERLIN2	0.36892	0.276563	0.332684	0.113433	0.174125	0.153093	-0.0217679	0.0881797	0.0476365	0.0194575
A6NKZ2	A6NKZ2_HUMAN	RENBP	-0.0420018	0.276746	0.130142	-0.00513539	0.253037	0.13079	0.0165463	0.107555	-0.325155	-0.158648
A8MTY9	A8MTY9_HUMAN	DSCR3	0.188512	0.276766	0.244071	-0.0296236	0.0443459	0.0168604	0.0361261	0.0334359	-0.0750809	-0.0485644
Q53GE2	Q53GE2_HUMAN	2 SV=1	-0.150129	0.277015	0.072751	-0.0610323	-0.174233	-0.10597	0.062772	-0.0597182	-0.387324	0.0454519
Q13480-2	GAB1_HUMAN	GAB1	0.00923615	0.277037	0.146387	-0.121785	-0.527727	-0.307039	0.316713	-0.237213	0.0259595	0.160698
Q92990	GLMN_HUMAN	GLMN	-0.00381682	0.277635	0.147171	0.165322	0.177468	0.182062	0.114359	-0.0296021	-0.190046	-0.0497792
B7Z7G4	B7Z7G4_HUMAN	2 SV=1	0.156422	0.277689	0.234141	0.103809	0.088367	0.105229	-0.0472677	0.0634774	-0.191487	0.0708886
Q9BSQ5-3	CCM2_HUMAN	CCM2	-0.118144	0.277777	0.0899868	-0.0970447	-0.199997	-0.137967	0.0631291	-0.0253505	-0.355744	0.0695707
B4DGE7	B4DGE7_HUMAN	2 SV=1	-0.189389	0.277958	0.0522859	-0.151032	0.237348	0.0534934	0.31841	0.278444	-0.17189	-0.117967
H0YIE9	H0YIE9_HUMAN	FBXO21	0.378065	0.27808	0.341663	0.157716	0.316223	0.245765	-0.062632	0.100297	0.0144003	-0.0662414
Q09470	KCNA1_HUMAN	KCNA1	-0.00678089	0.278162	0.151793	0.166852	0.0408582	0.117026	-0.0720829	-0.102057	-0.379979	0.0159058
Q5VST6	AB17B_HUMAN	ABHD17B	-0.225572	0.278289	0.0322054	-0.0551838	-0.145194	-0.0844263	-0.0323762	-0.186499	-0.55919	-0.104519
P62955	CCG7_HUMAN	CACNG7	-0.0789126	0.278512	0.112767	0.113334	-0.0629505	0.0386623	-0.041706	-0.11445	-0.422084	0.0538038
P16157-7	ANK1_HUMAN	ANK1	0.220635	0.27882	0.256453	0.217153	0.567929	0.40337	0.0916676	0.273682	0.01053	-0.0851239
J3QRU4	J3QRU4_HUMAN	VAMP2	0.0950518	0.278888	0.190807	-0.0694177	-0.0226213	-0.0355961	0.221609	-0.0567249	0.0148196	-0.111552
Q9UM54-2	MYO6_HUMAN	MYO6	-0.0613507	0.278958	0.118564	-0.0343528	-0.130135	-0.0723525	0.133608	-0.00289215	-0.229653	0.0848589
O94885	SASH1_HUMAN	SASH1	-0.0559797	0.27934	0.116393	-0.0790388	-0.0695051	-0.0670361	0.357198	0.210601	-0.00107445	0.193036
A0A024R319	A0A024R319_HUMAN	LAMB2	0.774582	0.279447	0.519004	0.350391	1.08271	0.76676	-0.105942	0.802593	0.36624	0.0622393
Q504Y0-5	S39AC_HUMAN	SLC39A12	0.497143	0.279569	0.415025	0.451592	0.285564	0.378063	-0.222706	-0.0238699	-0.0280842	0.134127
Q9BQS8	FYCO1_HUMAN	FYCO1	0.154075	0.279572	0.217945	-0.085438	0.0735435	0.00558297	0.223992	0.339091	0.0755416	0.172079
O60493	SNX3_HUMAN	SNX3	0.202117	0.28088	0.267833	0.159371	-0.0319579	0.0776158	-0.190522	-0.126137	-0.292238	0.0571609
Q14TF0	Q14TF0_HUMAN	GCLC	0.0108826	0.280942	0.154713	0.0903621	0.0712987	0.0917092	0.155862	-0.0283927	-0.137151	-0.0173601
Q969E4	TCAL3_HUMAN	TCEAL3	0.0996794	0.281038	0.187495	0.289962	-0.359178	-0.05796	0.355962	-0.00496802	0.15165	0.636142
P01860	IGHG3_HUMAN	IGHG3	0.389629	0.281052	0.362912	0.879564	0.387104	0.656652	-0.207241	-0.321574	-0.121617	0.162855
A0A1B0GWJ0	A0A1B0GWJ0_HUMAN	ADSL	0.0230914	0.281379	0.154257	-0.168472	-0.22779	-0.187256	0.339858	-0.0265403	0.0586176	0.0247471
V9HW29	V9HW29_HUMAN	HEL-S-61	0.174952	0.281411	0.224233	0.0354729	-0.0701939	-0.00805834	0.290011	0.0102415	0.160599	0.107878
Q14315-2	FLNC_HUMAN	FLNC	0.563053	0.281554	0.423184	-0.114046	0.168597	0.0392462	-0.0409096	0.286709	0.217636	-0.00396393
H0Y5R6	H0Y5R6_HUMAN	UROD	-0.0625764	0.281943	0.137223	0.0347379	-0.0392988	0.0100956	-0.745553	-0.0805522	-1.11303	-0.0145463
Q02318	CP27A_HUMAN	CYP27A1	-0.0250994	0.28206	0.12799	-0.00805981	0.0211594	0.0154265	0.507518	0.115129	0.177407	0.0778791
Q9NQ11-2	AT132_HUMAN	ATP13A2	-0.0275444	0.28222	0.13799	-0.0587589	0.211117	0.0826463	0.101214	0.106906	-0.231503	-0.171
P21860-4	ERBB3_HUMAN	ERBB3	-0.153571	0.282237	0.0712717	-0.132361	-0.305985	-0.201094	0.463819	-0.214219	0.00505937	-0.0486261
A0A024R1K8	A0A024R1K8_HUMAN	SF3A1	0.552942	0.282367	0.425799	0.442818	0.445249	0.454373	-0.0918585	-0.00280117	0.155763	-0.013263
Q86WQ0	NR2CA_HUMAN	NR2C2AP	-0.18472	0.282703	0.0569749	-0.0512808	-0.00807631	-0.0201166	0.24091	0.0525588	-0.249466	0.00132353
A0A0A0MSU4	A0A0A0MSU4_HUMAN	ABCA8	0.114726	0.283067	0.201001	0.032339	-0.273349	-0.108176	0.243075	-0.133393	0.0517802	0.164264
A0A024RDE6	A0A024RDE6_HUMAN	SPP1	1.18088	0.283334	0.767711	0.417796	1.30622	0.923039	-0.523226	0.887659	0.351368	-0.00879849
A0A0U1RQV3	A0A0U1RQV3_HUMAN	EFEMP1	0.529018	0.283622	0.372154	-0.086646	0.0114863	-0.0282108	0.267226	0.204786	0.489669	0.0986228
O94856-9	NFASC_HUMAN	NFASC	0.0302971	0.283838	0.146914	-0.128266	0.191964	0.0374163	0.669234	0.129514	0.392741	-0.198747
B2RA23	B2RA23_HUMAN	hCG_1642166	0.134777	0.284065	0.234497	-0.0513289	-0.133042	-0.0757177	-0.193483	-0.215625	-0.365723	-0.141942
B7Z8A2	B7Z8A2_HUMAN	2 SV=1	0.0745917	0.285246	0.173635	0.0920476	0.499391	0.306704	0.474085	0.298595	0.240478	-0.11678
Q8WV93	AFG1L_HUMAN	AFG1L	-0.146201	0.285449	0.0803303	-0.393727	0.596457	0.103179	-0.198596	0.510356	-0.653199	-0.487859
A0A024R8W0	A0A024R8W0_HUMAN	DDX48	0.433889	0.285462	0.319445	0.257137	0.817094	0.550006	0.428765	0.388319	0.554239	-0.179669
P17900	SAP3_HUMAN	GM2A	0.0797878	0.285676	0.179087	0.033546	0.185826	0.119238	0.406561	0.166022	0.177721	0.00571179
Q96Q15-2	SMG1_HUMAN	SMG1	0.0931569	0.285773	0.208061	-0.081177	-0.0541196	-0.0582127	-0.0834653	0.063655	-0.299034	0.0285669
B2R886	B2R886_HUMAN	DC-UbP	-0.0117705	0.285934	0.138895	0.212076	0.130119	0.186472	0.405732	-0.179075	0.0850753	-0.105149
B2R4N3	B2R4N3_HUMAN	2 SV=1	0.136152	0.286509	0.20362	0.0324576	0.327934	0.189588	0.408083	0.214559	0.234773	-0.0889488
Q86UA8	Q86UA8_HUMAN	SMARCA1	0.3044	0.286616	0.321384	0.0738093	0.246619	0.17081	-0.178453	0.244772	-0.183621	0.0639323
Q07157	ZO1_HUMAN	TJP1	0.0241359	0.28663	0.159409	-0.0934757	-0.141194	-0.107184	0.288411	0.0040706	0.00296352	0.043758
Q08426	ECHP_HUMAN	EHHADH	-0.012425	0.286676	0.151065	-0.116849	0.0657444	-0.0169057	-0.0118037	0.1142	-0.333857	-0.0764239
Q9NPA0	EMC7_HUMAN	EMC7	0.0429933	0.287754	0.192473	0.0767975	0.15879	0.127252	-0.336525	0.0088111	-0.604239	-0.0812122
A0A024RCI6	A0A024RCI6_HUMAN	ARMCX1	0.250301	0.287786	0.283888	-0.124276	-0.0484377	-0.0774155	-0.0290957	0.218412	-0.0895329	0.134543
A0A024RCM3	A0A024RCM3_HUMAN	hCG_2005638	0.205229	0.288319	0.291157	0.135802	0.196738	0.176128	-0.469736	-0.0108055	-0.575779	-0.0797726
B3KSJ3	B3KSJ3_HUMAN	2 SV=1	0.220093	0.28895	0.258737	-0.025912	0.224969	0.106815	0.134014	0.116316	0.042205	-0.142596
Q9P2U8	VGLU2_HUMAN	SLC17A6	0.237948	0.289005	0.276102	0.220608	0.257085	0.248286	0.00560949	0.0656756	-0.068401	0.0211675
V9HWH7	V9HWH7_HUMAN	HEL-S-70p	0.103986	0.289211	0.203255	0.034896	0.143805	0.0985316	0.164706	0.0823716	-0.0434716	-0.0345684
B2R6D4	B2R6D4_HUMAN	2 SV=1	0.025188	0.289217	0.182198	0.0419596	0.0737193	0.0693089	-0.313908	-0.128144	-0.60089	-0.167934
Q96C86	DCPS_HUMAN	DCPS	0.199033	0.28928	0.260499	0.222636	0.278064	0.25922	-0.0387353	0.155297	-0.151935	0.0918387
F2Z2J1	F2Z2J1_HUMAN	RPS6KA2	0.339858	0.28949	0.312002	0.221721	0.283539	0.261954	0.138996	0.0866728	0.166411	0.0168239
P50135	HNMT_HUMAN	HNMT	-0.0234404	0.290642	0.145477	-0.136804	-0.0112136	-0.0653791	0.0540172	0.0121619	-0.283018	-0.121459
B3KP31	B3KP31_HUMAN	2 SV=1	-0.251549	0.290723	0.0299142	-0.185724	0.34791	0.0950437	0.4928	0.391709	-0.0724248	-0.149956
B2RNR6	B2RNR6_HUMAN	ZFR	0.417166	0.291139	0.381221	0.300179	0.561639	0.433462	-0.205228	-0.0361622	-0.102154	-0.305653
P50749	RASF2_HUMAN	RASSF2	0.146443	0.291171	0.25678	-0.0774289	0.0811851	0.0103994	-0.428359	0.0764343	-0.59604	-0.0902104
Q86SZ2	TPC6B_HUMAN	TRAPPC6B	-0.123357	0.291307	0.0961611	-0.147608	0.0961075	-0.0204937	-0.223257	0.031582	-0.660874	-0.220164
P48549	KCNJ3_HUMAN	KCNJ3	0.222389	0.291633	0.276868	-0.046465	0.343551	0.144206	-0.0937726	-0.006592	-0.18597	-0.404639
B2R5U3	B2R5U3_HUMAN	EHD1	0.161619	0.291738	0.23956	0.118795	0.0474575	0.0935133	0.025578	-0.0109022	-0.127493	0.0524048
P58005	SESN3_HUMAN	SESN3	-0.302768	0.292504	-0.0032339	-0.465174	0.0996486	-0.173439	0.0692311	0.346601	-0.548993	-0.226253
A4D1X5	A4D1X5_HUMAN	ELMO1	0.00310159	0.292515	0.151604	-0.0235069	-0.199824	-0.10332	0.32658	-0.00438566	0.0142136	0.163901
P16519-2	NEC2_HUMAN	PCSK2	0.0335674	0.293265	0.174278	0.108796	-0.265066	-0.0599289	0.094179	-0.233949	-0.188471	0.131883
Q7L985	LIGO2_HUMAN	LINGO2	-0.355046	0.293359	-0.0356997	-0.28144	-0.0223755	-0.145823	-0.0406474	0.0822481	-0.712006	-0.184848
Q5UGI6	Q5UGI6_HUMAN	SERPING1	0.306282	0.293862	0.33381	0.128061	0.505684	0.322084	-0.274012	0.169959	-0.284545	-0.215694
Q53Z07	Q53Z07_HUMAN	RPL9	0.0831158	0.294005	0.221827	-0.0807645	-0.129791	-0.0938713	-0.429549	-0.0474272	-0.663391	-0.0064315
Q9H7J1	PPR3E_HUMAN	PPP1R3E	0.10776	0.294242	0.190593	-0.0459856	-0.264406	-0.150257	0.520179	0.0351255	0.310744	0.245515
Q9HBY8-2	SGK2_HUMAN	SGK2	-0.642679	0.294499	-0.153599	-0.220812	-0.596715	-0.386674	0.666794	-0.282531	-0.293337	0.0853405
Q96SU4-6	OSBL9_HUMAN	OSBPL9	0.24853	0.294597	0.282514	0.103062	0.11157	0.117101	0.0269376	0.0333712	-0.0420824	0.016832
P48059	LIMS1_HUMAN	LIMS1	0.609458	0.295342	0.449774	0.178622	0.426862	0.311201	-0.0333964	0.157281	0.257767	-0.0989895
A0A0C4DFN1	A0A0C4DFN1_HUMAN	MFN1	-0.13556	0.295941	0.0879202	0.0021789	-0.000900194	0.0102293	0.304255	0.0435456	-0.150198	0.038594
Q6FGU7	Q6FGU7_HUMAN	RAB7L1	0.261405	0.296027	0.259027	0.226691	0.304041	0.274371	0.434942	0.206616	0.377367	0.121235
P04040	CATA_HUMAN	CAT	0.0854548	0.29628	0.205088	0.0558546	0.0728665	0.0729698	0.00900597	0.123489	-0.224772	0.0984462
O43300	LRRT2_HUMAN	LRRTM2	0.0559911	0.296874	0.18785	0.19451	0.0845399	0.149163	0.0772211	-0.00147625	-0.186614	0.100463
Q63HM9	PLCX3_HUMAN	PLCXD3	0.0229541	0.296926	0.177375	-0.0202417	-0.0817941	-0.0353062	-0.103101	-0.208352	-0.400026	-0.154831
Q9NX20	RM16_HUMAN	MRPL16	-0.152357	0.297642	0.0808487	-0.355368	0.204231	-0.0750169	0.192709	0.235293	-0.280243	-0.332337
A0A024R8Q1	A0A024R8Q1_HUMAN	GAA	0.13659	0.29766	0.235956	0.000483099	-0.0717487	-0.0237584	-0.0804547	-0.0632428	-0.264477	0.000958229
A0M8Q2	A0M8Q2_HUMAN	3 SV=1	0.012486	0.297807	0.174035	-0.11782	0.194904	0.0436652	-0.162428	0.110879	-0.470702	-0.209875
A0A0B4J1R2	A0A0B4J1R2_HUMAN	ACSS3	0.368752	0.297872	0.347885	0.278419	0.250652	0.274605	-0.0617587	0.0120232	-0.0138318	0.0317594
Q08211	DHX9_HUMAN	DHX9	0.0631067	0.298097	0.207451	-0.0216894	0.0280269	0.0130786	-0.31331	0.00407428	-0.571253	-0.0536727
O00629	IMA3_HUMAN	KPNA4	-0.0104355	0.298319	0.147814	0.142908	-0.164819	-0.00573447	0.350316	-0.0315609	0.0186086	0.268135
H3BSH2	H3BSH2_HUMAN	NARFL	-0.0357654	0.298411	0.1384	-0.0423928	0.133184	0.0513342	0.251754	-0.0817116	-0.105375	-0.265319
B3KU69	B3KU69_HUMAN	2 SV=1	0.0705591	0.298588	0.189646	0.0511233	0.115511	0.093107	0.229475	-0.00790484	-0.0215061	-0.0803235
D0IN09	D0IN09_HUMAN	STAC2	0.0704545	0.298627	0.19425	0.0423881	0.0148148	0.0387417	0.117019	0.00866339	-0.134106	0.0282059
Q9NRU3-2	CNNM1_HUMAN	CNNM1	-0.00885086	0.298631	0.165619	0.17578	0.0570281	0.126446	-0.269296	-0.0164598	-0.59973	0.0942615
P16152	CBR1_HUMAN	CBR1	0.0347093	0.298664	0.177	0.0180675	0.0816029	0.0598927	0.11029	-0.058467	-0.176618	-0.130033
B3KU05	B3KU05_HUMAN	2 SV=1	-0.0309803	0.298674	0.144366	-0.0159737	0.0959105	0.0489636	0.102486	0.0336288	-0.250121	-0.0862861
B1ANM7	B1ANM7_HUMAN	FAF1	0.143035	0.298963	0.235608	0.0900757	0.046859	0.0798079	-0.000731104	-0.0454242	-0.179612	-0.0102383
Q5T6P5	Q5T6P5_HUMAN	SLAIN1	0.202292	0.299324	0.239258	-0.0969121	-0.207264	-0.145444	0.400307	0.083528	0.280323	0.185849
Q5QPM7	Q5QPM7_HUMAN	PSMF1	0.280575	0.300567	0.31916	0.130984	0.141121	0.145977	-0.213129	0.0238325	-0.256074	0.00566462
P22314-2	UBA1_HUMAN	UBA1	0.184698	0.300624	0.251922	0.165945	0.220733	0.20307	0.081646	0.0226183	-0.0572327	-0.0402011
P13010	XRCC5_HUMAN	XRCC5	-0.00665707	0.300756	0.150103	-0.32597	-0.0047231	-0.166238	0.378272	-0.0333391	0.0479058	-0.362617
P55795	HNRH2_HUMAN	HNRNPH2	-0.264877	0.300778	0.0178162	-0.545564	-0.475973	-0.499725	-0.147719	-0.345787	-0.736327	-0.423409
B2RDZ9	B2RDZ9_HUMAN	2 SV=1	0.241069	0.300874	0.271121	-0.182725	0.360462	0.0946548	0.186179	0.290397	0.103422	-0.260821
Q12846	STX4_HUMAN	STX4	0.00925849	0.301224	0.161054	-0.120815	-0.169181	-0.132375	0.262886	-0.0973881	-0.0520315	-0.0570529
P10909-4	CLUS_HUMAN	CLU	0.686613	0.301251	0.493473	0.281181	0.529565	0.420034	-0.0903463	0.387557	0.272062	0.131143
V9HWF5	V9HWF5_HUMAN	HEL-S-69p	0.109225	0.301337	0.227049	0.211002	0.388586	0.307982	-0.150705	0.0781221	-0.36577	-0.107492
V9HWB8	V9HWB8_HUMAN	HEL-S-30	0.109631	0.301782	0.201904	0.0950133	0.00819251	0.0656595	0.39001	-0.133468	0.174906	-0.0546776
J3KMY5	J3KMY5_HUMAN	NPC2	0.264401	0.302456	0.276254	0.0367733	0.12203	0.0887739	0.268867	0.0354803	0.20786	-0.0578068
Q8N5N7	RM50_HUMAN	MRPL50	-0.167764	0.302461	0.0752485	-0.0599294	0.24471	0.0949348	0.1517	0.0322542	-0.341478	-0.280416
A0A087X0K4	A0A087X0K4_HUMAN	CSMD2	-0.0675224	0.303039	0.122295	0.00537418	0.395188	0.207239	0.439128	0.213414	0.0456137	-0.18443
Q9BYP7-3	WNK3_HUMAN	WNK3	0.137047	0.303191	0.22057	0.275028	0.403564	0.349046	0.27306	0.203347	0.083963	0.0667801
A7E261	A7E261_HUMAN	OPLAH	0.212033	0.303596	0.271618	0.0583744	0.273407	0.175523	0.000701664	0.187724	-0.113814	-0.0353389
A6QL63	BTBDB_HUMAN	BTBD11	0.113467	0.303782	0.231719	-0.133099	0.187095	0.0296707	-0.177801	0.0558864	-0.391068	-0.272339
A0A024R442	A0A024R442_HUMAN	DNPEP	0.434287	0.304193	0.379745	0.258407	0.216241	0.247199	-0.0448252	0.0172109	0.0623166	0.0513464
O43866	CD5L_HUMAN	CD5L	0.997937	0.304613	0.669968	0.362265	0.220119	0.299001	-0.356016	0.0288181	0.314355	0.162934
A0A024RBX6	A0A024RBX6_HUMAN	PIR	0.0284685	0.304734	0.181769	-0.150927	-0.0332716	-0.0827808	-0.0359134	0.130976	-0.335131	0.0052899
Q5T6L4	Q5T6L4_HUMAN	ASS	0.142099	0.304943	0.244531	0.0359597	0.0319326	0.0467053	-0.122537	-0.146293	-0.308334	-0.150296
E7EQ69	E7EQ69_HUMAN	NAA50	0.108657	0.30504	0.211815	0.151416	0.17039	0.170084	0.207622	0.081053	-0.0117133	0.054048
Q8IYU2	HACE1_HUMAN	HACE1	0.0230807	0.305555	0.16919	0.0395883	0.215959	0.136491	0.284027	0.112916	-0.0213996	-0.0714862
Q9UHY7	ENOPH_HUMAN	ENOPH1	-0.016651	0.305795	0.157972	0.0418305	-0.0976199	-0.0171416	-0.0119126	-0.0426596	-0.357312	0.08876
Q6ZSS7	MFSD6_HUMAN	MFSD6	-0.151524	0.305829	0.0849427	-0.0050914	-0.222546	-0.0890637	0.407261	-0.334241	-0.0730444	-0.124816
Q8TBC4-2	UBA3_HUMAN	UBA3	0.162606	0.305974	0.250167	0.16654	0.318716	0.25137	-0.0249622	0.0874389	-0.191283	-0.0727684
Q5TFE4	NT5D1_HUMAN	NT5DC1	-0.103678	0.306687	0.109416	0.0261022	0.0334638	0.0408382	0.25822	-0.0527232	-0.175098	-0.0681155
B4DTT4	B4DTT4_HUMAN	2 SV=1	0.0348641	0.307511	0.191756	0.214562	0.0876815	0.164203	-0.196541	-0.0997216	-0.492141	0.0191286
Q8N135	LGI4_HUMAN	LGI4	0.393286	0.307775	0.363344	0.128712	0.150627	0.150565	-0.0487269	-0.0571157	0.0138311	-0.0870608
A0A1B0GW44	A0A1B0GW44_HUMAN	CTSD	0.130588	0.307809	0.236841	0.164095	0.0757053	0.13332	-0.0600166	-0.112568	-0.26019	-0.0322088
Q9NWT6	HIF1N_HUMAN	HIF1AN	0.0632127	0.308088	0.19195	0.056558	0.170808	0.122918	0.211251	0.108332	-0.0565765	-0.0139484
B4E3F7	B4E3F7_HUMAN	2 SV=1	-0.0307585	0.308338	0.147101	0.0858392	0.134858	0.119129	0.199666	0.154434	-0.162384	0.0973848
A0A024R323	A0A024R323_HUMAN	ABHD6	0.12406	0.308723	0.22652	0.0802917	-0.103392	-0.00202198	0.093114	-0.0333193	-0.114501	0.142333
J3QLC6	J3QLC6_HUMAN	RAB34	0.0521016	0.308829	0.192357	0.168737	-0.270412	-0.0258729	0.0653992	-0.326765	-0.214281	0.104353
A0A0S2Z4Z3	A0A0S2Z4Z3_HUMAN	FPGT	0.324257	0.309017	0.298386	-0.231183	0.221702	-0.000720904	0.353653	0.205678	0.34594	-0.255238
Q3LI55	Q3LI55_HUMAN	KRTAP11-1	-4.31711	0.310245	-3.06521	0.436987	3.21587	2.4647	0.471718	3.01451	-4.17859	0.227601
A0MNN4	A0MNN4_HUMAN	SMU1	0.412864	0.31088	0.365674	0.229056	0.158022	0.200203	0.0363445	0.120481	0.115376	0.183484
Q59FA7	Q59FA7_HUMAN	2 SV=1	0.0423169	0.311689	0.190212	0.00171541	0.0370147	0.0290747	0.0260413	0.0382575	-0.266283	-0.00507254
P78333	GPC5_HUMAN	GPC5	-0.26314	0.311755	0.0358641	-0.111155	0.00633533	-0.0429318	0.521358	0.168003	-0.0764899	0.0424819
P32856-3	STX2_HUMAN	STX2	0.141765	0.312001	0.226138	-0.010767	-0.216279	-0.104552	0.300541	-0.0330655	0.107353	0.164415
Q6ZSY0	Q6ZSY0_HUMAN	2 SV=1	0.244196	0.312036	0.296646	0.0418304	0.389707	0.220448	-0.0745442	0.133436	-0.165336	-0.222471
Q8N3F0-2	MTURN_HUMAN	MTURN	0.0676158	0.312398	0.192328	0.0824882	0.133472	0.116915	0.315111	0.137219	0.0473765	0.0782039
P84103-2	SRSF3_HUMAN	SRSF3	0.313031	0.312645	0.322862	0.165747	0.236762	0.210745	0.0192414	0.0436687	-0.00332609	-0.0353771
A0A024R4I8	A0A024R4I8_HUMAN	hCG_1641511	-0.140733	0.313134	0.0949765	-0.028433	-0.0950993	-0.0512277	-0.101417	-0.0152004	-0.578237	0.0434352
Q7Z4H3-2	HDDC2_HUMAN	HDDC2	-0.124308	0.313137	0.102965	0.0492015	0.0217683	0.0488284	0.150728	-0.145566	-0.30967	-0.126164
Q96AB3	ISOC2_HUMAN	ISOC2	-0.132801	0.314894	0.101882	0.0095039	-0.0801353	-0.0194133	-0.655243	-0.191181	-1.12589	-0.109572
Q8IWZ6-2	BBS7_HUMAN	BBS7	0.326013	0.314935	0.312367	0.279993	0.044119	0.170205	0.234537	-0.0343506	0.222662	0.193492
B4DSL6	B4DSL6_HUMAN	2 SV=1	0.143463	0.31503	0.234487	-0.0242168	-0.399829	-0.196189	0.184389	-0.205088	-0.0101306	0.162494
O60825	F262_HUMAN	PFKFB2	0.191747	0.315159	0.267509	0.1497	0.309554	0.238584	0.00404463	0.115708	-0.14232	-0.0521758
Q13188	STK3_HUMAN	STK3	0.120295	0.315315	0.230114	0.081415	0.155048	0.127396	0.050122	0.136035	-0.167851	0.0543713
V9HWA9	V9HWA9_HUMAN	HEL-S-62p	0.467797	0.315576	0.381628	0.746873	0.245452	0.492464	0.137832	-0.0604258	0.2671	0.432964
O95373	IPO7_HUMAN	IPO7	0.0621786	0.316322	0.203708	0.0710226	0.146138	0.117719	-0.00466458	0.14824	-0.281761	0.0650942
Q96EM0	T3HPD_HUMAN	L3HYPDH	0.352927	0.317302	0.335537	0.173276	-0.0966999	0.065378	0.114134	-0.356001	0.126807	-0.0940559
P52788	SPSY_HUMAN	SMS	0.425128	0.317365	0.380692	0.340318	0.353772	0.355541	-0.02392	0.127691	0.0608911	0.106206
P11908	PRPS2_HUMAN	PRPS2	0.126479	0.317468	0.230879	0.0738442	-0.173891	-0.0351367	0.120941	-0.155368	-0.0930001	0.0843362
Q8N6D5-3	ANR29_HUMAN	ANKRD29	0.128602	0.318202	0.241289	0.129913	0.483329	0.308339	-0.0676218	0.0726987	-0.280174	-0.288748
V9HWH2	V9HWH2_HUMAN	HEL-S-29	0.0622863	0.318238	0.212239	0.15452	0.00441537	0.0888862	-0.213959	-0.0146364	-0.492863	0.127437
Q5QPM0	Q5QPM0_HUMAN	RALY	0.00905673	0.318407	0.166744	0.221196	0.259661	0.251362	0.383003	-0.0932179	0.0507004	-0.139714
B2R642	B2R642_HUMAN	2 SV=1	-0.132278	0.318735	0.100996	-0.0867	-0.440319	-0.248361	0.356353	-0.189176	-0.117613	0.156413
Q53Y83	Q53Y83_HUMAN	GLA	0.366173	0.319184	0.351077	0.0351679	-0.000925922	0.0312897	0.0165572	-0.173888	0.0405935	-0.145825
P09455	RET1_HUMAN	RBP1	-0.041344	0.319865	0.15513	0.09022	-0.251639	-0.073711	-0.211705	-0.0768785	-0.595866	0.25695
V9HWC0	V9HWC0_HUMAN	HEL70	0.455885	0.321135	0.412118	0.0332334	0.0236698	0.0395342	-0.173411	-0.0428374	-0.0616138	-0.0413045
Q05CL3	Q05CL3_HUMAN	BCAS1	-0.123787	0.321675	0.10598	-0.138687	-0.800164	-0.424207	0.536099	-0.544466	0.0676842	0.108979
E9PQG4	E9PQG4_HUMAN	PDE4DIP	0.577772	0.32256	0.47219	0.117024	0.295566	0.216278	-0.195883	0.200074	0.0363758	0.0135013
V9HWH6	V9HWH6_HUMAN	HEL-S-156an	0.290297	0.322911	0.333971	0.315728	0.223019	0.277943	-0.198199	0.0394791	-0.253765	0.124158
O15523-2	DDX3Y_HUMAN	DDX3Y	-0.543621	0.323838	-0.13474	-0.175882	-0.287592	-0.216109	0.00117732	-0.171688	-0.889234	-0.0680086
J3QRK9	J3QRK9_HUMAN	4 SV=1	-0.160219	0.32398	0.0898922	-0.387279	0.286462	-0.0493738	0.293047	0.318342	-0.214104	-0.363429
H7BZW6	H7BZW6_HUMAN	SAP18	0.625915	0.324185	0.452832	0.224149	0.795048	0.518972	0.122634	0.350231	0.401411	-0.228699
A0A024RBU0	A0A024RBU0_HUMAN	VPS37B	-0.0945566	0.325935	0.123746	-0.0759979	-0.0104506	-0.0332974	0.246691	-0.0410243	-0.196754	-0.114602
Q14576-2	ELAV3_HUMAN	ELAVL3	0.0291699	0.326171	0.181018	0.153415	0.0394763	0.102956	0.35187	0.0841613	0.031917	0.19007
P02790	HEMO_HUMAN	HPX	0.398796	0.326265	0.380719	0.790006	0.459954	0.639031	-0.101257	-0.1666	-0.0516789	0.155421
A0A024R222	A0A024R222_HUMAN	PSAT1	0.279119	0.327881	0.319382	0.197999	0.165986	0.193609	-0.0403348	-0.0604483	-0.112049	-0.0364659
A0A0G2JNZ2	A0A0G2JNZ2_HUMAN	SCRIB	0.146109	0.328201	0.242697	-0.0568615	0.0259883	-0.00615338	0.185519	0.104225	-0.0195258	0.0133445
Q6NT53	Q6NT53_HUMAN	STON2	0.392808	0.328465	0.375436	-0.107883	0.281527	0.100378	-0.0618326	0.341589	-0.0204431	-0.0558512
Q9Y394-2	DHRS7_HUMAN	DHRS7	0.184644	0.328537	0.266549	0.0155253	0.0383033	0.0376048	0.0813248	-0.0413567	-0.0855208	-0.0721655
Q2NLD5	Q2NLD5_HUMAN	KCNB1	0.551137	0.329813	0.437803	0.418644	0.58165	0.509304	0.0239455	0.134963	0.222317	-0.0360733
V9HWC7	V9HWC7_HUMAN	HEL-S-128m	0.135203	0.330062	0.242255	0.11819	0.0363062	0.0909559	0.107346	-0.123791	-0.110466	-0.0499382
Q9NSC5-5	HOME3_HUMAN	HOMER3	0.0773256	0.330345	0.205121	0.268204	0.152091	0.202584	0.353131	0.475557	0.0771589	0.583639
Q6FGX9	Q6FGX9_HUMAN	AK1	0.21607	0.330419	0.289201	0.153613	0.319013	0.245212	-0.0291336	0.11603	-0.166435	-0.0574009
Q13501	SQSTM_HUMAN	SQSTM1	0.386073	0.330806	0.335479	-0.00554563	0.250072	0.131503	0.362182	0.189992	0.394496	-0.0736565
Q13564-3	ULA1_HUMAN	NAE1	-0.00497793	0.331296	0.168893	0.0436403	0.196637	0.128197	0.313258	0.0231351	-0.0459688	-0.137892
Q16401-2	PSMD5_HUMAN	PSMD5	0.152348	0.331734	0.252416	0.0155029	0.275072	0.154717	0.0863077	0.198588	-0.116031	-0.0690113
A0A096LNH6	A0A096LNH6_HUMAN	DOCK1	0.0898023	0.332849	0.219741	-0.0828996	-0.0882342	-0.0767488	0.155202	0.0883095	-0.110798	0.0856134
Q96QG5	Q96QG5_HUMAN	GRIK3	-0.00468569	0.333284	0.175771	0.169421	0.0911501	0.14115	0.0566813	-0.028915	-0.304241	0.0413251
Q99755-2	PI51A_HUMAN	PIP5K1A	0.108022	0.333292	0.225422	-0.105114	-0.132666	-0.108056	0.234679	-0.0246556	-0.0135434	-0.00513429
Q10588	BST1_HUMAN	BST1	0.466645	0.333361	0.414309	0.0896415	0.00285351	0.0596949	-0.083036	-0.11383	0.027296	-0.0350725
Q2VPJ0	Q2VPJ0_HUMAN	FOLH1	-0.059192	0.333721	0.143818	-0.206319	-0.336531	-0.258252	0.354627	-0.102299	-0.0612383	0.0198827
K7EQD6	K7EQD6_HUMAN	NSF	-0.0697122	0.333889	0.143899	-0.0248966	-0.285014	-0.147265	-0.108186	-0.0403278	-0.53474	0.211759
B4DYP5	B4DYP5_HUMAN	2 SV=1	-0.111975	0.334052	0.119803	-0.0189499	-0.358064	-0.166058	0.0448392	-0.282419	-0.424141	0.0486643
D6REQ6	D6REQ6_HUMAN	RNASET2	0.0179721	0.334236	0.189788	0.153453	0.110151	0.147898	-0.0169958	-0.248234	-0.356213	-0.212963
Q9UEY8-2	ADDG_HUMAN	ADD3	0.21338	0.335415	0.290555	0.109048	0.144016	0.136524	-0.0315878	0.0101457	-0.176575	-0.0328527
A0A024RCS9	A0A024RCS9_HUMAN	RGL2	-0.685177	0.335877	-0.196301	0.0991191	-0.0823959	0.0145453	0.244794	0.0381816	-0.799212	0.211666
F5GYJ5	F5GYJ5_HUMAN	SDHAF2	-0.157328	0.336078	0.0958226	0.201439	0.0446986	0.135558	-0.0360619	-0.0889864	-0.55242	0.0597233
Q86X83-2	COMD2_HUMAN	COMMD2	0.22273	0.336785	0.349156	-0.00191034	0.119326	0.0672764	-0.95041	-0.0197658	-1.08742	-0.149032
O00468-6	AGRIN_HUMAN	AGRN	0.245552	0.336807	0.294239	0.00828812	0.11721	0.0719423	0.166328	0.0866811	0.0521206	-0.0302719
Q5T160	SYRM_HUMAN	RARS2	-0.12074	0.336899	0.116188	-0.114907	-0.0837527	-0.0908089	0.193911	0.150673	-0.28668	0.111488
P17301	ITA2_HUMAN	ITGA2	0.0207389	0.337005	0.191912	-0.133229	0.0967251	-0.0133132	0.00795244	-0.00416861	-0.331266	-0.242153
S4R393	S4R393_HUMAN	ZSWIM8	-0.201008	0.337095	0.0783538	0.0356505	-0.00692176	0.0253757	0.499649	-0.0314607	-0.0614071	0.00308072
A0A024R325	A0A024R325_HUMAN	SUCLG2	0.294286	0.337136	0.329783	0.194063	0.28687	0.24975	-0.0170309	0.174043	-0.0828335	0.0732049
A6NL93	A6NL93_HUMAN	HMGN1	0.263187	0.337924	0.290614	0.0824893	-0.534279	-0.24111	0.347616	-0.0441239	0.249926	0.564614
Q6NUM9	RETST_HUMAN	RETSAT	-0.00361947	0.339847	0.175543	-0.08697	0.0914017	0.0115513	0.242863	0.156471	-0.123557	-0.0299312
A0A0A0MSK2	A0A0A0MSK2_HUMAN	PET100	0.0139603	0.339885	0.191889	0.100763	0.480659	0.300475	-0.080624	0.263305	-0.429502	-0.124622
Q658U4	Q658U4_HUMAN	DKFZp666D193	0.0247061	0.340304	0.210208	0.212932	0.120007	0.17701	-0.571784	-0.0219433	-0.910335	0.0629507
A0A0K0Q2Z1	A0A0K0Q2Z1_HUMAN	SERPINC1	0.759871	0.340356	0.549496	0.638098	0.375146	0.50747	-0.108578	0.0693435	0.287984	0.324265
Q9P0J0	NDUAD_HUMAN	NDUFA13	-0.0836565	0.340385	0.137624	0.0747015	-0.0317832	0.0395769	0.0823749	-0.246408	-0.364619	-0.147954
P58872	RHBL3_HUMAN	RHBDL3	-0.0663326	0.340962	0.147946	0.0128704	0.190863	0.112358	-0.0115805	0.234449	-0.441828	0.0484259
Q96HY6	DDRGK_HUMAN	DDRGK1	0.142212	0.341162	0.243461	-0.0618159	-0.152614	-0.0976243	0.278637	0.00854666	0.0567341	0.0913142
Q9Y3Q8	T22D4_HUMAN	TSC22D4	0.0786588	0.341181	0.208156	-0.307206	-0.341831	-0.315801	0.453479	0.0719409	0.168004	0.0985352
Q7Z5Q1-3	CPEB2_HUMAN	CPEB2	-0.0511708	0.341361	0.154425	-0.203545	0.145394	-0.0160027	0.135891	0.323586	-0.279594	-0.0333832
P05556	ITB1_HUMAN	ITGB1	0.508077	0.341446	0.414324	0.0866788	0.34626	0.223013	0.130269	0.0987396	0.273947	-0.168872
O75815-3	BCAR3_HUMAN	BCAR3	0.318607	0.341673	0.334809	0.198646	0.103759	0.162534	0.0995416	-0.0468777	0.0535229	0.0399779
B3KNJ3	B3KNJ3_HUMAN	2 SV=1	-0.00106262	0.341725	0.182069	0.274876	0.433099	0.363244	0.040455	0.140616	-0.325285	-0.025638
B4E2S7	B4E2S7_HUMAN	2 SV=1	0.0214338	0.343578	0.182622	-0.0426439	0.393671	0.181162	0.522882	0.220731	0.177785	-0.223614
Q15334	L2GL1_HUMAN	LLGL1	0.129003	0.343811	0.249951	-0.00914497	-0.145337	-0.0649389	0.0243677	-0.0806478	-0.213393	0.0475135
A0A0S2Z377	A0A0S2Z377_HUMAN	ANXA6	0.0143746	0.34443	0.178331	-0.00360568	-0.0727072	-0.0261956	0.596584	-0.0665232	0.243576	-0.00545247
Q96C23	GALM_HUMAN	GALM	0.050715	0.345716	0.215122	0.173026	0.189248	0.192264	-0.109785	-0.0676422	-0.427739	-0.0918946
Q7L5N7	PCAT2_HUMAN	LPCAT2	0.297021	0.346165	0.312645	-0.205712	0.155882	-0.0144845	0.304601	0.269137	0.232504	-0.100487
B4DP44	B4DP44_HUMAN	2 SV=1	0.0969284	0.346453	0.224138	0.255828	0.248034	0.264196	0.317375	-0.111823	0.0448973	-0.11206
Q07955	SRSF1_HUMAN	SRSF1	0.414599	0.346935	0.380559	0.0334571	0.361893	0.20624	0.099743	0.210335	0.144454	-0.126131
Q9Y262	EIF3L_HUMAN	EIF3L	0.105966	0.347018	0.229948	0.0803052	0.459126	0.282557	0.281623	0.324932	0.0176184	-0.0619201
Q17R31-5	TATD3_HUMAN	TATDN3	-0.269706	0.347255	0.0392111	-1.51171	1.78617	0.130151	0.0631378	1.68018	-0.576776	-1.62573
Q14232	EI2BA_HUMAN	EIF2B1	-0.0987649	0.347259	0.133521	0.0133972	0.0187864	0.0273159	-0.103586	-0.0621849	-0.572563	-0.0756048
Q8TCU6	PREX1_HUMAN	PREX1	0.171829	0.347658	0.26959	0.02789	0.208678	0.1267	0.0956305	0.0973495	-0.103152	-0.0914697
Q7L9B9	EEPD1_HUMAN	EEPD1	0.102203	0.347765	0.24775	0.388742	0.496541	0.452363	-0.221782	0.285085	-0.490297	0.169255
A0A0D9SGF6	A0A0D9SGF6_HUMAN	SPTAN1	0.0353557	0.348126	0.201102	-0.172536	0.298636	0.061035	0.149459	0.126581	-0.186264	-0.352623
Q9NV96	CC50A_HUMAN	TMEM30A	0.235485	0.34813	0.321877	0.150197	0.0017567	0.0925538	-0.261893	-0.185484	-0.397491	-0.0450749
M4QHP2	M4QHP2_HUMAN	PIEZO1	0.0435498	0.348342	0.204887	-0.0760037	0.0739056	0.00739366	0.163047	0.0540331	-0.164698	-0.103907
H0Y2X5	H0Y2X5_HUMAN	ALDH1A3	-0.0859884	0.348489	0.139693	-0.221684	0.187031	-0.0218493	0.179561	0.015083	-0.277869	-0.401662
P35520	CBS_HUMAN	CBS	0.151663	0.348664	0.245309	0.113097	0.375072	0.253556	0.419723	0.201105	0.199769	-0.0689003
B4DZN1	B4DZN1_HUMAN	2 SV=1	0.242259	0.349294	0.290949	0.0261876	0.024038	0.0341046	0.304825	0.0802497	0.174837	0.0743686
A0A024RB16	A0A024RB16_HUMAN	FAM62A	-0.0622559	0.349716	0.15418	0.0132281	0.0624784	0.0483668	-0.0123341	-0.0756656	-0.447259	-0.132947
Q506M0	Q506M0_HUMAN	RGS12	-0.0954466	0.351132	0.138472	-0.268108	-0.0077041	-0.132195	-0.533253	0.0709223	-1.00278	-0.197512
Q8N6Z6	Q8N6Z6_HUMAN	PIPOX	0.021862	0.351284	0.195218	0.021739	0.485585	0.28311	0.181772	0.610791	-0.170602	0.138915
B2RC26	B2RC26_HUMAN	2 SV=1	-0.169805	0.351752	0.0971591	-0.0501212	0.0159515	-0.00745694	0.117267	0.0215259	-0.427242	-0.0525775
Q5TBU5	Q5TBU5_HUMAN	hCG_1773630	0.303633	0.352093	0.305125	0.337891	1.56924	0.98883	0.497361	0.812821	0.425948	-0.426559
A0A1W2PS30	A0A1W2PS30_HUMAN	KCTD7	0.0133434	0.352249	0.200816	0.102802	-0.0697589	0.03261	-0.24493	-0.17095	-0.606788	-0.00641949
A8KA77	A8KA77_HUMAN	2 SV=1	0.112233	0.352752	0.247265	-0.102353	0.287437	0.0974238	-0.00889715	0.173014	-0.272369	-0.224808
A8K9B9	A8K9B9_HUMAN	2 SV=1	0.0901858	0.353141	0.234756	0.0515107	0.378661	0.229269	0.0310065	0.348011	-0.254901	0.0128304
Q6P6B7-2	ANR16_HUMAN	ANKRD16	0.143567	0.353204	0.242893	-0.105264	0.228831	0.07014	0.454254	0.208589	0.221665	-0.133538
Q59FQ8	Q59FQ8_HUMAN	2 SV=1	-0.160412	0.353338	0.104327	-0.182372	-0.358018	-0.252301	0.285991	-0.209775	-0.250711	-0.042159
Q9UL18	AGO1_HUMAN	AGO1	0.0869745	0.353341	0.238187	0.0702023	-0.00508148	0.0439831	-0.113345	-0.0475799	-0.402665	0.0196731
P27338	AOFB_HUMAN	MAOB	0.347977	0.353359	0.383238	0.272171	0.259124	0.277096	-0.262387	-0.0612652	-0.290721	-0.0562483
Q13459-2	MYO9B_HUMAN	MYO9B	0.0929034	0.353592	0.22949	-0.0865448	-0.118255	-0.0925771	0.224184	0.0227072	-0.059457	0.0463864
A0A024R8R6	A0A024R8R6_HUMAN	CDR2L	-0.0715836	0.353646	0.149692	0.111845	-0.00694719	0.0632733	0.16265	-0.0378506	-0.285533	0.0729109
O43157-2	PLXB1_HUMAN	PLXNB1	0.217824	0.35384	0.294571	0.0459624	0.190528	0.127218	0.0995701	0.101568	-0.0593984	-0.0510281
Q9H9H5	MA6D1_HUMAN	MAP6D1	0.0320289	0.354022	0.194741	-0.11217	-0.273129	-0.177057	0.457758	-0.160632	0.112812	-0.00770335
P07948-2	LYN_HUMAN	LYN	0.331883	0.354713	0.354287	0.065115	0.274791	0.180257	0.0169455	0.218935	-0.0288373	0.00122859
A0A024R3P9	A0A024R3P9_HUMAN	ACBD3	0.128964	0.354725	0.25714	0.0601909	0.112942	0.0959395	-0.018191	0.0768559	-0.266904	0.0160738
Q8IY95-2	TM192_HUMAN	TMEM192	0.00248585	0.355	0.187654	-0.0445114	-0.143065	-0.0851471	0.174171	0.033742	-0.201296	0.124264
Q8NBL3	T178A_HUMAN	TMEM178A	-0.157455	0.356009	0.103644	0.13013	-0.418815	-0.103396	-0.143524	-0.497709	-0.67994	0.0432046
F6SFB5	F6SFB5_HUMAN	AP1S2	0.201842	0.356188	0.286448	0.211423	0.347232	0.288471	0.132158	0.113051	-0.0451407	-0.0307884
Q96R05	RET7_HUMAN	RBP7	-0.329458	0.356443	0.0287222	-0.190527	-0.851578	-0.507968	0.577921	-0.29614	-0.130933	0.35688
Q9HAU5	RENT2_HUMAN	UPF2	0.341193	0.357358	0.38021	0.139576	0.230379	0.194297	-0.243195	-0.00871013	-0.282314	-0.107544
E5RJV7	E5RJV7_HUMAN	SGK3	-0.0569355	0.357815	0.158932	-0.120558	0.0113547	-0.045643	0.195755	0.0821073	-0.241949	-0.0578357
Q8TD55-2	PKHO2_HUMAN	PLEKHO2	0.602406	0.358336	0.485918	0.0865614	0.296634	0.202212	-0.0574329	0.2342	0.163685	0.016096
A0A140VJQ6	A0A140VJQ6_HUMAN	2 SV=1	0.259814	0.358997	0.315681	0.00120234	0.0294482	0.0245637	0.121267	0.081668	-0.000867829	0.0453914
Q659F8	Q659F8_HUMAN	DKFZp434F152	-0.0547813	0.359228	0.163602	-0.0439316	0.139446	0.0546192	-0.125926	0.00130084	-0.562889	-0.190107
A0A140VJT8	A0A140VJT8_HUMAN	2 SV=1	0.132118	0.35961	0.245529	0.0587207	0.0590525	0.0689984	0.360252	0.0119414	0.109808	0.0035788
P36896-5	ACV1B_HUMAN	ACVR1B	0.289835	0.359632	0.371192	0.328439	0.104403	0.228673	-0.488748	-0.102529	-0.581497	0.113476
Q9UBQ7	GRHPR_HUMAN	GRHPR	-0.120619	0.360406	0.128105	0.00554775	0.108439	0.0661022	0.369917	0.0176249	-0.13406	-0.0932971
A0A109NGN6	A0A109NGN6_HUMAN	2 SV=1	-0.0213263	0.360891	0.178348	0.0434229	-0.116953	-0.0272363	0.196276	-0.0221535	-0.208894	0.130192
A0A0J9YYJ0	A0A0J9YYJ0_HUMAN	CNPY4	0.443189	0.362312	0.387232	0.468346	0.239162	0.358047	0.25361	0.0386442	0.311534	0.259797
B1AJY7	B1AJY7_HUMAN	PSMD10	0.402248	0.362748	0.380283	0.184177	0.0776531	0.138194	0.141754	0.0684719	0.158302	0.166965
P49354	FNTA_HUMAN	FNTA	0.00586008	0.363512	0.203379	0.0712891	-0.080323	0.00468704	-0.353818	-0.0102981	-0.734422	0.133283
A8K646	A8K646_HUMAN	2 SV=1	0.0728564	0.364114	0.22866	-0.000206803	0.0522301	0.0360093	0.11816	-0.0128893	-0.196049	-0.0733569
O15354	GPR37_HUMAN	GPR37	0.00134603	0.364162	0.19747	0.200641	-0.325013	-0.0388326	-0.152015	-0.331085	-0.537783	0.186539
A0A0C4DGG1	A0A0C4DGG1_HUMAN	PACSIN3	-0.0231471	0.364591	0.1773	-0.155519	-0.182752	-0.160754	0.342737	0.0934222	-0.0679535	0.112624
Q04828	AK1C1_HUMAN	AKR1C1	0.444532	0.364592	0.419472	0.260182	0.259462	0.26828	-0.068693	0.114232	-0.0117053	0.106921
P12036	NFH_HUMAN	NEFH	0.36712	0.366719	0.376103	0.2725	0.944227	0.623095	0.0296601	0.454033	0.0071082	-0.225725
Q86TP1	PRUN1_HUMAN	PRUNE1	0.124623	0.366793	0.258652	0.0829361	0.0406639	0.0727233	0.0379308	-0.0277051	-0.227191	0.00653642
P50747	BPL1_HUMAN	HLCS	0.0666335	0.367309	0.218276	-0.0816215	0.168989	0.0559781	0.428868	0.299112	0.10524	0.0404708
O60830	TI17B_HUMAN	TIMM17B	-0.0807694	0.367678	0.152455	-0.0177437	0.226179	0.113559	-0.0631547	0.187927	-0.534555	-0.0640262
A0A024R8V2	A0A024R8V2_HUMAN	TMC6	0.0106542	0.367763	0.197281	-0.162963	-0.118505	-0.130105	0.218919	-0.0755706	-0.161143	-0.128059
A0A024R0L5	A0A024R0L5_HUMAN	GSK3A	-0.197737	0.36782	0.093667	-0.00922848	0.101208	0.0547685	0.364131	-0.0444408	-0.224379	-0.162908
Q8TE77-2	SSH3_HUMAN	SSH3	0.0156278	0.36789	0.202626	0.0397613	0.0038193	0.0346056	0.0748317	-0.113059	-0.300383	-0.0851479
R4GN98	R4GN98_HUMAN	S100A6	0.834769	0.367941	0.639501	0.472145	0.354434	0.42039	-0.377199	0.0646906	0.0666765	0.17437
Q0VG54	Q0VG54_HUMAN	TNS1	0.418083	0.36814	0.387143	0.205611	0.422827	0.322479	0.176358	0.124917	0.203349	-0.100329
Q8N0W3	FUK_HUMAN	FUK	0.0441706	0.368605	0.216511	0.0222692	-0.0819281	-0.0156907	0.119955	-0.130986	-0.227432	-0.0348193
A0A024R3R6	A0A024R3R6_HUMAN	NUP133	-0.070222	0.368928	0.158529	0.0203189	0.0132166	0.0290537	0.00968957	-0.113905	-0.452413	-0.114834
Q8IUI8-2	CRLF3_HUMAN	CRLF3	0.0562968	0.369777	0.210709	0.125787	0.388568	0.261821	0.59419	0.0375083	0.257758	-0.233304
Q9Y3Z3-4	SAMH1_HUMAN	SAMHD1	0.196831	0.36986	0.303164	0.17033	0.199309	0.196984	-0.102474	-0.183801	-0.298456	-0.22081
H0Y3P2	H0Y3P2_HUMAN	EIF4G2	0.15666	0.370094	0.276562	0.0956782	0.0914084	0.100597	0.0325781	0.194279	-0.203808	0.190518
Q05209	PTN12_HUMAN	PTPN12	0.189735	0.370109	0.280286	-0.0479964	0.156581	0.0610441	0.289166	0.0354223	0.0858391	-0.177186
A0A1W2PPX5	A0A1W2PPX5_HUMAN	SCARB2	0.331249	0.370289	0.364556	0.212311	0.114557	0.174193	-0.0143317	-0.0299842	-0.0763244	0.0597385
P08708	RS17_HUMAN	RPS17	0.150981	0.370839	0.277287	-0.102564	0.0170274	-0.0337977	-0.0423991	0.0567627	-0.28521	-0.0708591
Q8N7J2	AMER2_HUMAN	AMER2	0.0660311	0.371024	0.222516	-0.133459	-0.405628	-0.253246	0.340746	-0.183593	0.0128005	0.0805449
H7BZY9	H7BZY9_HUMAN	ABHD5	0.185645	0.371515	0.303153	-0.0233348	0.0590993	0.0270476	-0.205825	0.170662	-0.414648	0.0801972
P51648	AL3A2_HUMAN	ALDH3A2	0.257598	0.371945	0.330969	0.108909	0.102549	0.116904	-0.0330864	-0.0498973	-0.170387	-0.0515679
J3QRZ6	J3QRZ6_HUMAN	MIF4GD	0.0191502	0.37294	0.209249	-0.296481	-0.425224	-0.350072	-0.0471513	-0.0397968	-0.423894	0.0809158
A0A024RBI7	A0A024RBI7_HUMAN	GLTP	-0.0713034	0.373565	0.158338	-0.109461	-0.00200126	-0.0467237	0.481396	0.0104781	0.0135751	-0.105013
Q8NE01-2	CNNM3_HUMAN	CNNM3	0.0777993	0.373766	0.241704	0.0533784	0.218844	0.144935	-0.0772539	0.11013	-0.396173	-0.0633665
Q9BVA1	TBB2B_HUMAN	TUBB2B	0.67677	0.373949	0.540358	0.155688	0.271034	0.222209	-0.159688	0.0110319	0.12018	-0.112346
P05060	SCG1_HUMAN	CHGB	0.24187	0.3741	0.323302	0.200753	-0.0125998	0.10626	-0.0161108	-0.097779	-0.171294	0.107543
Q53Q75	Q53Q75_HUMAN	C2orf5	0.0232648	0.374287	0.20684	0.24566	0.168829	0.215585	0.21652	0.0573193	-0.157455	0.12612
Q9BSF4	TIM29_HUMAN	TIMM29	0.0424922	0.374678	0.224289	0.0521514	-0.17124	-0.0482656	-0.123254	-0.0845253	-0.478392	0.130835
Q9Y5Z4	HEBP2_HUMAN	HEBP2	0.303168	0.374825	0.359921	0.238532	0.315049	0.28633	-0.109327	0.0096891	-0.203937	-0.0748586
Q6BCY4	NB5R2_HUMAN	CYB5R2	0.0109334	0.374853	0.206555	0.0275693	-0.316176	-0.11976	-0.0951135	-0.310736	-0.481986	0.0249783
E7ETH1	E7ETH1_HUMAN	KCNC3	0.078537	0.374938	0.239731	0.138071	0.381557	0.263985	0.0224759	-0.0104664	-0.296878	-0.261984
A8K2I7	A8K2I7_HUMAN	2 SV=1	0.108912	0.37527	0.252218	0.0739248	-0.0634183	0.0145414	0.11608	-0.00516334	-0.173231	0.124149
V9HW44	V9HW44_HUMAN	HEL-S-303	0.07592	0.375515	0.233339	0.12758	0.0867503	0.117264	0.20726	0.0079525	-0.115287	0.0407519
O75369-6	FLNB_HUMAN	FLNB	0.085671	0.37565	0.234358	-0.147277	-0.126886	-0.12825	0.330511	0.109785	0.0175793	0.0813626
A0A140VJX3	A0A140VJX3_HUMAN	2 SV=1	0.0200752	0.375773	0.212126	0.0470861	-0.0591703	0.00966363	-0.103646	-0.176168	-0.482297	-0.077942
A0A024RAJ6	A0A024RAJ6_HUMAN	HEXB	0.106513	0.375935	0.25674	0.0959673	0.383459	0.25079	-0.0419806	0.260595	-0.334356	-0.0349273
Q7L9L4	MOB1B_HUMAN	MOB1B	0.182704	0.376426	0.293914	0.037872	0.0393841	0.0487505	0.00658462	0.0111854	-0.21009	0.00164261
P42566	EPS15_HUMAN	EPS15	0.0638253	0.376864	0.223848	-0.0172572	-0.207388	-0.103456	0.370683	-0.0229159	0.0346917	0.159184
G3V2D8	G3V2D8_HUMAN	ZFYVE26	0.176384	0.376954	0.315788	0.223102	-0.0201041	0.111688	-0.544966	-0.073552	-0.768489	0.161623
A0A024R9L9	A0A024R9L9_HUMAN	VPS39	0.043464	0.377098	0.221254	0.0188197	0.203769	0.119042	0.0814476	0.0601955	-0.275139	-0.132785
I3L0Q0	I3L0Q0_HUMAN	UBE2G1	-0.0990057	0.3771	0.145462	0.275055	-0.693691	-0.20779	-0.654906	-0.37807	-1.15396	0.582646
Q96DG6	CMBL_HUMAN	CMBL	0.219231	0.377275	0.30372	0.267139	0.309366	0.297817	0.171019	0.0523956	-0.0099787	0.00213762
Q96EE3	SEH1_HUMAN	SEH1L	0.243591	0.377353	0.352937	0.211428	0.0676802	0.149789	-0.496644	-0.031473	-0.653358	0.104244
Q14258	TRI25_HUMAN	TRIM25	0.310895	0.37738	0.367122	0.17826	0.260278	0.228568	-0.139406	0.09547	-0.228843	0.00542035
A0A024RA75	A0A024RA75_HUMAN	HIBADH	-0.0554529	0.377488	0.169675	0.100459	0.0667512	0.0947496	0.145207	-0.0382989	-0.310687	-0.0126221
A0A024RB97	A0A024RB97_HUMAN	TAC3	0.429295	0.377819	0.402728	0.135583	-0.107797	0.0397064	0.117556	-0.343172	0.146079	-0.107823
F5CTF3	F5CTF3_HUMAN	2 SV=1	-0.195696	0.377948	0.0945211	-0.335797	0.071116	-0.129894	0.0842411	0.141399	-0.512355	-0.273545
H7C1U8	H7C1U8_HUMAN	APOO	-0.0991883	0.378109	0.146246	0.107704	0.10293	0.115668	-0.345899	-0.00205173	-0.846149	-0.00530789
O43933-2	PEX1_HUMAN	PEX1	-0.0790362	0.378651	0.158427	0.0641729	0.0554351	0.0696451	-0.162646	0.0274616	-0.643285	0.0281686
D6RJC3	D6RJC3_HUMAN	INPP4B	-0.0294286	0.378692	0.187385	0.162632	0.140693	0.164566	-0.229895	-0.129943	-0.660968	-0.116035
A8K9K6	A8K9K6_HUMAN	2 SV=1	0.0589785	0.378921	0.226953	-0.246905	0.29609	0.026653	0.204161	0.242415	-0.138733	-0.308611
Q9UBP4	DKK3_HUMAN	DKK3	0.365503	0.379046	0.358489	0.434683	0.290879	0.374844	0.33056	-0.0761637	0.294064	0.059609
B2RBE5	B2RBE5_HUMAN	2 SV=1	0.0584558	0.379587	0.234981	0.109995	0.178836	0.153942	-0.113417	0.0388613	-0.457501	-0.0380105
C9J7X6	C9J7X6_HUMAN	KIAA1147	-0.0551501	0.379639	0.175183	0.0680897	-0.077732	0.0115941	-0.683251	-0.18217	-1.14099	-0.0443788
V9HW53	V9HW53_HUMAN	HEL-S-277	0.143207	0.379656	0.265126	-0.0363225	-0.00349198	-0.00898495	0.27097	-0.0783397	0.0115688	-0.119201
E9PHY5	E9PHY5_HUMAN	EPB41L2	0.131342	0.380126	0.25897	-0.1107	-0.15209	-0.12182	0.295489	0.0303735	0.023752	0.063733
H0Y4I5	H0Y4I5_HUMAN	CHADL	-0.0335426	0.380241	0.187376	-0.274597	-0.158812	-0.207027	-0.426875	0.220283	-0.863612	0.0964665
O60613	SEP15_HUMAN	SELENOF	-0.209723	0.380448	0.0898218	-0.0680505	-0.154427	-0.0982112	0.17524	-0.100366	-0.437884	-0.0220209
A0A182DWI4	A0A182DWI4_HUMAN	SELENOS	0.253904	0.380704	0.312742	-0.242082	-0.206116	-0.213164	0.3222	-0.0868252	0.172448	-0.130822
Q8WWX8-5	SC5AB_HUMAN	SLC5A11	0.0272839	0.380841	0.2156	-0.0300208	0.169686	0.0755869	0.0393002	-0.0269252	-0.33721	-0.234663
Q76I76	SSH2_HUMAN	SSH2	-0.229669	0.381119	0.0830097	-0.0775929	-0.235205	-0.141088	0.321795	-0.154348	-0.311945	-0.00476693
B4DRI0	B4DRI0_HUMAN	2 SV=1	0.0680525	0.381127	0.243941	-0.0342686	0.193052	0.0851057	-0.230622	0.0242772	-0.566649	-0.211074
A0A024RDG9	A0A024RDG9_HUMAN	BDH2	0.205429	0.381385	0.287064	-0.1116	0.315299	0.0987055	0.418925	0.0619496	0.220017	-0.37298
Q96CP6-2	GRM1A_HUMAN	GRAMD1A	0.187573	0.381453	0.308682	0.0856405	0.0324533	0.0664139	-0.203302	0.112874	-0.420134	0.15803
Q7Z406	MYH14_HUMAN	MYH14	0.0366587	0.381519	0.216554	-0.0200123	-0.0664129	-0.0328411	0.242177	-0.00477058	-0.125636	0.0335993
Q70EL1-6	UBP54_HUMAN	USP54	0.124136	0.381599	0.261702	-0.0612977	-0.186397	-0.10978	0.150051	-0.125846	-0.130364	-0.00877697
Q8TER5-4	ARH40_HUMAN	ARHGEF40	0.0556071	0.382504	0.228274	-0.0837448	0.254927	0.0890648	0.157224	0.0965875	-0.192625	-0.250115
A0A024RAX4	A0A024RAX4_HUMAN	SPRYD3	-0.228947	0.383962	0.0811486	-0.41742	-0.0115567	-0.207603	0.179867	0.22241	-0.455995	-0.191485
V9HWA2	V9HWA2_HUMAN	HEL-S-166mP	-0.0918711	0.384067	0.15387	0.150049	0.425943	0.294027	0.153634	0.0991868	-0.345257	-0.184738
A0A024R2G0	A0A024R2G0_HUMAN	SLC6A1	0.10829	0.384459	0.260664	-0.0293461	-0.109822	-0.0591309	-0.00903911	-0.0156228	-0.308161	0.0568221
E9PKH2	E9PKH2_HUMAN	SERPINH1	0.937088	0.385187	0.72706	0.00223824	0.567453	0.303632	-0.564554	0.462668	-0.035606	-0.110577
Q5Q9Z3	Q5Q9Z3_HUMAN	2 SV=1	0.960604	0.385478	0.690623	0.383339	0.676404	0.539389	-0.296668	0.216978	0.255505	-0.0841173
Q5CZB5	Q5CZB5_HUMAN	DKFZp686M0430	0.220828	0.386407	0.281468	0.223618	-0.1136	0.02727	0.714795	0.397966	0.526264	0.727154
P22459	KCNA4_HUMAN	KCNA4	0.107091	0.386949	0.259527	0.0147656	-0.0868869	-0.0234967	0.0444725	-0.0847105	-0.258338	0.0089112
Q9BXV9	GON7_HUMAN	GON7	-0.280207	0.387304	0.0537555	-0.303355	-0.125813	-0.209183	0.154834	-0.112081	-0.53563	-0.297653
L7RT18	L7RT18_HUMAN	CRK	-0.092665	0.387772	0.155361	-0.0466151	-0.0078914	-0.0172976	0.210931	0.0108909	-0.292458	-0.0358636
Q96CM3-2	RUSD4_HUMAN	RPUSD4	-0.295986	0.388205	0.0397135	-0.104352	-0.807175	-0.369543	0.00365556	-0.856543	-0.703488	-0.16175
Q75MH1	Q75MH1_HUMAN	RPS26	0.200053	0.389098	0.290741	0.104812	0.210174	0.166745	0.386322	0.102889	0.174324	-0.0105027
A6NDB9	PALM3_HUMAN	PALM3	0.247808	0.389229	0.335001	0.154645	0.118783	0.149964	-0.0358908	-0.132732	-0.200264	-0.104901
A0A0U1RQV4	A0A0U1RQV4_HUMAN	ROCK1	0.152695	0.389246	0.281863	0.123949	0.121201	0.1329	0.0899203	-0.000829243	-0.169584	-0.00611208
P52272-2	HNRPM_HUMAN	HNRNPM	-0.0751288	0.389291	0.165077	-0.133136	0.206257	0.0339591	0.265519	-0.0455889	-0.221853	-0.393013
Q9BRP4	PAAF1_HUMAN	PAAF1	0.0932687	0.38941	0.252801	-0.261245	0.0706741	-0.0906025	0.0747749	0.118598	-0.244319	-0.221352
F8W785	F8W785_HUMAN	GOLIM4	0.278654	0.389636	0.319225	-0.246719	-0.243333	-0.237265	0.475056	0.163704	0.341123	0.152288
O94876-2	TMCC1_HUMAN	TMCC1	-0.0973587	0.389884	0.154087	-0.0436402	0.191487	0.0794401	0.242368	0.0285594	-0.267828	-0.214599
O60346	PHLP1_HUMAN	PHLPP1	0.11821	0.390488	0.262938	0.00171097	-0.236706	-0.107539	0.162999	-0.0673503	-0.132231	0.163036
K7EKS1	K7EKS1_HUMAN	POLR2I	0.215881	0.391108	0.305058	0.259435	0.325398	0.301515	0.259997	0.136309	0.0618178	0.0623149
A0A0A0MQV0	A0A0A0MQV0_HUMAN	2 SV=1	-0.0167901	0.391151	0.195944	-0.0173237	0.267598	0.131361	0.172021	0.114297	-0.258872	-0.178655
Q9NQP4	PFD4_HUMAN	PFDN4	-0.0519024	0.391691	0.177221	-0.0244209	-0.172238	-0.0881468	0.437492	-0.0318705	-0.0290537	0.107916
Q59GT6	Q59GT6_HUMAN	2 SV=1	-0.08181	0.392192	0.162559	0.144415	-0.187983	-0.00808725	-0.175139	-0.162584	-0.672093	0.161783
A0A140VKB3	A0A140VKB3_HUMAN	2 SV=1	-0.0638974	0.392716	0.172859	0.0847529	-0.0870712	0.0100902	-0.00723623	-0.0652082	-0.486802	0.0985851
Q8TEU7-5	RPGF6_HUMAN	RAPGEF6	0.00904936	0.392955	0.210539	0.173584	-0.088711	0.0594251	0.128037	-0.193011	-0.278821	0.0612537
A0A024R983	A0A024R983_HUMAN	TROVE2	0.270311	0.392995	0.34157	0.0669222	0.0150144	0.0534889	0.0735806	-0.0916923	-0.0720554	-0.0478154
Q53EY9	Q53EY9_HUMAN	2 SV=1	0.0469165	0.393058	0.227922	0.0430385	0.262713	0.160427	0.220439	0.0948406	-0.148655	-0.132865
C9JLH5	C9JLH5_HUMAN	ELP6	-0.200752	0.393155	0.0883166	-0.0214576	-0.436552	-0.186644	-0.390512	-0.522954	-1.00737	-0.11589
P62304	RUXE_HUMAN	SNRPE	0.572938	0.393234	0.522625	0.385666	0.534127	0.470126	-0.329219	0.235902	-0.172468	0.0794107
C9JEV0	C9JEV0_HUMAN	AZGP1	0.0634989	0.393259	0.231775	0.336301	0.970425	0.657304	0.404445	0.323637	0.0517326	-0.318518
Q6PCB6	AB17C_HUMAN	ABHD17C	0.0575611	0.394533	0.250801	0.0614415	-0.46533	-0.169724	-0.553931	-0.414638	-0.913855	0.104103
Q14571	ITPR2_HUMAN	ITPR2	0.429458	0.394598	0.425465	0.117563	0.209202	0.172676	-0.0356974	0.0444661	-0.0237902	-0.0552037
P30039-2	PBLD_HUMAN	PBLD	0.0214133	0.394719	0.219851	-0.103368	-0.345202	-0.205317	-0.00525921	-0.224735	-0.401518	0.00906749
Q9Y490	TLN1_HUMAN	TLN1	0.30702	0.394786	0.351235	0.0756747	0.231771	0.163127	0.2056	0.152794	0.0948812	-0.0113335
O14967-2	CLGN_HUMAN	CLGN	0.137277	0.394906	0.270548	0.324027	0.26535	0.30691	0.271423	-0.0778777	-0.00915816	-0.0272321
P07947	YES_HUMAN	YES1	0.329219	0.395005	0.361062	0.128346	0.319763	0.233453	0.20819	0.166217	0.119451	-0.033231
Q6IAM0	Q6IAM0_HUMAN	EIF3G	0.0433434	0.39609	0.226923	0.203936	0.010204	0.114353	0.261031	0.00711931	-0.114668	0.19282
B4DQ61	B4DQ61_HUMAN	2 SV=1	0.446596	0.396386	0.425442	-0.164694	0.110585	-0.0220874	0.0648189	0.0648202	0.0920768	-0.21849
Q13884	SNTB1_HUMAN	SNTB1	0.383789	0.396441	0.417502	0.1474	0.250914	0.208302	-0.197003	0.0425613	-0.232608	-0.0689833
O60784	TOM1_HUMAN	TOM1	0.175156	0.396525	0.295573	0.00788249	0.0807137	0.05375	0.11424	0.0505386	-0.130082	-0.0303234
Q8WU90	ZC3HF_HUMAN	ZC3H15	0.269273	0.396626	0.33172	0.288183	0.243833	0.271703	0.265747	0.192725	0.115442	0.229043
Q8NDY3	ARHL1_HUMAN	ADPRHL1	0.128775	0.396632	0.276425	-0.0379484	0.460791	0.201014	0.0115081	0.0319011	-0.279302	-0.474869
Q5BKX6-3	S45A4_HUMAN	SLC45A4	0.504345	0.39665	0.534565	-0.903992	2.27906	1.16181	-0.795634	2.63255	-0.710892	-0.558531
Q07021	C1QBP_HUMAN	C1QBP	-0.0425245	0.397289	0.187218	0.0992933	-0.234655	-0.0609926	-0.143558	-0.0681573	-0.606324	0.25776
D5MQE1	D5MQE1_HUMAN	RQCD1	-0.0546291	0.397298	0.180153	0.0177462	0.18807	0.11023	-0.0683235	0.00307818	-0.543203	-0.175276
B1ANR0	B1ANR0_HUMAN	PABPC4	-0.0254953	0.39732	0.199556	0.0575368	-0.222921	-0.0687209	-0.516079	-0.149203	-0.961847	0.123224
L7RXH5	L7RXH5_HUMAN	MAPK3	0.278729	0.398388	0.354369	0.109285	-0.010166	0.0625886	-0.0260289	-0.098101	-0.168641	0.0133192
Q53GA9	Q53GA9_HUMAN	2 SV=1	0.033093	0.398651	0.224743	-0.346252	-0.359855	-0.340803	0.176975	-0.104554	-0.211536	-0.0989811
Q53GX4	Q53GX4_HUMAN	2 SV=1	0.602164	0.39891	0.534027	0.374728	0.777369	0.570484	-0.278254	-0.0125001	-0.0979531	-0.423171
K7ERI7	K7ERI7_HUMAN	RPL22	0.149935	0.399194	0.279185	-0.085198	-0.271501	-0.170903	0.259075	0.00852027	-0.013137	0.186793
O15439-2	MRP4_HUMAN	ABCC4	0.463808	0.399371	0.445413	-0.0708099	0.0494371	-0.00156267	-0.0512118	0.0907515	-0.00972778	-0.0375262
Q9UL12-2	SARDH_HUMAN	SARDH	0.266868	0.401425	0.337842	0.317032	0.235447	0.286137	0.186797	0.0024591	0.0292876	0.0760133
A8K6P5	A8K6P5_HUMAN	2 SV=1	0.115362	0.401598	0.27044	-0.0511519	0.136756	0.0516885	0.0602948	0.133686	-0.248894	-0.0622522
P46109	CRKL_HUMAN	CRKL	0.127234	0.402454	0.273913	0.0788089	0.155596	0.12671	0.149658	0.0196906	-0.148514	-0.0651271
Q14849-2	STAR3_HUMAN	STARD3	-0.0210762	0.404459	0.201333	-0.365563	0.0543443	-0.149025	0.0219802	0.226012	-0.426507	-0.201926
Q68DQ4	Q68DQ4_HUMAN	DKFZp779L0468	0.0892848	0.405197	0.253174	0.0899316	0.0649844	0.0869623	0.281769	0.0402736	-0.0570955	0.0571901
P20591	MX1_HUMAN	MX1	0.299128	0.405301	0.36447	0.294459	0.305537	0.311354	0.0292522	-0.0776817	-0.0998729	-0.0967906
V9HWI0	V9HWI0_HUMAN	HEL-S-165mP	0.135419	0.405449	0.278086	0.102111	0.356844	0.237072	0.18968	0.13097	-0.103303	-0.131794
Q9Y343-2	SNX24_HUMAN	SNX24	0.26436	0.405603	0.39481	0.270078	-1.31499	-0.450639	-0.840005	-0.950383	-1.0042	0.626651
B4DI81	B4DI81_HUMAN	2 SV=1	0.337673	0.406239	0.379496	0.0903529	0.272316	0.189516	0.0854825	0.0835223	-0.00603558	-0.106472
Q8WX93-7	PALLD_HUMAN	PALLD	0.651095	0.406498	0.507075	0.0794007	0.392545	0.24884	0.165399	0.314178	0.387043	-0.0069963
C9IZ04	C9IZ04_HUMAN	PPP4R2	-0.0458158	0.406535	0.189154	0.0558241	0.211974	0.141735	-0.0685312	0.0102056	-0.543834	-0.153975
Q4LE60	Q4LE60_HUMAN	TNPO2 variant protein	0.0796005	0.406594	0.252107	0.0490046	-0.0428922	0.0123565	0.165869	0.017142	-0.184077	0.101008
Q9UPR3	SMG5_HUMAN	SMG5	-0.0858906	0.406869	0.168233	0.151416	-0.105814	0.0384899	0.237322	-0.170803	-0.27839	0.0783961
Q9BQI9-2	NRIP2_HUMAN	NRIP2	-0.0127516	0.406901	0.205202	0.287731	0.454333	0.377652	0.237631	-0.0610539	-0.204974	-0.235687
H0YAN8	H0YAN8_HUMAN	ARHGEF10	0.300308	0.407457	0.375829	-0.101114	0.0578393	-0.0121418	-0.126907	0.161777	-0.257009	-0.00520729
B4DLU3	B4DLU3_HUMAN	2 SV=1	-0.0713351	0.407746	0.174741	-0.0383425	-0.0675672	-0.0409489	-0.372483	-0.0800397	-0.874517	-0.0588458
Q53G61	Q53G61_HUMAN	2 SV=1	0.480533	0.408052	0.520722	0.593608	0.22656	0.425452	-0.743519	-0.196437	-0.69399	0.16258
Q12906-5	ILF3_HUMAN	ILF3	0.255343	0.408143	0.342855	0.317702	0.362932	0.350605	0.0634773	-0.0362419	-0.112275	-0.0895029
O75144-3	ICOSL_HUMAN	ICOSLG	-0.374071	0.408266	0.00102052	-0.154248	-0.346772	-0.236387	-0.00724528	-0.13068	-0.812534	0.053813
E2QRK7	E2QRK7_HUMAN	TJAP1	-0.0441978	0.408915	0.189869	-0.0670372	-0.0722037	-0.0604682	0.486425	0.0687258	0.0103588	0.0658614
O94933	SLIK3_HUMAN	SLITRK3	-0.129719	0.409375	0.141826	0.180743	-0.124835	0.0463368	-0.163814	-0.221305	-0.725861	0.0762422
B3KU62	B3KU62_HUMAN	2 SV=1	0.0958336	0.409696	0.260091	0.0286549	-0.25628	-0.0964108	0.226822	-0.203153	-0.109994	0.0737509
P04424-2	ARLY_HUMAN	ASL	0.170158	0.410443	0.33089	-0.0548642	-0.230402	-0.129795	-0.693238	-0.100691	-0.956476	0.0668157
Q9NWV4	CA123_HUMAN	C1orf123	0.295473	0.410631	0.366896	0.200125	0.162556	0.191212	0.00581165	0.0187495	-0.132298	0.0482878
B1AK81	B1AK81_HUMAN	PIGK	0.194506	0.411164	0.333596	-0.331543	-0.283353	-0.294625	-0.380196	-0.375872	-0.619806	-0.432093
Q4AE62-6	GTDC1_HUMAN	GTDC1	0.192484	0.411418	0.302455	-0.0240712	0.0342637	0.0154211	0.329279	-0.0828037	0.0873921	-0.149169
Q9BV20	MTNA_HUMAN	MRI1	0.286227	0.412318	0.353715	0.0631815	0.118933	0.101471	0.16801	-0.0856724	0.0189661	-0.149455
Q3SYF1	Q3SYF1_HUMAN	SNX12	0.283735	0.412585	0.378408	0.293514	0.211778	0.264402	-0.27449	-0.0591193	-0.426293	0.0145863
H9PBP8	H9PBP8_HUMAN	CYTB	0.195249	0.413322	0.368356	0.461207	-0.0150543	0.241895	-1.25391	-0.27155	-1.49493	0.196681
Q96CM8-3	ACSF2_HUMAN	ACSF2	0.070097	0.413442	0.249842	0.0931014	0.0449994	0.0789583	0.212543	0.0139407	-0.153755	0.0540119
C9JWU9	C9JWU9_HUMAN	MEST	0.0304808	0.413558	0.234826	0.0121924	-0.137495	-0.0508022	-0.100157	-0.0723546	-0.506187	0.0693019
Q9P1F3	ABRAL_HUMAN	ABRACL	-0.493307	0.414217	-0.0336427	-0.0216473	0.27585	0.136647	0.471016	0.219872	-0.45946	-0.0856554
V9HWG1	V9HWG1_HUMAN	HEL-S-134P	0.0767675	0.414295	0.258194	0.0926476	0.135718	0.124582	0.00331627	-0.0449676	-0.357164	-0.096069
H7C3G9	H7C3G9_HUMAN	NAGK	0.172	0.415335	0.305921	0.0422254	0.173528	0.116692	0.0557729	0.0596331	-0.210514	-0.0796999
B7Z6L8	B7Z6L8_HUMAN	2 SV=1	-0.0832828	0.416346	0.173828	-0.104435	0.239791	0.0760196	0.174759	0.214199	-0.347822	-0.138058
Q08629	TICN1_HUMAN	SPOCK1	0.17841	0.416357	0.311903	0.160367	0.107806	0.147912	-0.00178636	-0.143447	-0.262685	-0.0989162
Q13418-3	ILK_HUMAN	ILK	0.636494	0.416474	0.542207	0.237936	0.539937	0.398326	-0.130727	0.217641	0.0663405	-0.0923901
P67809	YBOX1_HUMAN	YBX1	-0.10317	0.417695	0.167973	-0.325571	-0.335244	-0.318366	0.592241	-0.0969654	0.0484242	-0.0953227
B7Z838	B7Z838_HUMAN	2 SV=1	0.222	0.418665	0.330512	0.166233	0.252718	0.218721	0.0960758	0.140973	-0.123541	0.0464579
Q5JZ08	Q5JZ08_HUMAN	HEPH	0.117018	0.418767	0.290824	0.022674	0.397954	0.211672	-0.335227	0.0892219	-0.659928	-0.294089
P12271	RLBP1_HUMAN	RLBP1	0.25871	0.421247	0.345751	0.0970973	0.470254	0.295444	0.168126	0.301455	-0.0173637	-0.0797328
B1AH87	B1AH87_HUMAN	TSPO	0.26131	0.421302	0.352674	0.114879	0.518818	0.320391	0.0608995	0.15909	-0.122045	-0.25288
A0A024R4X9	A0A024R4X9_HUMAN	SULT4A1	-0.175993	0.421631	0.126724	0.183249	-0.0656134	0.0685344	0.163918	-0.0681211	-0.456659	0.17271
K7ER15	K7ER15_HUMAN	HDHD2	-0.033288	0.421771	0.202867	0.0165985	-0.091695	-0.0212717	-0.0615254	-0.191763	-0.539537	-0.0915001
F5H702	F5H702_HUMAN	MRPL48	-0.200216	0.422638	0.1108	-0.1487	-0.00210386	-0.0665304	0.0455186	0.0930589	-0.600289	-0.0615676
B7Z7G3	B7Z7G3_HUMAN	2 SV=1	0.0473033	0.422844	0.245649	-0.215083	0.15538	-0.0168176	0.0675126	0.326929	-0.33098	-0.0515649
Q15052-2	ARHG6_HUMAN	ARHGEF6	0.309438	0.42344	0.378485	0.127506	0.379313	0.262723	0.0350771	0.190733	-0.101877	-0.0691045
Q96LD4	TRI47_HUMAN	TRIM47	0.561848	0.424042	0.478457	-0.0340606	0.475089	0.240668	0.191732	0.469286	0.306586	-0.0478945
B4DY09	B4DY09_HUMAN	ILF2	0.309854	0.424119	0.380947	0.14678	0.311695	0.236303	0.00369257	-0.0310671	-0.133525	-0.204012
A8KA56	A8KA56_HUMAN	2 SV=1	0.102964	0.424238	0.290398	0.0977347	0.348789	0.231377	-0.561995	0.1467	-0.906222	-0.112385
P0C870	JMJD7_HUMAN	JMJD7	0.0641812	0.425548	0.252749	0.0366643	0.257635	0.156503	0.231269	0.177394	-0.15305	-0.0516075
Q14240	IF4A2_HUMAN	EIF4A2	0.190825	0.425584	0.328639	0.249391	0.295034	0.281224	-0.149804	0.119643	-0.407515	0.0659696
Q9H4G4	GAPR1_HUMAN	GLIPR2	-0.174897	0.425599	0.134433	-0.328799	-0.399153	-0.351927	0.391653	-0.0695302	-0.231795	-0.00720687
Q9HCB6	SPON1_HUMAN	SPON1	0.210376	0.426081	0.3174	0.324805	0.386764	0.364278	0.35627	0.243015	0.117613	0.173025
Q52LG2	KR132_HUMAN	KRTAP13-2	-3.43051	0.426816	-2.14896	0.0218547	2.21827	1.49559	0.672429	2.25444	-3.20785	0.049993
P61964	WDR5_HUMAN	WDR5	0.147118	0.427538	0.295629	0.06785	0.402643	0.240131	0.175221	0.12615	-0.128152	-0.216674
Q9NRA0-4	SPHK2_HUMAN	SPHK2	-0.0958331	0.429539	0.173576	0.038379	0.164144	0.110315	0.183736	0.0868084	-0.36459	-0.0469875
A2A376	A2A376_HUMAN	DDX58	0.390332	0.430322	0.449657	0.0278042	0.7847	0.398529	-0.363692	0.293603	-0.426634	-0.471323
P98172	EFNB1_HUMAN	EFNB1	0.156546	0.430441	0.298678	-0.144763	0.288586	0.0782077	0.265942	0.229713	-0.0309053	-0.211667
Q6IB11	Q6IB11_HUMAN	PGRMC1	0.0840014	0.431329	0.26505	0.0250671	-0.188426	-0.0702523	0.247838	-0.0835544	-0.122443	0.121908
A0A1B0GV45	A0A1B0GV45_HUMAN	MYO18A	-0.191238	0.432081	0.127118	0.062459	-0.576072	-0.244953	0.308726	-0.276001	-0.337546	0.354499
A0A1W2PP78	A0A1W2PP78_HUMAN	STRADA	0.0590395	0.43286	0.255819	0.157889	0.368908	0.270138	0.114002	0.045119	-0.282771	-0.173931
E9PMV6	E9PMV6_HUMAN	SERGEF	-0.21626	0.432921	0.117634	-0.499522	0.349837	-0.0693419	0.410557	0.45935	-0.261576	-0.39804
Q9P227-2	RHG23_HUMAN	ARHGAP23	-0.187331	0.433358	0.127826	-0.0413142	-0.0747388	-0.0478021	0.236195	0.0037963	-0.407447	0.0291901
Q5U000	Q5U000_HUMAN	2 SV=1	0.484382	0.433628	0.474205	0.1325	0.359482	0.254304	-0.0614619	0.135516	-0.0336607	-0.0994966
B5MC59	B5MC59_HUMAN	RPA3	-0.105817	0.433926	0.173519	0.0483232	0.218833	0.142411	0.4298	0.115608	-0.132896	-0.0629326
E5KTM5	E5KTM5_HUMAN	TFB1M	-0.521741	0.434566	-0.0967999	-0.382399	-0.344698	-0.354288	-0.214955	0.0847034	-1.19421	0.0389719
A0A024QZQ5	A0A024QZQ5_HUMAN	SPOCK2	0.414589	0.434834	0.41396	0.205057	0.283787	0.253613	0.298436	0.14055	0.255238	0.0537896
P20700	LMNB1_HUMAN	LMNB1	0.295221	0.43528	0.38547	0.416166	0.696453	0.562094	-0.102424	0.0961774	-0.265435	-0.19214
A0A024R2X6	A0A024R2X6_HUMAN	USP4	-0.00844336	0.436146	0.222796	0.0948819	-0.0370459	0.038631	0.010173	-0.0133821	-0.457369	0.110515
B0YJ93	B0YJ93_HUMAN	SCN4B	0.216438	0.436369	0.337092	0.201373	0.499744	0.355577	0.0913424	0.0931313	-0.151541	-0.21327
A0A0A7E7X3	A0A0A7E7X3_HUMAN	ERAP1	-0.000669905	0.437065	0.226649	0.199392	0.351063	0.284171	0.169891	0.106438	-0.290797	-0.0532639
A8MZH8	A8MZH8_HUMAN	PTTG1IP	0.7026	0.437951	0.567969	0.331726	0.260126	0.304378	-0.0059099	0.0570352	0.235787	0.120604
Q6N093	Q6N093_HUMAN	DKFZp686I04196	1.47008	0.438319	0.91246	1.492	0.867473	1.18329	-0.275074	-0.202265	0.733739	0.414227
A4FVA8	A4FVA8_HUMAN	DFNA5	0.22025	0.438826	0.329997	0.131476	0.245566	0.197605	0.3299	0.0675626	0.0883717	-0.0545578
Q5QP22	Q5QP22_HUMAN	RBM39	0.286362	0.439408	0.393177	0.0936496	0.339287	0.221625	-0.293194	0.0307056	-0.469193	-0.222963
H7C3V9	H7C3V9_HUMAN	SCLY	0.237298	0.439426	0.370599	0.381847	-0.0341605	0.203768	-0.390881	-0.379648	-0.615961	0.0283281
X5DNQ7	X5DNQ7_HUMAN	IL1RAPL1	-0.113467	0.439822	0.165689	-0.00966233	-0.330864	-0.154883	-0.0432761	-0.18214	-0.619518	0.131031
Q53FJ5	Q53FJ5_HUMAN	2 SV=1	0.370858	0.440001	0.424129	0.204134	0.098264	0.163531	-0.0768785	-0.0779905	-0.168975	0.0198485
B0QYW5	B0QYW5_HUMAN	SLC25A17	-0.428519	0.441582	-0.00143772	-0.0165197	0.242961	0.118185	0.25086	0.0439036	-0.642195	-0.223608
S4R3G0	S4R3G0_HUMAN	SRSF9	0.0672707	0.44177	0.266617	-0.0181672	0.381414	0.19002	-0.0275445	0.246809	-0.424997	-0.160802
Q8IVP5	FUND1_HUMAN	FUNDC1	-0.384945	0.442985	0.0515524	0.27968	-0.453546	-0.0834704	0.691265	-0.262002	-0.159618	0.463193
Q9UJY1	HSPB8_HUMAN	HSPB8	0.779405	0.443366	0.584877	0.338889	0.368427	0.362497	0.127039	0.118897	0.440125	0.0813289
P53667-2	LIMK1_HUMAN	LIMK1	-0.168415	0.443498	0.133622	0.0185748	-0.0206763	0.0124134	-0.125075	-0.139218	-0.75994	-0.107997
X5D7I5	X5D7I5_HUMAN	HTR1B	0.176694	0.444191	0.310232	0.200716	0.08978	0.15405	0.41741	0.0218022	0.12696	0.124707
P05090	APOD_HUMAN	APOD	0.381183	0.444968	0.409091	0.207028	0.11474	0.177983	0.248821	-0.227056	0.162083	-0.142799
A0A024R5H2	A0A024R5H2_HUMAN	FCHSD2	-0.162141	0.445664	0.151253	-0.101438	0.128	0.0219364	0.409589	0.151963	-0.221168	-0.0855067
Q6IBU4	Q6IBU4_HUMAN	SDF2	-0.0911348	0.445811	0.188953	-0.188673	-0.0364603	-0.105992	0.609049	-0.123237	0.0491507	-0.283481
B7Z8R6	B7Z8R6_HUMAN	2 SV=1	0.688167	0.447071	0.560445	0.830213	0.883771	0.866318	0.0485428	0.0839174	0.266686	0.0223278
B4DXJ3	B4DXJ3_HUMAN	2 SV=1	-0.0744429	0.447631	0.188438	0.146423	0.232719	0.198823	-0.338241	0.133588	-0.883267	0.039262
B4DRA5	B4DRA5_HUMAN	2 SV=1	0.0308232	0.448711	0.250029	-0.199257	0.127047	-0.0253177	-0.019128	0.26404	-0.459969	-0.0702948
Q9BQI7	PSD2_HUMAN	PSD2	0.165627	0.448729	0.31286	0.127979	0.193323	0.169849	0.259085	0.114169	-0.0469695	0.0407944
Q9Y5L3	ENTP2_HUMAN	ENTPD2	0.601233	0.448935	0.597416	-0.00435388	0.357793	0.179912	-0.64317	0.114181	-0.513824	-0.255997
Q76B58	BRNP3_HUMAN	BRINP3	-0.0951956	0.449248	0.175121	-1.20407	2.17734	0.717257	-0.427984	2.18628	-0.995381	-1.20317
X5D2S2	X5D2S2_HUMAN	PRKAB2	0.25436	0.449666	0.383434	0.157724	0.0473937	0.116248	-0.362522	-0.116933	-0.58078	-0.0146336
P62316	SMD2_HUMAN	SNRPD2	0.622401	0.450504	0.553067	0.421532	0.717815	0.576201	-0.119648	0.133709	0.0292962	-0.170605
Q9H1E5	TMX4_HUMAN	TMX4	-0.0783416	0.450928	0.190053	-0.026108	0.0845547	0.0381847	-0.0794819	0.0163045	-0.631704	-0.102389
Q07627	KRA11_HUMAN	KRTAP1-1	-3.74399	0.45104	-2.65468	-0.167716	1.56318	0.885086	0.166908	1.58331	-4.05108	-0.155624
Q96P48-3	ARAP1_HUMAN	ARAP1	0.168088	0.451755	0.336952	-0.035821	-0.051577	-0.0324409	-0.425098	-0.0494727	-0.731717	-0.0417474
Q76LA1	Q76LA1_HUMAN	CSTB	0.0483972	0.451887	0.259257	-0.0907449	0.270999	0.0983947	0.142776	0.222785	-0.283666	-0.146989
Q5U4P2	ASPH1_HUMAN	ASPHD1	0.0693446	0.451911	0.268505	-0.1597	0.279172	0.0729152	0.243876	0.348156	-0.161643	-0.0987474
Q5JY77	GASP1_HUMAN	GPRASP1	0.198804	0.452246	0.328288	0.0672984	-0.0905765	-0.0120524	0.313456	0.208644	0.0370625	0.358488
K7EIN2	K7EIN2_HUMAN	NUDT16L1	-0.213199	0.452394	0.131245	0.129742	0.0397248	0.0936836	0.483231	0.0291359	-0.205315	0.111122
Q6UWR7	ENPP6_HUMAN	ENPP6	0.205518	0.452757	0.33341	-0.0710254	0.0332189	-0.0096219	0.26643	0.115616	-0.00376091	0.00334071
Q69YL0	NCAS2_HUMAN	NCBP2-AS2	-0.0418545	0.452803	0.212475	0.0653393	-0.119853	-0.0183309	0.0916645	-0.0215344	-0.425945	0.155628
E9PMS5	E9PMS5_HUMAN	KCTD21	-0.00927546	0.453656	0.230264	-0.126902	-0.227987	-0.168955	0.125295	0.0367387	-0.36059	0.129793
B4DJ97	B4DJ97_HUMAN	2 SV=1	0.0324593	0.45474	0.252551	0.119876	0.0823948	0.11131	0.129263	0.00531596	-0.31597	0.0347659
Q5RLJ0	Q5RLJ0_HUMAN	2 SV=1	0.146214	0.455033	0.318816	0.18638	0.123722	0.163649	-0.177538	0.0577563	-0.509309	0.112384
V9HW63	V9HW63_HUMAN	HEL-S-97n	0.105615	0.455139	0.290019	-0.0449262	0.371656	0.177426	0.137653	0.357209	-0.234823	-0.0674046
Q15759	MK11_HUMAN	MAPK11	0.264942	0.455806	0.375988	-0.0966452	0.160287	0.036296	-0.0200465	0.0230609	-0.233863	-0.241902
Q8NHG7	SVIP_HUMAN	SVIP	0.222439	0.455951	0.345683	0.090548	-0.0234849	0.0512266	0.198723	-0.228872	-0.0577408	-0.12287
J3QLE5	J3QLE5_HUMAN	SNRPN	0.758554	0.456052	0.757246	0.52434	0.413593	0.48556	-1.23165	-0.199598	-0.952096	-0.0968824
Q8IUZ5	AT2L2_HUMAN	PHYKPL	-0.0390598	0.456093	0.216488	-0.0703708	0.351574	0.145829	0.287963	0.203507	-0.230143	-0.226468
A0A090N8Q5	A0A090N8Q5_HUMAN	NYREN18	0.247641	0.456512	0.365483	0.0838099	0.208582	0.155323	0.0274228	0.0981888	-0.204401	-0.0346142
B7ZLC9	B7ZLC9_HUMAN	GEMIN5	0.126015	0.457834	0.300372	-0.0920423	0.11883	0.0226094	0.190937	0.165885	-0.163835	-0.0530179
A0A024R2M9	A0A024R2M9_HUMAN	HIGD1A	-0.105722	0.458761	0.185161	0.00474428	0.0708518	0.0469521	0.364965	0.124472	-0.22247	0.0503333
Q68CX0	Q68CX0_HUMAN	DKFZp761I0921	0.114588	0.458893	0.291569	0.302993	0.296031	0.309181	0.36691	0.0377211	-0.000347871	0.0366522
A8K0J3	A8K0J3_HUMAN	2 SV=1	0.0756192	0.459307	0.28162	-0.0448524	-0.268962	-0.146168	-0.198712	-0.0749733	-0.605353	0.141106
A0A024R984	A0A024R984_HUMAN	hCG_40889	0.683677	0.45964	0.606069	0.661752	0.779252	0.729818	-0.289795	0.130285	-0.0887114	0.0047546
Q9NUL7	DDX28_HUMAN	DDX28	-0.290682	0.459668	0.0389467	0.0589976	-0.26265	-0.090287	-0.724109	-0.128652	-1.49741	0.184965
A0A0D9SF44	A0A0D9SF44_HUMAN	R3HCC1	-0.0945535	0.460815	0.187585	0.0592902	-0.130358	-0.026913	0.0932309	-0.0176322	-0.48509	0.163985
K7EMV3	K7EMV3_HUMAN	H3F3B	0.789693	0.460878	0.682266	-0.651371	0.914243	0.0504333	-0.479502	0.483326	-0.17364	-1.09032
A8K0W0	A8K0W0_HUMAN	2 SV=1	-0.134221	0.46097	0.154374	-0.186605	-0.285418	-0.21853	-0.435589	-0.233572	-1.05373	-0.142789
Q6YHK3-2	CD109_HUMAN	CD109	0.333796	0.461535	0.389242	-0.0218884	0.412357	0.213928	0.389717	0.440155	0.239024	-0.00212115
Q6UVK1	CSPG4_HUMAN	CSPG4	-0.385401	0.46191	0.0132672	-0.419443	-0.151044	-0.27678	-0.0367053	0.170994	-0.906969	-0.105436
Q9H993	ARMT1_HUMAN	ARMT1	0.100195	0.46279	0.291929	0.101014	0.328628	0.222163	0.0894906	0.0945157	-0.296057	-0.141129
P00738	HPT_HUMAN	HP	0.903864	0.462835	0.733176	1.26643	0.429427	0.868671	-0.444981	-0.426592	-0.0269053	0.402385
Q9UBI1	COMD3_HUMAN	COMMD3	0.145856	0.462906	0.320851	0.0562697	0.0704987	0.0743523	-0.126667	-0.0533933	-0.466671	-0.075653
A0A024QZS3	A0A024QZS3_HUMAN	PPAP2A	0.155863	0.464239	0.320714	0.217306	-0.11895	0.0591714	0.101035	-0.114049	-0.230294	0.214177
Q9Y4K3	TRAF6_HUMAN	TRAF6	-0.19853	0.464533	0.145784	0.0635134	-0.214981	-0.0630669	0.516633	-0.128289	-0.169382	0.142175
Q9HAC7-4	SUCHY_HUMAN	SUGCT	0.153461	0.464655	0.313146	0.145627	0.00651094	0.0800903	0.345881	0.125249	0.0117354	0.256334
Q9Y4P1-6	ATG4B_HUMAN	ATG4B	0.129404	0.464946	0.303342	0.098349	0.318943	0.218543	0.293122	0.201715	-0.0653735	-0.0269098
Q6FGJ9	Q6FGJ9_HUMAN	GSTM3	0.383554	0.465191	0.429287	0.0575069	0.485451	0.287757	0.131729	0.398262	0.0271398	-0.0377133
A0A0A0MSB3	A0A0A0MSB3_HUMAN	PRKG1	0.766251	0.465381	0.598841	0.577228	0.535415	0.561275	0.0834258	0.22881	0.361343	0.262592
A0A0S2Z3D5	A0A0S2Z3D5_HUMAN	APOE	0.39509	0.465661	0.446367	0.389614	0.176442	0.28668	-0.037053	0.0634646	-0.130577	0.268606
A8K9V9	A8K9V9_HUMAN	2 SV=1	-0.196886	0.468205	0.154812	-0.184834	0.11363	-0.0372526	0.702247	-0.0949257	0.0142044	-0.40142
V9HWG9	V9HWG9_HUMAN	HEL-S-21	0.0630984	0.468558	0.276921	0.106312	-0.0173317	0.0607447	-0.0489606	-0.184534	-0.477373	-0.0689215
F5H1Z6	F5H1Z6_HUMAN	STARD10	0.243532	0.468691	0.363259	0.222961	0.343783	0.292509	0.177454	0.0944363	-0.070658	-0.0344161
A0A0S2Z4H2	A0A0S2Z4H2_HUMAN	S100A1	-0.124882	0.46885	0.182634	0.115309	-0.232544	-0.0620547	0.461704	0.0568714	-0.154981	0.396694
Q9H4A4	AMPB_HUMAN	RNPEP	0.206541	0.470407	0.354013	0.269199	0.237809	0.264023	-0.0393417	-0.00963147	-0.32616	0.0137281
P82930	RT34_HUMAN	MRPS34	-0.125272	0.470468	0.158831	-0.0264973	-0.57427	-0.278034	-0.664963	-0.328523	-1.28366	0.21122
A0A024R8V7	A0A024R8V7_HUMAN	TIMP2	0.191838	0.470683	0.328861	0.0161363	0.227082	0.128423	0.505831	0.0486476	0.204034	-0.170329
Q9UK08	GBG8_HUMAN	GNG8	-0.150514	0.471583	0.164603	-0.308256	-0.362232	-0.325374	0.210397	0.0135423	-0.434653	0.0594868
Q96HT3	Q96HT3_HUMAN	POLR1C	-0.0439017	0.471587	0.216105	-0.508281	0.444494	-0.0596426	-0.378992	0.289156	-0.917433	-0.671651
B7Z5I6	B7Z5I6_HUMAN	2 SV=1	0.289547	0.471719	0.372721	0.0372163	0.222523	0.142244	0.460636	0.349248	0.255511	0.155911
Q9Y2R5	RT17_HUMAN	MRPS17	-0.255714	0.471773	0.0780975	-0.173306	-0.400366	-0.266427	-0.454085	-0.251242	-1.20452	-0.0322119
Q9NXS2	QPCTL_HUMAN	QPCTL	0.0975177	0.472119	0.300818	-0.105885	-0.0303183	-0.0586174	-0.278648	0.0330386	-0.676203	-0.0505589
Q9UIG8-2	SO3A1_HUMAN	SLCO3A1	0.0998027	0.472522	0.291478	0.178819	0.122034	0.160357	0.396695	0.0102151	0.00102319	0.0589692
B3KX74	B3KX74_HUMAN	2 SV=1	-0.0793289	0.473323	0.204853	0.0764924	0.0908795	0.0925234	0.311853	0.103626	-0.263751	0.081208
B4DFY5	B4DFY5_HUMAN	MAP2K1	0.240773	0.473411	0.381014	0.163819	0.0813071	0.135773	-0.235572	-0.107122	-0.491162	-0.0326407
A1L0T0	ILVBL_HUMAN	ILVBL	0.0764449	0.473752	0.284559	-0.00970827	0.101943	0.0550987	0.119967	0.0282329	-0.300292	-0.0914492
B4DPN0	B4DPN0_HUMAN	2 SV=1	0.27411	0.474376	0.403635	0.653742	0.769664	0.719547	-0.324267	-0.236784	-0.547486	-0.360737
A0A1B0GTK8	A0A1B0GTK8_HUMAN	TNFAIP8L3	0.201362	0.474558	0.375917	0.151059	0.110176	0.139379	-0.746351	0.0657234	-1.0425	0.0985755
B4DYV1	B4DYV1_HUMAN	2 SV=1	0.192673	0.475661	0.349466	-0.0374264	0.293311	0.131404	-0.0447567	0.0877843	-0.350697	-0.250983
Q7Z6N9	Q7Z6N9_HUMAN	CCDC28A	0.244657	0.475934	0.360926	0.0708051	-0.0866402	0.0072736	0.341548	-0.151595	0.0873177	-0.00218064
Q9C0D3	ZY11B_HUMAN	ZYG11B	0.193045	0.476812	0.339099	-0.0001868	0.231627	0.123592	0.307604	0.121087	0.000884861	-0.118758
P34949	MPI_HUMAN	MPI	-0.130121	0.476886	0.180334	0.0185158	0.217172	0.125159	0.305525	0.055857	-0.324435	-0.15083
B2R7D2	B2R7D2_HUMAN	2 SV=1	-0.0844438	0.477036	0.201605	-0.308948	0.343395	0.0203443	0.162874	0.32611	-0.421559	-0.334264
Q9UK22	FBX2_HUMAN	FBXO2	0.342817	0.478481	0.411675	0.268207	0.244812	0.264226	0.234348	0.129861	0.0757303	0.145225
A0A024R8P8	A0A024R8P8_HUMAN	RPL38	0.138085	0.478953	0.335134	-0.0930669	-0.631952	-0.33938	-0.670287	-0.332895	-1.03411	0.19796
D6R996	D6R996_HUMAN	RNF14	-0.0370799	0.479554	0.221938	-0.10974	0.386946	0.1488	-0.553342	0.325107	-1.09293	-0.179609
D3DQQ7	D3DQQ7_HUMAN	LRP4	0.0783014	0.47979	0.287842	0.0425014	0.347757	0.202683	0.173557	0.169379	-0.250885	-0.143908
Q3KQV9	UAP1L_HUMAN	UAP1L1	0.193864	0.480178	0.346446	-0.0470202	-0.0416854	-0.033605	0.141765	-0.0305984	-0.167501	-0.043964
A0A024QZF2	A0A024QZF2_HUMAN	RRAS	0.105385	0.480392	0.306238	-0.0685741	-0.182565	-0.114056	-0.109008	-0.0556852	-0.506967	0.0502753
O75891	AL1L1_HUMAN	ALDH1L1	0.344596	0.48041	0.42538	0.38742	0.5376	0.470568	0.027061	0.0159012	-0.131705	-0.142309
M0R078	M0R078_HUMAN	DMAC2	0.241776	0.481452	0.389884	-0.459697	-0.456416	-0.446176	-0.358357	-0.102688	-0.620986	-0.113999
F1T0F7	F1T0F7_HUMAN	CRABP1	0.484631	0.481508	0.479641	0.796845	1.0803	0.950193	0.183953	0.276201	0.164124	-0.0152818
A0A087WY61	A0A087WY61_HUMAN	NUMA1	0.231441	0.482592	0.369055	-0.0529002	-0.0939675	-0.0614483	0.0614469	-0.073635	-0.212657	-0.0405984
A0A024RCB7	A0A024RCB7_HUMAN	CD81	0.105433	0.483134	0.303641	-0.0833639	-0.183742	-0.121453	0.144292	-0.0708167	-0.256362	0.0215307
Q5HY54	Q5HY54_HUMAN	FLNA	0.686318	0.48468	0.573725	0.201081	0.615772	0.420465	0.115606	0.320472	0.294291	-0.10225
Q5HYL6	Q5HYL6_HUMAN	DKFZp686E1899	0.266412	0.485147	0.382936	0.136636	0.340552	0.245402	0.173503	0.0372557	-0.0681852	-0.174691
V9HWJ7	V9HWJ7_HUMAN	HEL-S-37	0.949916	0.485289	0.824023	0.255938	0.392617	0.333471	-0.812636	0.120496	-0.370961	-0.0242142
E7EMB1	E7EMB1_HUMAN	SWAP70	0.354124	0.486901	0.429428	0.172094	0.342144	0.265817	0.0950124	0.10518	-0.0607174	-0.0729002
A0A024R6A0	A0A024R6A0_HUMAN	ARG2	-0.973431	0.486939	-0.361115	-1.63784	1.14304	-0.332653	0.0208931	1.23636	-1.46243	-1.55255
Q9NSY1	BMP2K_HUMAN	BMP2K	0.276636	0.488241	0.40274	0.0383969	-0.127268	-0.0316397	-0.129793	-0.0977401	-0.364351	0.0598942
Q7L4E1	MIGA2_HUMAN	MIGA2	-0.10362	0.488349	0.196495	0.14221	0.348416	0.248112	0.16334	-0.164148	-0.451582	-0.378385
B4DLR8	B4DLR8_HUMAN	NQO1	0.220881	0.488562	0.357946	0.342342	0.220277	0.289509	0.317343	0.0317366	0.0267089	0.14577
A6NIH7	U119B_HUMAN	UNC119B	0.186737	0.48859	0.371225	0.0449189	0.193215	0.128121	-0.734148	0.114191	-1.05895	-0.042135
V9HW21	V9HW21_HUMAN	HEL-76	0.0592997	0.490246	0.282422	0.12519	-0.0299272	0.0588914	0.316551	-0.0599952	-0.137348	0.0870914
P09525	ANXA4_HUMAN	ANXA4	0.349684	0.493162	0.440017	0.181665	0.352755	0.273893	-0.0737693	-0.0422738	-0.240201	-0.221395
Q0D2I6	Q0D2I6_HUMAN	FEZ2	0.455346	0.493298	0.459341	0.0340959	-0.0926692	-0.0142622	0.375042	-0.15096	0.314137	-0.0322255
A0A024R9B3	A0A024R9B3_HUMAN	SYT2	0.103807	0.493651	0.308498	0.292302	0.626497	0.465847	0.104876	0.162998	-0.307921	-0.179228
P53609	PGTB1_HUMAN	PGGT1B	0.460943	0.494083	0.465828	0.260402	0.575345	0.427765	0.324715	0.236984	0.268623	-0.0859905
Q4TT66	Q4TT66_HUMAN	PDIA2	-0.347255	0.494593	0.0669432	-0.181041	-0.00859431	-0.0901778	0.238749	-0.187339	-0.626052	-0.367817
O43175	SERA_HUMAN	PHGDH	0.259905	0.495665	0.383165	0.116871	0.00544771	0.0718946	0.228031	-0.0331558	-0.0306814	0.0702372
Q05823-2	RN5A_HUMAN	RNASEL	0.138113	0.496009	0.315832	-0.0883739	0.127416	0.0284549	0.720454	0.155267	0.339606	-0.068553
P35659-2	DEK_HUMAN	DEK	0.390625	0.496085	0.467965	0.134648	0.345172	0.246402	-0.169681	0.0322048	-0.298093	-0.18635
O95858	TSN15_HUMAN	TSPAN15	0.0269763	0.498558	0.270597	0.0165481	-0.29395	-0.118929	0.110016	-0.242127	-0.384519	0.0603411
Q9Y3C8	UFC1_HUMAN	UFC1	0.202897	0.498888	0.364832	0.131353	0.181663	0.16655	-0.00958125	-0.0147971	-0.328525	-0.073138
B4E1M2	B4E1M2_HUMAN	2 SV=1	0.0305491	0.501157	0.273301	0.0410265	-0.0462807	0.0142563	-0.424402	-0.22441	-0.917962	-0.145133
P01023	A2MG_HUMAN	A2M	0.339021	0.503036	0.443432	0.333922	0.510683	0.432071	-0.149808	0.185454	-0.336776	0.000662259
Q5HYB3	Q5HYB3_HUMAN	DKFZp686B08113	-0.0707326	0.503203	0.225304	-0.0480922	-0.0483697	-0.0390513	0.389182	0.0698685	-0.207706	0.0621152
F6U1T9	F6U1T9_HUMAN	PPP3R1	0.171313	0.504773	0.373011	0.630295	-1.8346	-0.436131	-1.03492	-1.54708	-1.39133	0.909784
P42898	MTHR_HUMAN	MTHFR	-0.138685	0.507662	0.189325	0.101492	0.118763	0.119696	0.266723	0.0503787	-0.402575	0.0250768
Q9H1P3-2	OSBL2_HUMAN	OSBPL2	0.147265	0.508088	0.342476	0.144662	0.155373	0.159954	-0.150373	0.0229074	-0.534149	0.00416579
Q9NZ09-2	UBAP1_HUMAN	UBAP1	0.0515471	0.508089	0.288112	-0.115994	-0.0352925	-0.0662278	0.0896803	0.0394811	-0.389814	-0.0492509
B4DUE4	B4DUE4_HUMAN	2 SV=1	-0.370038	0.508337	0.0609791	-0.183317	0.246305	0.0338962	0.256753	0.160471	-0.644575	-0.277182
Q5T442	CXG2_HUMAN	GJC2	-0.132902	0.508361	0.202096	-0.27457	-0.0718725	-0.164783	0.575626	0.120758	-0.0885905	-0.0899701
A0A024R2Y6	A0A024R2Y6_HUMAN	SNRK	-0.178346	0.509056	0.16154	0.0994164	0.300771	0.206291	0.0791597	0.000401795	-0.631196	-0.208983
V9HWE1	V9HWE1_HUMAN	HEL113	1.44733	0.509229	1.0287	0.330505	1.04568	0.709413	-0.602423	0.533353	0.312724	-0.189852
Q9NTG0	Q9NTG0_HUMAN	DKFZp434G2016	-0.00936027	0.509326	0.256341	0.106198	0.0897833	0.108427	0.124552	-0.00565068	-0.417088	0.00273344
E9PJ61	E9PJ61_HUMAN	MRVI1	0.161457	0.50994	0.339265	0.176349	0.250591	0.222973	0.436546	0.0314978	0.0651095	-0.0507757
O14979-3	HNRDL_HUMAN	HNRNPDL	0.303289	0.510322	0.434863	0.252886	-0.0660621	0.101603	-0.302818	-0.0804841	-0.532804	0.230433
Q96A00-2	PP14A_HUMAN	PPP1R14A	-0.185308	0.515092	0.185806	-0.201979	-0.897933	-0.519918	0.714484	-0.437275	-0.00886881	0.250648
B3KUH1	B3KUH1_HUMAN	2 SV=1	-0.244337	0.515291	0.109629	-0.0735826	0.0331207	-0.0111361	-0.253529	0.0402499	-1.03611	-0.0744842
A0A068W8S0	A0A068W8S0_HUMAN	SLC14A1	0.256507	0.516866	0.416001	0.0320932	0.18127	0.115113	-0.432423	0.0514239	-0.715734	-0.105784
Q9NZE8	RM35_HUMAN	MRPL35	-0.0732667	0.517897	0.216804	-0.0446292	0.0710922	0.021731	-0.292732	-0.0744575	-0.906848	-0.19821
Q5R210	Q5R210_HUMAN	CPS1	0.0410618	0.518503	0.287377	0.121732	0.486213	0.3127	0.0816288	0.234139	-0.418765	-0.138373
Q8NBL9	Q8NBL9_HUMAN	2 SV=1	-0.0864266	0.522085	0.205906	0.158766	-0.0857376	0.0622209	-0.480145	-0.340924	-1.11161	-0.104451
B5MC35	B5MC35_HUMAN	CFAP36	0.0510226	0.522297	0.294436	-0.000930525	0.17798	0.0961263	0.0405141	0.0406424	-0.453713	-0.146299
Q9NPA3	M1IP1_HUMAN	MID1IP1	0.451671	0.523564	0.515544	0.310563	0.0769187	0.206276	-0.212727	-0.110764	-0.307573	0.11485
P08582	TRFM_HUMAN	MELTF	0.0272245	0.524028	0.283595	0.00813671	0.0118987	0.0223852	0.288641	-0.135116	-0.231116	-0.146909
Q9Y5K3-2	PCY1B_HUMAN	PCYT1B	-0.106616	0.524276	0.21979	0.18707	-0.230529	-0.00814363	0.464041	-0.193939	-0.189804	0.215629
Q9GZN8	CT027_HUMAN	C20orf27	-0.156739	0.524304	0.171528	-0.0407436	-0.491065	-0.231571	-0.16514	-0.429288	-0.869136	0.0130026
B7Z4G9	B7Z4G9_HUMAN	2 SV=1	0.594961	0.524784	0.55838	0.256397	0.000637825	0.139773	0.111944	-0.0969351	0.159169	0.150794
Q03113	GNA12_HUMAN	GNA12	0.334437	0.524921	0.4443	0.155966	0.38848	0.282101	0.000835508	0.204523	-0.212602	-0.0360217
Q12770	SCAP_HUMAN	SCAP	0.0697631	0.527179	0.306191	0.769653	0.574988	0.670072	0.455118	0.198621	-0.0252503	0.385255
Q8WUY1	THEM6_HUMAN	THEM6	0.0704048	0.527808	0.307437	-0.00513261	0.168773	0.090267	0.047268	0.0913092	-0.433088	-0.0906274
B4DLL8	B4DLL8_HUMAN	2 SV=1	0.681837	0.528033	0.596919	-0.010596	0.74296	0.325355	0.117463	-0.00239527	0.248316	-0.763982
R4GND1	R4GND1_HUMAN	UBE2E3	-0.0491949	0.528491	0.250064	-0.0477226	0.0338006	0.00262638	0.458858	-0.0542395	-0.141781	-0.143793
Q53T59	H1BP3_HUMAN	HS1BP3	0.10038	0.529048	0.326184	0.216886	-0.411149	-0.0895331	-0.284069	-0.236799	-0.735689	0.383206
M0R268	M0R268_HUMAN	SNRPA	0.880994	0.52991	0.70264	0.598971	0.986625	0.804602	-0.054088	0.306873	0.274043	-0.0888116
Q9P2H5	UBP35_HUMAN	USP35	-0.0923071	0.530671	0.229769	0.0558295	-0.237077	-0.100899	0.451587	0.211385	-0.194344	0.496261
Q53FT3	HIKES_HUMAN	HIKESHI	0.0938748	0.531209	0.322145	0.0609724	0.220259	0.149149	-0.061676	0.0784479	-0.521963	-0.0888694
Q9BQ69	MACD1_HUMAN	MACROD1	0.261453	0.531323	0.407744	0.172687	0.619712	0.402159	0.0805263	0.233016	-0.212296	-0.22204
B4DRP2	B4DRP2_HUMAN	2 SV=1	-0.203147	0.531465	0.173582	-0.0364235	0.363531	0.165279	0.4427	0.121502	-0.314864	-0.286483
P48507	GSH0_HUMAN	GCLM	0.439791	0.531596	0.505249	0.198566	0.287958	0.252551	-0.0882513	0.09513	-0.203009	-0.00229278
X6R3G6	X6R3G6_HUMAN	MFGE8	0.560413	0.532361	0.610168	0.212281	0.146474	0.193677	-0.633979	-0.152273	-0.62888	-0.0944965
B7Z589	B7Z589_HUMAN	SLC6A9	0.266565	0.534076	0.411581	-0.0329862	-0.0483808	-0.0325521	0.0833112	0.117427	-0.207153	0.124791
V9HWI1	V9HWI1_HUMAN	HEL-S-10	0.307643	0.534151	0.435669	0.382205	0.299414	0.350016	-0.00571933	0.024754	-0.25518	0.0995139
F5H6N1	F5H6N1_HUMAN	MAGOHB	0.202976	0.534455	0.3745	0.266368	0.323718	0.304656	0.305087	0.0382623	-0.0493449	-0.0271189
B4DEA7	B4DEA7_HUMAN	2 SV=1	0.312651	0.534994	0.471569	0.62827	0.116336	0.406705	-0.821795	-0.4335	-1.06709	0.0704035
Q12797-10	ASPH_HUMAN	ASPH	0.288251	0.535413	0.421493	0.298529	0.194405	0.257873	0.124197	-0.0507166	-0.145918	0.0453764
Q6FHL9	Q6FHL9_HUMAN	PEA15	0.221384	0.536208	0.380058	0.172411	-0.0948027	0.0460888	0.459568	-0.0378676	0.121791	0.221315
E7EUN9	E7EUN9_HUMAN	DUS2	-0.0465583	0.536416	0.243247	-0.566485	0.796656	0.130354	-0.145875	0.772872	-0.751803	-0.5983
B4DT97	B4DT97_HUMAN	2 SV=1	-0.0690042	0.537444	0.239185	-0.0107183	0.446697	0.223817	0.22333	0.237652	-0.406071	-0.227794
M0R3D4	M0R3D4_HUMAN	RABAC1	-0.0981088	0.537684	0.219834	-0.0968781	0.325416	0.11378	0.0915179	0.103392	-0.567227	-0.326932
Q6IB22	Q6IB22_HUMAN	PSMB10	0.832972	0.537844	0.671784	0.322922	0.376896	0.359318	0.0620683	0.0717148	0.334244	0.0097103
Q9NRN7	ADPPT_HUMAN	AASDHPPT	0.0620915	0.538078	0.307035	0.137805	-0.0112496	0.0798734	-0.331923	-0.185795	-0.830862	-0.0447707
Q7Z3E2	CC186_HUMAN	CCDC186	0.051316	0.538418	0.301701	-0.0821692	-0.0759725	-0.0737178	-0.0306492	0.329751	-0.540704	0.315524
Q9H3N1	TMX1_HUMAN	TMX1	0.162065	0.538835	0.365845	0.0292315	-0.0160239	0.0200842	-0.249923	-0.134904	-0.649646	-0.0976795
A0A0A0MRW1	A0A0A0MRW1_HUMAN	FAM219A	-0.0625749	0.540346	0.249987	-0.165593	-0.182718	-0.166909	0.477285	0.162179	-0.148589	0.171273
Q9BW60	ELOV1_HUMAN	ELOVL1	-0.298273	0.540348	0.176696	-0.396829	0.0321233	-0.175753	1.22006	0.232069	0.358488	-0.204914
Q96ES6	MFSD3_HUMAN	MFSD3	0.139902	0.543339	0.355066	0.0709018	0.0765611	0.0835304	-0.26137	0.0321874	-0.687761	0.0184973
Q6FIC5	Q6FIC5_HUMAN	CLIC4	0.0767844	0.546298	0.319541	-0.00609172	-0.394771	-0.19454	0.291515	-0.0899259	-0.200951	0.290722
Q86SZ7	Q86SZ7_HUMAN	PSME2	0.242427	0.546325	0.425081	0.218321	-0.0914632	0.078336	-0.63411	-0.172042	-0.960961	0.129711
P11171-4	41_HUMAN	EPB41	0.406204	0.546705	0.483715	0.269062	0.611678	0.448095	0.127858	0.199005	-0.0355963	-0.151641
J3KNV4	J3KNV4_HUMAN	ITGA7	0.569201	0.548164	0.599564	0.218928	0.39123	0.312937	-0.358861	0.046641	-0.360777	-0.133691
Q15048	LRC14_HUMAN	LRRC14	-0.0371399	0.549965	0.256422	0.0751601	0.14504	0.119667	-0.0446482	0.0262456	-0.654705	-0.0516654
A0A024R1I6	A0A024R1I6_HUMAN	HPS4	0.0594207	0.550755	0.310452	-0.27831	0.0873841	-0.0872133	-0.318572	0.224688	-0.832859	-0.149037
F5GZV7	F5GZV7_HUMAN	VAMP1	0.327968	0.551007	0.443486	0.103988	0.424231	0.264359	0.251074	-0.00582429	0.00508281	-0.334098
P04632	CPNS1_HUMAN	CAPNS1	0.207197	0.552001	0.390983	0.000452354	0.328498	0.170691	0.0554236	0.152477	-0.312332	-0.1836
H7BZW5	H7BZW5_HUMAN	ATG4C	0.214907	0.552385	0.388121	0.0570629	0.427251	0.249384	0.371399	0.206	0.0109687	-0.172219
P02671-2	FIBA_HUMAN	FGA	0.951506	0.552606	0.779131	1.16447	0.367874	0.752158	-0.283171	-0.182128	0.0927769	0.606433
A0A1W2PNW4	A0A1W2PNW4_HUMAN	FLT1	0.22907	0.554436	0.394028	0.128034	0.459903	0.304761	0.442402	0.266069	0.0940831	-0.0738299
C9J5C3	C9J5C3_HUMAN	PDCD10	-0.0634397	0.554636	0.229994	0.206883	-0.194478	0.0123319	-0.572844	-0.10009	-1.21387	0.29324
G4V2I9	G4V2I9_HUMAN	2 SV=1	0.488205	0.556776	0.524927	0.325936	1.22456	0.809414	0.159715	0.692547	0.0681911	-0.214107
V9GZ57	V9GZ57_HUMAN	ITGB5	0.610079	0.556879	0.584317	0.0727195	0.115438	0.103823	0.097767	0.0315227	0.128014	-0.019226
A8K883	A8K883_HUMAN	2 SV=1	0.0828924	0.557763	0.328225	-0.023851	0.0668903	0.0308858	0.219904	-0.146754	-0.277919	-0.245526
Q9BW83-2	IFT27_HUMAN	IFT27	0.193523	0.558206	0.385094	-0.0138555	0.080706	0.04267	0.156516	-0.000917028	-0.23112	-0.103509
Q9H098	F107B_HUMAN	FAM107B	-0.197122	0.560374	0.195159	-0.56389	0.159037	-0.200067	0.533235	0.361489	-0.247213	-0.369469
Q6FGB3	Q6FGB3_HUMAN	PCBD	0.0445728	0.560551	0.309043	-0.149866	-0.0978477	-0.112432	0.12769	-0.215838	-0.411241	-0.275887
Q9BRR6-2	ADPGK_HUMAN	ADPGK	0.394436	0.561294	0.474939	-0.0263099	0.104211	0.0464597	0.339212	-0.142004	0.149401	-0.280555
P46939	UTRO_HUMAN	UTRN	0.401855	0.561579	0.490769	0.25049	0.399768	0.334871	0.104508	0.185231	-0.0781679	0.0279219
B4DPY2	B4DPY2_HUMAN	2 SV=1	0.919545	0.562164	0.756505	0.425594	0.605249	0.520229	-0.188106	-0.144336	0.146323	-0.332021
Q8TAM6	ERMIN_HUMAN	ERMN	-0.115397	0.56223	0.242661	-0.182551	-0.629405	-0.397738	0.691656	-0.148578	-0.00892367	0.290245
Q6NZI2-2	CAVN1_HUMAN	CAVIN1	0.961531	0.562299	0.779548	0.0356919	0.381499	0.215912	-0.219777	0.191734	0.156502	-0.162104
X5D2F4	X5D2F4_HUMAN	CYFIP1	0.0622781	0.562324	0.317073	0.0368004	0.157461	0.105938	-0.258763	0.0262402	-0.781762	-0.102451
A0A024R8M0	A0A024R8M0_HUMAN	GNA13	0.118905	0.562414	0.349543	0.018011	0.10072	0.0687616	0.0378384	0.0386425	-0.428624	-0.0520974
Q9NVS9-3	PNPO_HUMAN	PNPO	-0.0397124	0.563147	0.262358	-0.0721081	-0.036602	-0.0442839	0.0346836	0.00167345	-0.591129	-0.0418634
P31431-2	SDC4_HUMAN	SDC4	0.433359	0.563451	0.504454	0.439195	0.124162	0.285397	0.143089	-0.0149432	-0.00995565	0.292059
B8ZZQ6	B8ZZQ6_HUMAN	PTMA	0.0121944	0.564426	0.298794	0.0871569	-0.29713	-0.110417	0.487813	0.0501721	-0.0873708	0.426428
Q9ULW5-2	RAB26_HUMAN	RAB26	-0.171674	0.565478	0.193548	-0.149669	0.382663	0.13153	0.170939	0.405486	-0.589166	-0.134877
P51178-2	PLCD1_HUMAN	PLCD1	0.303809	0.567195	0.445555	0.162561	0.419296	0.299308	0.117634	0.160291	-0.168705	-0.104476
G3V325	G3V325_HUMAN	ATP5J2-PTCD1	-0.0995233	0.567234	0.21338	0.166661	0.00871761	0.104063	-0.463948	-0.178897	-1.15366	-0.0289852
A4QPB0	A4QPB0_HUMAN	IQGAP1	0.553058	0.568221	0.58333	0.199241	0.271913	0.245051	-0.136556	0.0443145	-0.174671	-0.0363883
E9PNU1	E9PNU1_HUMAN	NME7	0.220125	0.568704	0.420071	-0.0449727	-0.0134274	-0.0158862	-0.676609	-0.303593	-1.04814	-0.343169
Q53HP2	Q53HP2_HUMAN	2 SV=1	0.491639	0.569862	0.522311	0.256542	-0.225699	0.0388906	0.329194	-0.320451	0.228018	0.153758
Q68EM7-2	RHG17_HUMAN	ARHGAP17	0.0104931	0.572255	0.297014	0.110713	-0.0100238	0.0633391	0.183504	-0.09719	-0.401211	0.0155161
O94887	FARP2_HUMAN	FARP2	-0.0091798	0.573765	0.287285	-0.10734	0.117466	0.0111671	0.187817	0.0372004	-0.418081	-0.195636
B4DV28	B4DV28_HUMAN	2 SV=1	0.188876	0.573886	0.389743	0.105731	-0.00458372	0.0659127	0.210845	-0.163983	-0.197117	-0.0616987
Q5TZZ9	Q5TZZ9_HUMAN	ANXA1	1.38028	0.574321	1.06611	0.281328	0.95296	0.617357	-0.732896	0.308766	0.0501136	-0.370897
V9HWJ5	V9HWJ5_HUMAN	HEL-S-90n	0.384107	0.575458	0.477447	-0.0053806	0.2532	0.129817	0.357838	0.0755069	0.143534	-0.191104
A1L390	PKHG3_HUMAN	PLEKHG3	0.00892361	0.575982	0.302804	-0.0651106	-0.430766	-0.228707	0.463063	-0.244775	-0.126949	0.11285
Q96RT1-7	ERBIN_HUMAN	ERBIN	0.264655	0.576724	0.433712	0.196877	0.18534	0.200251	0.0118362	0.0656044	-0.323185	0.0691108
V9HWH9	V9HWH9_HUMAN	HEL-S-43	1.23764	0.577626	0.898921	0.466881	1.22102	0.877467	-0.198664	0.653442	0.4384	-0.108732
F8VZ56	F8VZ56_HUMAN	PWP1	0.226324	0.5786	0.416552	0.114201	0.113538	0.120814	-0.0897261	0.207985	-0.464954	0.200616
Q96DP5	FMT_HUMAN	MTFMT	0.0946254	0.578603	0.342274	-0.152811	0.0401067	-0.0499497	-0.482125	-0.00578294	-0.989055	-0.206731
A0A024R0L6	A0A024R0L6_HUMAN	PAFAH1B3	0.51392	0.579126	0.567941	0.111259	0.322554	0.223743	-0.11665	0.0502733	-0.204809	-0.169052
A8KA19	A8KA19_HUMAN	2 SV=1	0.256121	0.579828	0.42823	0.226814	0.329191	0.287319	0.114666	0.135693	-0.231994	0.0252853
H3BU49	H3BU49_HUMAN	ARL2BP	0.118424	0.580201	0.35704	0.0859612	0.190994	0.147918	0.633768	0.190216	0.149038	0.0771524
P35219	CAH8_HUMAN	CA8	0.203875	0.581146	0.399743	0.141688	0.438478	0.297108	0.282639	0.148237	-0.117584	-0.156583
P16403	H12_HUMAN	HIST1H1C	1.42139	0.582599	1.08915	0.73677	0.476273	0.607983	-0.732546	0.061448	0.0832927	0.313913
Q68DM5	Q68DM5_HUMAN	DKFZp781L1143	-0.0953569	0.582684	0.244316	-0.166587	-0.203597	-0.173578	0.183429	-0.0542492	-0.517564	-0.0252694
A8K243	A8K243_HUMAN	2 SV=1	0.524837	0.583105	0.535278	0.219952	0.519652	0.380829	0.454203	0.262199	0.372982	-0.0455321
Q92522	H1X_HUMAN	H1FX	0.912752	0.583306	0.816364	0.484332	0.323973	0.41331	-0.56401	-0.0136678	-0.257516	0.138661
Q96DZ9-4	CKLF5_HUMAN	CMTM5	-0.0657397	0.583584	0.25338	-0.161744	-0.651521	-0.389835	-0.0601769	-0.255958	-0.732453	0.225788
Q96LZ7	RMD2_HUMAN	RMDN2	0.170189	0.583783	0.385618	-0.00132806	0.356697	0.181604	0.181	0.125942	-0.255547	-0.240114
H0YML6	H0YML6_HUMAN	SPG21	0.241382	0.58464	0.42346	0.158803	0.302624	0.240042	0.100726	0.140855	-0.265485	-0.0109966
Q96HR9	REEP6_HUMAN	REEP6	-0.0516875	0.58484	0.262233	-0.082572	0.0432529	-0.010363	-0.0577697	0.129158	-0.71725	-0.00469773
A0A0S2Z5S1	A0A0S2Z5S1_HUMAN	RAPGEF5	-0.0462873	0.584941	0.272505	0.232866	0.0388778	0.144907	0.191818	-0.0283513	-0.462363	0.157606
A0A024R525	A0A024R525_HUMAN	FTH1	0.163219	0.58551	0.384212	0.303935	-0.620039	-0.155011	0.0106437	-0.362528	-0.4346	0.553415
Q6ZN96	Q6ZN96_HUMAN	1 SV=1	-0.0328139	0.585822	0.280911	-0.212581	0.291506	0.0478449	0.218211	0.303081	-0.423377	-0.209036
Q6FGP2	Q6FGP2_HUMAN	DSCR1	0.154602	0.587441	0.38425	0.0531652	0.0885808	0.0804813	-0.680813	0.0484523	-1.13661	0.00500595
Q9NVD7	PARVA_HUMAN	PARVA	0.381752	0.589564	0.49494	0.234353	0.320106	0.286506	0.119692	0.110692	-0.111073	0.0169089
B7Z2X6	B7Z2X6_HUMAN	2 SV=1	0.0563102	0.589942	0.330747	-0.167511	-0.328012	-0.227688	0.279735	-0.263338	-0.27685	-0.110867
O15061-2	SYNEM_HUMAN	SYNM	0.905069	0.589994	0.759514	0.176857	0.505406	0.355169	-0.142568	0.344401	0.149554	0.00782164
H3BQZ7	H3BQZ7_HUMAN	HNRNPUL2-BSCL2	-0.0146011	0.590301	0.283828	-0.0724766	-0.163468	-0.0943328	-0.157427	-0.436886	-0.785281	-0.353925
Q8N9V3-2	WSDU1_HUMAN	WDSUB1	-0.00666408	0.590676	0.300124	-0.0151691	0.404112	0.199005	0.348846	0.189301	-0.271446	-0.238011
P47929	LEG7_HUMAN	LGALS7	-2.1153	0.591254	-1.06715	-0.669101	1.73446	0.746375	0.529272	1.80833	-2.20024	-0.603267
Q9BUP0	EFHD1_HUMAN	EFHD1	0.348294	0.591647	0.471247	-0.0836589	-0.334084	-0.203167	0.340627	-0.00129195	0.0743222	0.241102
B4DQS7	B4DQS7_HUMAN	2 SV=1	-0.0479341	0.591757	0.253384	0.144631	-0.123122	0.0358342	-0.546241	-0.32414	-1.20888	-0.0644172
Q6IAP2	Q6IAP2_HUMAN	PNMA1	-0.0781396	0.593809	0.248683	-0.00222365	-0.0604105	-0.0241116	-0.104645	0.114046	-0.799547	0.164203
H0Y3T6	H0Y3T6_HUMAN	SDF4	0.11975	0.594412	0.365207	-0.112344	0.424665	0.164816	0.371394	0.324026	-0.12622	-0.221013
Q92743	HTRA1_HUMAN	HTRA1	0.768171	0.594939	0.715705	0.312955	0.22517	0.281028	-0.279609	-0.0660905	-0.129329	0.0136636
P16144-4	ITB4_HUMAN	ITGB4	0.591027	0.595333	0.613151	0.264834	0.277022	0.280831	-0.103375	0.0251846	-0.130634	0.00496569
A8K287	A8K287_HUMAN	SNAP23	0.300863	0.595532	0.456766	0.105443	-0.121122	0.0074532	0.172556	-0.158449	-0.145066	0.0600848
Q8TDM6-4	DLG5_HUMAN	DLG5	-0.115336	0.599265	0.278993	-0.047173	0.351957	0.14864	1.0892	0.0169965	0.351648	-0.390164
A0A1W2PR36	A0A1W2PR36_HUMAN	GAMT	-0.0892943	0.59976	0.247519	-0.160654	-0.0531429	-0.0981029	-0.0202027	-0.0717125	-0.73221	-0.187254
A0A024RAA7	A0A024RAA7_HUMAN	C1QC	1.07787	0.600476	0.902198	0.463666	0.736469	0.606586	-0.535235	0.111503	-0.0807982	-0.169331
Q4KMQ2-3	ANO6_HUMAN	ANO6	0.499996	0.602498	0.565891	0.145053	0.515917	0.334822	-0.00989839	0.146417	-0.135353	-0.232478
P78369	CLD10_HUMAN	CLDN10	0.449951	0.606293	0.516493	0.433654	0.464375	0.457491	0.490713	0.154068	0.311417	0.115316
V9HWE0	V9HWE0_HUMAN	HEL-S-7	0.396451	0.607359	0.520103	0.138925	0.396408	0.275418	-0.0813868	0.138814	-0.315248	-0.1267
A8K147	A8K147_HUMAN	2 SV=1	0.202119	0.608733	0.418056	-0.088238	-0.268722	-0.160539	-0.20604	-0.209912	-0.635607	-0.0374588
B4E1D3	B4E1D3_HUMAN	2 SV=1	0.735922	0.611928	0.691298	0.987862	0.447231	0.710517	-0.109465	-0.0572816	-0.0084239	0.475319
Q08E86	Q08E86_HUMAN	KIAA0100	0.13642	0.613907	0.381934	-0.387733	-0.0158429	-0.220081	-0.343355	-0.328281	-0.843795	-0.708203
P68032	ACTC_HUMAN	ACTC1	-0.364659	0.613921	0.100215	0.0479297	0.336366	0.202839	0.166096	0.249435	-0.835437	-0.0470325
B2R6P4	B2R6P4_HUMAN	2 SV=1	0.177412	0.614487	0.405873	0.134436	-0.00908086	0.0707375	-0.123584	0.0217885	-0.583612	0.157275
Q9Y3B4	SF3B6_HUMAN	SF3B6	0.464187	0.614774	0.593276	0.243762	-0.0269556	0.129368	-0.743576	-0.257738	-0.917115	0.00494884
A0A024R248	A0A024R248_HUMAN	C9orf89	0.247764	0.618915	0.450283	0.0271557	-0.207322	-0.0779827	-0.32069	-0.103352	-0.714793	0.123095
P02741-2	CRP_HUMAN	CRP	0.838175	0.619265	0.859279	0.553793	0.451179	0.521627	-1.1501	-0.280138	-0.954145	-0.185555
D6RIU2	D6RIU2_HUMAN	CLDND1	0.146299	0.621063	0.391632	0.052038	-0.173156	-0.0425197	0.254955	-0.208249	-0.242763	0.00891393
Q0VAS5	Q0VAS5_HUMAN	HIST1H4H	0.953476	0.624765	0.869429	-0.727897	1.02769	0.0695639	-0.654047	0.62071	-0.348288	-1.1429
A0A0S2Z5I2	A0A0S2Z5I2_HUMAN	DCP1A	0.120858	0.625111	0.378397	-0.0541397	0.0578326	0.0109031	-0.0953762	0.052409	-0.622582	-0.067594
A8K6H9	A8K6H9_HUMAN	2 SV=1	0.913495	0.625525	0.820061	0.978098	0.569212	0.798283	-0.428315	-0.318008	-0.163298	0.0828478
Q9BPZ7-5	SIN1_HUMAN	MAPKAP1	-1.2425	0.628005	-0.201713	0.563811	0.454	0.526372	1.39115	-0.225133	-0.5023	-0.123352
F8WBF4	F8WBF4_HUMAN	TMEM50B	0.291083	0.628101	0.498338	0.245799	-0.317405	0.0039989	-1.28356	-0.488408	-1.64353	0.0667657
C9JDL1	C9JDL1_HUMAN	KHK	-0.0637938	0.629009	0.265435	-0.0826997	-0.196619	-0.118652	-0.260605	-0.32242	-0.97636	-0.216532
F1C4A7	F1C4A7_HUMAN	CD14	0.665268	0.630681	0.668681	0.406703	0.999012	0.718629	-0.119715	0.434985	-0.10808	-0.165355
Q58EX2-2	SDK2_HUMAN	SDK2	-0.0962698	0.631071	0.271302	-0.167438	0.345263	0.1116	0.317857	0.504772	-0.432436	-0.0159608
A0A024R433	A0A024R433_HUMAN	IGFBP5	0.951397	0.633018	0.752352	0.228195	0.501064	0.370488	0.241365	0.0904181	0.536791	-0.190482
P62310	LSM3_HUMAN	LSM3	-0.228446	0.636222	0.186522	-0.0660216	0.547779	0.231006	0.107266	0.157504	-0.780354	-0.464327
D3DVH1	D3DVH1_HUMAN	SDHC	-0.0390861	0.637233	0.283795	0.191996	-0.795278	-0.27504	-0.266924	-0.523624	-0.966196	0.455619
Q05BW3	Q05BW3_HUMAN	NES	0.405628	0.639552	0.535206	0.050825	0.260973	0.16297	0.0465242	0.0601082	-0.210352	-0.158071
Q9BTY2	FUCO2_HUMAN	FUCA2	-0.296095	0.642686	0.189816	-0.0753884	-0.390029	-0.214223	0.618406	-0.224363	-0.343328	0.0822473
B2R7R4	B2R7R4_HUMAN	2 SV=1	0.925668	0.649348	0.744184	0.43336	0.426026	0.432805	0.310136	0.417963	0.563504	0.417266
Q8N2Q7-2	NLGN1_HUMAN	NLGN1	0.026967	0.650157	0.337145	0.28383	0.105173	0.195094	0.00890887	0.159564	-0.637234	0.33019
O95864-3	FADS2_HUMAN	FADS2	-0.281537	0.652408	0.0879584	-0.322971	-0.16738	-0.235458	-0.892813	0.181452	-1.84971	0.0178302
B3KX05	B3KX05_HUMAN	2 SV=1	-0.258196	0.652519	0.194724	0.103571	0.159101	0.138848	0.364261	0.367481	-0.569407	0.30392
Q8N3E9	PLCD3_HUMAN	PLCD3	0.432534	0.653848	0.546645	0.185683	0.209648	0.206114	0.262404	0.14566	0.0181369	0.113664
C9IYT0	C9IYT0_HUMAN	DKC1	0.633858	0.655789	0.682389	0.269041	-0.097553	0.0746781	-0.331722	0.137269	-0.376606	0.495832
P23229-4	ITA6_HUMAN	ITGA6	0.511856	0.658878	0.591437	0.216964	0.400192	0.316631	0.152951	0.0769914	-0.0170234	-0.114268
M0QXH0	M0QXH0_HUMAN	TXN2	-0.0833862	0.661576	0.2496	0.232844	-0.113021	0.0654755	-0.607074	-0.0602396	-1.37499	0.277594
Q86V42	F124A_HUMAN	FAM124A	0.279125	0.662859	0.476828	0.171427	0.0767724	0.137215	0.387808	-0.101871	-0.0188787	-0.0152475
Q6FI03	Q6FI03_HUMAN	G3BP	0.359373	0.663133	0.533372	0.0685863	0.107913	0.097305	-0.311114	0.10785	-0.637826	0.0604918
A0A024RC68	A0A024RC68_HUMAN	hCG_1991723	-0.054049	0.66752	0.302344	0.00224696	-0.0336897	-0.00382198	0.124649	-0.0718585	-0.619873	-0.0439526
B4DRV5	B4DRV5_HUMAN	2 SV=1	0.235582	0.671577	0.461215	0.0356288	0.0312252	0.0451405	0.331149	-0.0832588	-0.127799	-0.086886
P27987	IP3KB_HUMAN	ITPKB	0.584	0.672388	0.617524	0.29572	0.632824	0.474181	0.375318	0.247034	0.263977	-0.0981009
Q2TAA5	ALG11_HUMAN	ALG11	0.056795	0.673148	0.37115	-0.0509143	0.182416	0.0762218	0.283146	0.229136	-0.35616	-0.0122254
C9JGI3	C9JGI3_HUMAN	TYMP	1.27748	0.674129	1.01153	0.681957	1.03166	0.860053	-0.408526	0.102756	0.171876	-0.254982
Q9HCE0	EPG5_HUMAN	EPG5	-0.305478	0.67574	0.194705	-0.148466	0.2084	0.0357428	0.553008	0.165467	-0.451163	-0.19943
Q5SRT3	Q5SRT3_HUMAN	CLIC1	1.09035	0.679913	0.903074	0.372768	0.650798	0.52543	-0.226624	0.338747	0.160857	0.0526862
A0A090N7W2	A0A090N7W2_HUMAN	B1	-0.00835462	0.680558	0.336393	-0.215279	0.214163	0.0101974	0.189247	0.303676	-0.522618	-0.133797
Q7Z736-4	PKHH3_HUMAN	PLEKHH3	0.134699	0.683359	0.41415	-0.0278212	-0.182014	-0.0942306	0.11802	-0.0462943	-0.453592	0.0998674
A0A0A0MSV6	A0A0A0MSV6_HUMAN	C1QB	1.44369	0.683923	1.11377	0.709157	0.912653	0.817996	-0.536118	0.0512776	0.2007	-0.160249
Q9NZT1	CALL5_HUMAN	CALML5	-2.75579	0.685623	-1.5795	-0.0931472	2.69291	1.86713	0.547073	2.814	-2.91729	0.0199057
A0N5V3	A0N5V3_HUMAN	5HT1a	0.117275	0.687927	0.406872	-0.289349	-0.159451	-0.215344	0.124299	0.0936579	-0.469305	-0.0442707
C9JJQ8	C9JJQ8_HUMAN	TUBA4A	0.201521	0.688004	0.452676	0.118785	-0.489928	-0.182453	0.265598	-0.189724	-0.243838	0.410958
F8W1R7	F8W1R7_HUMAN	MYL6	0.0833341	0.68866	0.39197	0.305539	0.0841279	0.199935	0.26357	0.0298714	-0.364708	0.243252
H0YN78	H0YN78_HUMAN	CCDC32	0.229042	0.69224	0.468842	0.0621536	-0.102346	-0.00489232	-0.149425	-0.151663	-0.635576	0.0048058
Q6IQ23	PKHA7_HUMAN	PLEKHA7	0.481802	0.694449	0.624196	-0.117198	0.0826531	-0.00815284	-0.499655	0.154861	-0.735254	-0.0530206
C9J813	C9J813_HUMAN	CALD1	0.477716	0.694714	0.591859	0.0931203	0.57925	0.338918	0.207581	0.210507	-0.03237	-0.283653
Q9UK73	FEM1B_HUMAN	FEM1B	-0.163257	0.69524	0.251148	-0.0281876	-0.258397	-0.124269	0.136031	-0.225949	-0.745419	-0.00377092
E9PFZ2	E9PFZ2_HUMAN	CP	1.14131	0.700419	0.942184	0.808981	0.536675	0.680022	-0.261329	-0.0394238	0.156612	0.224851
B4E0K4	B4E0K4_HUMAN	2 SV=1	0.532049	0.700512	0.624514	0.385482	0.488447	0.446186	0.124179	0.0813816	-0.0672364	-0.0296146
P41223	BUD31_HUMAN	BUD31	-0.573802	0.702413	0.0615029	-0.0735683	0.554516	0.270632	0.60532	0.603814	-0.693848	-0.0323006
Q15628-2	TRADD_HUMAN	TRADD	0.163393	0.704751	0.441668	-0.298923	-0.00371296	-0.145631	0.284969	0.108775	-0.279342	-0.194467
E9PF10	E9PF10_HUMAN	NUP155	0.325606	0.707062	0.538791	0.487531	-5.63473e-05	0.270371	-0.792791	-0.35349	-1.1972	0.126067
R4SBI6	R4SBI6_HUMAN	EPHX1	0.254994	0.708295	0.490347	0.189927	0.193713	0.20125	-0.0514288	0.0559685	-0.527683	0.0441515
A0A024RAB6	A0A024RAB6_HUMAN	HSPG2	0.747153	0.709036	0.721325	0.362339	0.424942	0.401742	0.195156	0.322177	0.210321	0.251543
A0A140VJJ6	A0A140VJJ6_HUMAN	2 SV=1	0.816384	0.710891	0.794515	1.13561	0.329511	0.720334	-0.240438	-0.200069	-0.157897	0.597995
C9JA28	C9JA28_HUMAN	SSR3	-0.221254	0.711239	0.282667	-0.280904	-0.119928	-0.190462	0.880907	0.200917	-0.074539	0.0319112
D6REB0	D6REB0_HUMAN	CALCOCO2	0.186478	0.713587	0.456985	0.0560193	0.0950038	0.08488	0.209825	0.0738388	-0.340237	0.0268235
H0Y544	H0Y544_HUMAN	SLC23A2	-0.0339831	0.715032	0.257778	0.210774	-0.0667135	0.0900288	-1.77661	-0.21126	-2.54858	0.0581965
Q9Y3D0	MIP18_HUMAN	FAM96B	0.0202571	0.716611	0.379437	-0.0562608	-0.0421698	-0.0382781	0.468304	-0.0509711	-0.251002	-0.0730928
P01871	IGHM_HUMAN	IGHM	2.17275	0.717457	1.69211	0.623044	0.773007	0.708789	-1.44262	0.287986	-0.0102798	0.129992
A0A024R811	A0A024R811_HUMAN	LACTB2	0.149262	0.718872	0.428145	0.0795603	-0.0551919	0.0279459	-0.465607	-0.168411	-1.05817	-0.0416893
A0A024R8B8	A0A024R8B8_HUMAN	C9orf28	-0.151178	0.721311	0.246009	-0.205976	-0.651386	-0.406151	-0.200607	-0.301647	-1.09605	0.135732
A0A0C4DGJ8	A0A0C4DGJ8_HUMAN	ETFRF1	-0.0144651	0.723751	0.294628	0.266551	-0.743216	-0.174351	-1.17137	-0.73197	-1.93254	0.269766
Q9NXW9	ALKB4_HUMAN	ALKBH4	-0.776669	0.724999	-0.0925867	-0.740277	-0.753418	-0.732747	0.371571	-0.206533	-1.15305	-0.201423
Q6FG82	Q6FG82_HUMAN	CCK	0.212699	0.725476	0.47173	0.0956393	-0.0616465	0.0340195	-0.371698	-0.194054	-0.907427	-0.0447992
B4DJQ8	B4DJQ8_HUMAN	2 SV=1	0.228982	0.726529	0.486088	0.0216306	0.172843	0.106906	0.355718	0.17752	-0.164782	0.0182775
A0A0C4DH18	A0A0C4DH18_HUMAN	ARL6IP4	0.39817	0.727699	0.563204	0.222454	0.151331	0.186383	0.537264	0.374851	0.184783	0.437943
Q96Q06	PLIN4_HUMAN	PLIN4	0.192982	0.727818	0.47285	-0.107901	1.22746	0.482976	0.688211	0.322856	0.130423	-1.02053
Q53GY1	Q53GY1_HUMAN	2 SV=1	0.87853	0.731993	0.800946	0.413658	0.510401	0.471325	0.0878024	0.131844	0.211387	0.0270704
O15260-3	SURF4_HUMAN	SURF4	0.0239352	0.732311	0.368047	0.0822898	0.287085	0.190556	-0.0349671	-0.00978328	-0.766296	-0.222609
O75533	SF3B1_HUMAN	SF3B1	0.49647	0.736743	0.625913	0.229207	0.365857	0.305554	0.131165	-0.0334216	-0.132061	-0.178102
H0YD13	H0YD13_HUMAN	CD44	1.33757	0.737699	1.0728	0.395434	0.661031	0.538207	-0.404237	0.219568	0.172679	-0.0540602
Q8TDQ7-2	GNPI2_HUMAN	GNPDA2	-0.180185	0.744081	0.252646	-0.0705401	-0.196305	-0.117692	0.0318659	-0.169877	-0.915353	-0.0521433
B4DU58	B4DU58_HUMAN	2 SV=1	0.845254	0.745856	0.809369	0.331176	0.411409	0.380978	-0.0646843	-0.0841936	0.0117603	-0.172457
V9HWE3	V9HWE3_HUMAN	HEL-S-11	0.363364	0.746659	0.566419	0.661814	0.635544	0.658507	-0.00242299	0.0240292	-0.408671	0.0422683
Q30118	Q30118_HUMAN	HLA-DRA	-0.1215	0.747302	0.291568	0.389088	0.149618	0.271848	0.0551387	0.0620426	-0.836616	0.293482
Q9BYD1	RM13_HUMAN	MRPL13	-0.216621	0.751305	0.197009	-0.0884552	-0.230821	-0.142783	-0.405396	-0.19382	-1.39628	-0.0594854
Q86U90	YRDC_HUMAN	YRDC	-0.771218	0.751507	-0.101134	-0.722455	2.10791	0.519572	0.251278	1.06358	-1.2944	-1.77482
Q9Y3D8-2	KAD6_HUMAN	AK6	-0.0720735	0.752227	0.292191	-0.182982	0.191995	0.0106488	-0.475527	0.186921	-1.32278	-0.196087
Q86V81	THOC4_HUMAN	ALYREF	-0.460418	0.7533	0.131581	0.0586814	0.121542	0.0994853	0.4739	0.0772573	-0.762771	0.00636647
A0A0A0MTR7	A0A0A0MTR7_HUMAN	RNF213	0.365265	0.755761	0.568865	0.100117	-0.18902	-0.024998	0.212384	-0.235017	-0.201065	0.0460889
B4DVM5	B4DVM5_HUMAN	2 SV=1	-0.0526923	0.756549	0.353126	0.315606		0.371213	0.334805	0	-0.497389	0
Q96PY5-3	FMNL2_HUMAN	FMNL2	-0.169211	0.760411	0.297462	-0.631595	-0.00564794	-0.31782	0.432945	0.284581	-0.519629	-0.349397
A0A024R3E3	A0A024R3E3_HUMAN	APOA1	0.228994	0.763362	0.498898	0.575275	0.0270288	0.283932	-0.137203	0.0296963	-0.694524	0.569912
O75923	DYSF_HUMAN	DYSF	-0.0907133	0.764518	0.339326	0.0283981	0.506849	0.273281	0.389515	0.24859	-0.48867	-0.237892
D3DNG6	D3DNG6_HUMAN	PLSCR4	1.0092	0.767143	0.956878	0.535219	-0.106294	0.225115	-0.578624	-0.267917	-0.359523	0.365565
B4DGV0	B4DGV0_HUMAN	2 SV=1	-0.355872	0.769941	0.186793	-0.211841	-0.385366	-0.288737	0.358895	-0.035781	-0.789871	0.129713
P04066	FUCO_HUMAN	FUCA1	-0.53078	0.770077	0.0642271	-0.412517	0.0934352	-0.160685	0.250218	0.170706	-1.07359	-0.343277
E5RIP4	E5RIP4_HUMAN	SLC39A14	0.513663	0.773379	0.665893	0.242412	0.779941	0.526131	-0.230484	0.406177	-0.513153	-0.139383
Q9NYR9-3	KBRS2_HUMAN	NKIRAS2	-0.0113229	0.774754	0.371739	-0.133003	0.0608044	-0.0270528	0.111943	0.147158	-0.697087	-0.0546806
A0A024R604	A0A024R604_HUMAN	hCG_2004507	0.189777	0.775739	0.481962	0.158704	0.454225	0.30952	-0.0884828	0.0340262	-0.697397	-0.269526
B4DKD1	B4DKD1_HUMAN	TTYH2	0.0517734	0.782985	0.445564	-0.311101	0.0497468	-0.128033	0.853458	0.101068	0.0992939	-0.267811
Q9BTT0-3	AN32E_HUMAN	ANP32E	-0.333406	0.785579	0.162777	-0.243939	0.0462915	-0.0988499	-0.039074	-0.0639829	-1.18101	-0.362245
Q6LET0	Q6LET0_HUMAN	KAI1	-0.136352	0.786087	0.325011	0.165017	-0.207712	-0.0192948	0.406357	-0.0328281	-0.539035	0.33187
Q3ZCM7	TBB8_HUMAN	TUBB8	0.0772751	0.787223	0.420748	-0.0293396	-0.048717	-0.0272797	-0.0658939	-0.0731873	-0.798795	-0.0618407
P02549-2	SPTA1_HUMAN	SPTA1	0.2757	0.790989	0.540102	-0.220627	1.28983	0.648158	0.15744	1.25492	-0.380801	-0.263575
P16104	H2AX_HUMAN	H2AFX	1.10361	0.791245	0.969439	-0.362654	0.875985	0.203484	-0.216166	0.363071	0.0732456	-0.883599
A8K0B6	A8K0B6_HUMAN	2 SV=1	0.315196	0.796099	0.562747	0.160342	0.108315	0.144084	-0.0637238	0.018752	-0.567579	0.0627484
Q09666	AHNK_HUMAN	AHNAK	0.777875	0.802488	0.804334	0.115018	0.60987	0.358222	-0.0237752	0.116737	-0.0713409	-0.386146
Q9Y6G5	COMDA_HUMAN	COMMD10	-0.230768	0.816779	0.309477	0.0416929	0.298348	0.178726	0.65286	0.171703	-0.417639	-0.092983
Q0D2M2	Q0D2M2_HUMAN	HIST1H2BC	1.28511	0.821981	1.15183	-0.448148	1.05295	0.213266	-0.759791	0.400342	-0.319619	-1.10879
A6ZKI3	RTL8C_HUMAN	RTL8C	-0.356451	0.825395	0.133453	-0.271511	-0.0866059	-0.168653	-0.276615	0.226414	-1.48141	0.0334782
P46734-2	MP2K3_HUMAN	MAP2K3	-0.0228915	0.826803	0.402131	-0.22794	0.772213	0.285565	0.351653	0.590335	-0.520994	-0.417849
O75340	PDCD6_HUMAN	PDCD6	0.0425399	0.827422	0.40756	0.0777358	0.176401	0.136182	-0.215431	-0.0482142	-1.02327	-0.15491
A6NKD9	CC85C_HUMAN	CCDC85C	-0.048157	0.835817	0.330724	0.132762	-0.112601	0.0278966	-0.537623	-0.205004	-1.44455	0.0323288
Q7RU05	Q7RU05_HUMAN	TIM17A	-0.126457	0.84777	0.311297	-0.0205503	0.357989	0.170502	-0.132642	0.101312	-1.12982	-0.285258
P08621-2	RU17_HUMAN	SNRNP70	0.780607	0.848402	0.830265	0.53093	0.915414	0.730465	-0.0342702	0.216552	-0.125018	-0.175963
A8K6K6	A8K6K6_HUMAN	2 SV=1	-0.0633791	0.859644	0.345339	-0.134032	-0.12512	-0.119026	-0.282019	-0.0192947	-1.22799	-0.0362376
Q96PY6-4	NEK1_HUMAN	NEK1	-0.173369	0.860023	0.311854	-0.0970722	0.0412719	-0.0205093	0.155987	-0.106514	-0.900358	-0.252889
Q6ICJ4	Q6ICJ4_HUMAN	Em:AP000351.3	0.217943	0.86112	0.518125	0.192655	0.206863	0.211543	-0.629631	-0.113598	-1.29576	-0.135836
Q6GMV2	SMYD5_HUMAN	SMYD5	0.154693	0.870869	0.498467	0.0335229	0.269912	0.155698	-0.117822	-0.0314033	-0.856951	-0.275823
Q6DD88	ATLA3_HUMAN	ATL3	0.189312	0.873904	0.533291	0.014636	0.0931491	0.0632136	0.220046	0.0868558	-0.4875	0.000312023
A8K889	A8K889_HUMAN	2 SV=1	-1.00132	0.875006	-0.0258166	-0.337711	0.404526	0.0594823	1.10534	0.584735	-0.79394	-0.165533
F8W1A7	F8W1A7_HUMAN	B4GALNT1	-0.670616	0.878155	0.23593	-0.129095	1.10989	0.356338	1.50055	-0.0635334	-0.0711732	-1.31055
F5GWN5	F5GWN5_HUMAN	PIK3C2B	-0.182656	0.881701	0.351056	-0.119614	-0.474063	-0.27746	0.514273	-0.244227	-0.573037	0.102192
A8K285	A8K285_HUMAN	2 SV=1	-0.037618	0.883991	0.403576	-0.188685	0.280312	0.053943	0.153319	0.280475	-0.791243	-0.196553
B7Z3R2	B7Z3R2_HUMAN	TPCN1	-0.0423673	0.887003	0.375184	-0.186549	0.174826	0.0139262	-0.192201	0.470598	-1.14452	0.101192
B4DUS0	B4DUS0_HUMAN	2 SV=1	0.202757	0.897026	0.526188	0.0735426	0.116805	0.104533	-0.431762	0.0762675	-1.14898	0.0249745
P10645	CMGA_HUMAN	CHGA	0.640893	0.898281	0.775274	0.577081	0.717113	0.656659	0.237111	0.167814	-0.0432303	0.0197507
K7ERI9	K7ERI9_HUMAN	APOC1	0.598834	0.909962	0.798178	0.649544	-0.473349	0.142761	-1.24236	-0.716802	-1.57644	0.39806
Q5SSJ5-2	HP1B3_HUMAN	HP1BP3	1.10861	0.91354	1.03763	0.615619	0.192586	0.414383	-0.215792	-0.159054	-0.0436705	0.255948
A0A140VKC4	A0A140VKC4_HUMAN	MECP2	0.618591	0.913745	0.771324	0.648873	0.556479	0.613027	0.288057	-0.015874	-0.0300496	0.0684888
Q6ZV70-2	LANC3_HUMAN	LANCL3	0.178278	0.914276	0.567952	0.3065	0.285435	0.305213	0.706352	0.0549767	-0.0525981	0.0680108
D3WYX9	D3WYX9_HUMAN	3 SV=1	-0.289831	0.915006	0.136665	-0.00286241	0.0939488	0.0545377	-0.937644	-0.288972	-2.16543	-0.393814
B4DFV7	B4DFV7_HUMAN	2 SV=1	0.538785	0.915408	0.739982	0.133697	0.395194	0.279304	-0.084116	0.385369	-0.483691	0.115841
A0A024R6E0	A0A024R6E0_HUMAN	SMOC1	1.01351	0.917686	0.943383	0.539841	0.772082	0.670643	0.309159	0.403492	0.382036	0.163221
Q9P0I2-2	EMC3_HUMAN	EMC3	0.0185696	0.924606	0.458334	0.0866983	0.00353005	0.05829	0.217569	-0.105848	-0.71142	-0.0307104
B7ZAN2	B7ZAN2_HUMAN	2 SV=1	-0.137318	0.934043	0.38843	0.117877	0.329841	0.23002	0.40859	0.0185251	-0.685723	-0.201469
Q05DS5	Q05DS5_HUMAN	SFRP1	0.453374	0.934722	0.702495	0.210008	0.754201	0.499072	0.457332	0.434234	-0.0469691	-0.11799
A0A024R5I6	A0A024R5I6_HUMAN	LRFN4	0.184176	0.945186	0.563842	-0.306793	-0.1424	-0.215303	0.252002	0.146775	-0.531961	-0.0256486
Q9Y6U3	ADSV_HUMAN	SCIN	1.37856	0.948069	1.1889	0.730414	1.13626	0.941139	-0.284828	0.239287	0.122711	-0.17459
B3KWI4	B3KWI4_HUMAN	2 SV=1	-3.81289	0.949026	-2.2502	-0.0846101	2.53083	1.70973	1.05856	2.58897	-3.72631	-0.0345035
K7ENI6	K7ENI6_HUMAN	TMEM256-PLSCR3	-0.276345	0.949918	0.350922	-0.214413	1.07129	0.370446	0.704669	0.375102	-0.544547	-0.918633
E9PJP6	E9PJP6_HUMAN	SCN3B	-0.0174402	0.959803	0.400064	-0.108369	-1.05614	-0.52584	-0.392435	-0.675175	-1.39263	0.264561
Q0JRZ9	FCHO2_HUMAN	FCHO2	0.102916	0.959893	0.569713	-0.0541349	0.70628	0.349106	0.924978	0.563319	0.0450486	-0.205127
Q9NTI5-2	PDS5B_HUMAN	PDS5B	0.167189	0.961118	0.549701	-0.374987	-0.392596	-0.37329	0.0436344	-0.00897756	-0.773247	0.000601188
A0A024R6R7	A0A024R6R7_HUMAN	MT3	-0.0276678	0.961463	0.305005	0.101949	-1.25103	-0.464153	-1.7008	-1.0275	-2.71288	0.317452
E9PMW3	E9PMW3_HUMAN	FAM118B	-0.115067	0.964709	0.400657	0.201129	-0.0304604	0.0990335	0.279897	-0.130846	-0.822831	0.0927133
D3DXC9	D3DXC9_HUMAN	SHMT1	0.380138	0.966008	0.682275	0.24637	0.167011	0.218211	0.395867	-0.0511503	-0.212954	0.0201778
P52569	CTR2_HUMAN	SLC7A2	0.409581	0.96863	0.69359	0.50447	0.812326	0.659629	0.106024	0.00120654	-0.475978	-0.314681
G3V357	G3V357_HUMAN	RNASE1	0.244934	0.972505	0.580572	0.0556803	-0.365371	-0.128825	-0.41092	-0.335655	-1.16144	0.077365
Q2TU73	Q2TU73_HUMAN	AGPAT6	0.138069	0.983254	0.514291	0.3615	0.088846	0.236193	-0.3853	-0.100156	-1.25344	0.164467
S4R3Z2	S4R3Z2_HUMAN	AKR1C3	0.610844	0.989544	0.807605	0.270573	0.768992	0.536672	0.272376	0.421307	-0.129276	-0.0851423
Q6UXB8-2	PI16_HUMAN	PI16	0.919688	0.995414	0.974994	0.0694287	0.216319	0.152186	-0.0575515	0.140323	-0.15623	-0.0145976
Q5SRE7-2	PHYD1_HUMAN	PHYHD1	0.789621	0.996647	0.885428	0.331801	0.660728	0.509038	0.499823	0.313484	0.269845	-0.0234747
A0A087WWF1	A0A087WWF1_HUMAN	SELENOM	0.130294	0.999986	0.534407	0.00757943	0.907682	0.441331	-0.0820293	0.329455	-0.974674	-0.578678
F8WDR2	F8WDR2_HUMAN	TRMT61B	-0.0901927	1.00652	0.422335	0.206133	-0.300693	-0.0433859	0.187797	-0.137688	-0.931867	0.361108
Q7Z7A4-2	PXK_HUMAN	PXK	0.105909	1.00875	0.533023	0.120039	0.314506	0.226511	0.0653535	0.158419	-0.860439	-0.0440784
B4DE67	B4DE67_HUMAN	2 SV=1	-0.273067	1.01355	0.234392	-0.0720016	-0.508237	-0.272037	-0.375268	-0.25078	-1.68484	0.177424
V9HW65	V9HW65_HUMAN	HEL-S-270	1.48756	1.01828	1.35701	0.189446	0.859219	0.51969	-0.796652	0.258755	-0.350327	-0.419048
Q6JSD7	Q6JSD7_HUMAN	AQP1	0.398894	1.02831	0.730681	-0.0952903	0.0885117	0.00403435	0.681758	0.0378604	0.0293894	-0.153972
Q9HB00	Q9HB00_HUMAN	DSC1	-4.26109	1.05479	-1.92057	0.175725	2.59087	1.91472	2.22594	2.73764	-3.1129	0.314467
Q9BQC3	DPH2_HUMAN	DPH2	-0.558836	1.0613	0.214508	0.753316	0.0658988	0.399087	0.627669	-0.132529	-1.01542	0.546857
Q9BY12-2	SCAPE_HUMAN	SCAPER	0.119651	1.06933	0.520155	-0.203941	-0.189869	-0.186288	-0.506049	-0.027369	-1.47868	-0.0494713
Q96ET4	Q96ET4_HUMAN	2 SV=1	0.825082	1.07993	0.970878	0.0963747	1.24096	0.671928	-0.112581	0.602565	-0.390383	-0.550051
D6RJB1	D6RJB1_HUMAN	IPO11	0.495828	1.08612	0.788108	0.192332	0.285172	0.248033	-0.169984	0.0830624	-0.783233	-0.0178079
V9HW43	V9HW43_HUMAN	HEL-S-102	1.10583	1.08962	1.10736	0.588013	1.08098	0.849239	0.0168557	0.389046	0.0101191	-0.111947
Q9UQ13-2	SHOC2_HUMAN	SHOC2	-0.217559	1.09202	0.367916	0.0710072	0.0481222	0.069884	0.160734	0.000389663	-1.1718	0.015244
Q8IUC0	KR131_HUMAN	KRTAP13-1	-3.66438	1.12128	-2.6543	-0.700852	3.0915	1.94469	-0.0996676	3.33588	-4.90828	-0.46451
P15259	PGAM2_HUMAN	PGAM2	1.20163	1.12646	1.16116	0.53912	0.452676	0.50204	0.123368	0.121683	0.17559	0.200096
Q96PR1-4	KCNC2_HUMAN	KCNC2	0.0716648	1.12692	0.653241	0.676517	-0.106934	0.27116	1.02762	-0.175834	-0.0505898	0.599586
C0JYY2	C0JYY2_HUMAN	APOB	0.891782	1.13507	1.04016	0.311162	0.671431	0.508501	-0.324102	0.414981	-0.590339	0.0466811
A0A024RDM2	A0A024RDM2_HUMAN	CRYL1	0.160282	1.14182	0.574325	0.152216	-0.422887	-0.101421	-0.452105	-0.438098	-1.4566	0.128976
P12821-2	ACE_HUMAN	ACE	0.118565	1.14795	0.556801	0.2489	-0.411655	-0.0274404	-0.335945	-0.612295	-1.38828	0.0402292
Q53GL1	Q53GL1_HUMAN	2 SV=1	0.179929	1.15469	0.631613	0.429578	0.000792371	0.20823	0.0301484	0.0296924	-0.967568	0.450448
A0A087WVD1	A0A087WVD1_HUMAN	LENG9	-0.797696	1.16076	0.349625	-0.333888	0.178897	-0.0820799	1.66644	0.128992	-0.314976	-0.391824
Q9H3Q1-2	BORG4_HUMAN	CDC42EP4	0.646765	1.17586	0.92141	0.181307	0.043037	0.117092	0.502445	0.103645	-0.0495976	0.233884
Q15149-8	PLEC_HUMAN	PLEC	1.00193	1.20407	1.10059	0.691334	0.639864	0.673283	0.373746	0.101935	0.14865	0.145374
Q4VB24	Q4VB24_HUMAN	HIST1H1E	1.73695	1.2148	1.53326	1.02269	0.628866	0.837019	-0.508682	-0.156513	-0.0094802	0.229284
A0A0S2Z5P5	A0A0S2Z5P5_HUMAN	MCMBP	0.757096	1.21715	0.996659	0.43076	0.270808	0.358796	-1.36587	0.012714	-1.84887	0.164636
Q8N3P5	Q8N3P5_HUMAN	DKFZp761K058	0.0822463	1.22275	0.653271	0.24821	0.647799	0.453305	0.552812	0.188519	-0.610645	-0.2191
P62308	RUXG_HUMAN	SNRPG	0.539764	1.23867	0.864161	0.91878	0.115703	0.505146	-0.448543	-0.198938	-1.1704	0.596109
V9HWP0	V9HWP0_HUMAN	HEL-S-92n	1.6195	1.25929	1.50985	1.08818	0.972192	1.0439	-0.578081	-0.11718	-0.240824	-0.0092222
K7EMP8	K7EMP8_HUMAN	GFAP	0.987826	1.26316	1.13653	0.408593	0.803431	0.617065	0.0901854	0.294941	-0.208102	-0.107929
Q9Y6X5	ENPP4_HUMAN	ENPP4	0.0229573	1.27184	0.565236	0.0888329	-0.135279	-0.00955204	-0.0117399	-0.128446	-1.28358	0.0876345
Q5NKV8	Q5NKV8_HUMAN	ICAM1	1.31861	1.28979	1.32361	0.721387	1.17723	0.939682	-0.103416	-0.0103022	-0.0975448	-0.474171
P07305	H10_HUMAN	H1F0	1.28383	1.29045	1.31569	0.76364	0.893558	0.837269	-0.211507	0.0339705	-0.241081	-0.103978
Q7L5A8	FA2H_HUMAN	FA2H	-0.161072	1.29096	0.516624	-0.16165	-0.288248	-0.216473	0.436413	0.0215835	-1.03857	0.140151
A0A0U1RR18	A0A0U1RR18_HUMAN	SLC12A7	0.288907	1.29141	0.745582	0.333103	0.112399	0.237783	-0.0286588	-0.152725	-1.05411	0.0599486
Q7Z6J2	GRASP_HUMAN	GRASP	-0.262441	1.30001	0.698193	-0.0680832	-0.161355	-0.105154	1.77016	0.00822898	0.184751	0.0934701
A0A1X7SC65	A0A1X7SC65_HUMAN	HSPB6	0.947262	1.30432	1.13062	0.287739	0.796408	0.54437	0.390671	0.220911	0.0106636	-0.29579
A0A0C4DGG8	A0A0C4DGG8_HUMAN	CCAR1	1.04126	1.30725	1.17248	0.857993	0.23896	0.567858	0.460441	-0.328184	0.171503	0.282818
Q96ME4	Q96ME4_HUMAN	2 SV=2	-0.31298	1.31792	0.38597	-0.0180469	0.373367	0.182522	0.225305	0.173904	-1.42855	-0.22554
Q86UX7-2	URP2_HUMAN	FERMT3	1.09271	1.3358	1.23176	0.269464	1.07077	0.67123	-0.0805709	0.39744	-0.346613	-0.411901
Q9UHA4	LTOR3_HUMAN	LAMTOR3	0.0162982	1.3409	0.617446	0.141145	-0.0904867	0.0261331	0.234647	0.0990208	-1.11291	0.322622
P25189	MYP0_HUMAN	MPZ	2.21173	1.35872	1.88938	1.13421	0.860337	1.04549	-0.812904	-0.696582	0.0171492	-0.430738
Q14474	Q14474_HUMAN	3 SV=1	0.362212	1.3738	0.927707	1.19275	0.530966	0.810369	1.10572	0.204349	0.0711817	0.858099
M0QYQ6	M0QYQ6_HUMAN	FBXO27	-0.132223	1.38205	0.580508	0.175112	-0.321945	-0.0399595	0.509159	-0.422785	-1.02807	0.0662403
O14933-2	UB2L6_HUMAN	UBE2L6	0.105128	1.38714	0.697219	0.443491	0.302593	0.379378	0.277837	0.0660705	-1.02713	0.198938
F8WAB8	F8WAB8_HUMAN	SLC25A26	2.01649	1.46465	2.01756	-0.384403	-1.25576	-0.696418	-1.94403	-1.07638	-1.41514	-0.213055
B2R8I2	B2R8I2_HUMAN	2 SV=1	0.921385	1.46928	1.19788	0.546234	-0.0524666	0.254132	-0.0678979	-0.218627	-0.638749	0.372043
P02792	FRIL_HUMAN	FTL	0.128229	1.4795	0.714665	0.302277	-0.482545	-0.0843061	0.0712104	-0.305852	-1.30302	0.47094
P21453	S1PR1_HUMAN	S1PR1	-0.281848	1.51234	0.457197	-0.0484022	0.375317	0.180435	0.191944	0.409926	-1.6252	-0.0218244
A0A024R9T6	A0A024R9T6_HUMAN	SLAIN2	-1.582	1.54656	0.0841554	0.0485779	-0.0248689	0.0225281	1.82696	-0.0214311	-1.32455	0.043985
A6NJ38	A6NJ38_HUMAN	ARHGAP22	-1.15058	1.61052	0.0628769	0.112751	-1.33314	-0.406174	0.958506	-1.42315	-1.82555	0.014708
A0A024R654	A0A024R654_HUMAN	C14orf108	0.0758911	1.63945	0.816469	-0.541269	-0.36261	-0.443345	0.563936	0.10687	-1.02257	-0.0798206
Q5VU13	VSIG8_HUMAN	VSIG8	-4.36928	1.67883	-2.87031	-0.491764	2.25724	1.37	0.82825	2.59743	-5.24282	-0.159606
Q9H228-2	S1PR5_HUMAN	S1PR5	-0.303045	1.69287	0.503263	-0.175516	-0.0599888	-0.109092	0.254125	-0.0354418	-1.76475	-0.159
Q2YS46	Q2YS46_HUMAN	NUBP1	-0.195872	1.6969	0.874265	-0.416223	0.584444	0.0256989	1.47291	0.127011	-0.442811	-0.881687
E9PIN3	E9PIN3_HUMAN	NXF1	-0.598624	1.84056	0.632076	-0.471635	-0.0188608	-0.278271	1.27369	-0.401634	-1.18845	-0.862439
E9PPJ5	E9PPJ5_HUMAN	MDK	1.75787	1.88068	1.80979	0.881841	1.42907	1.17987	0.401324	0.530051	0.255553	-0.0252051
B4DIX5	B4DIX5_HUMAN	2 SV=1	-0.0876757	1.96656	1.03682	0.0195948	-0.371536	-0.166578	1.40608	-0.133218	-0.671107	0.249882
Q3LI77	KR134_HUMAN	KRTAP13-4	-3.85221	2.06721	-2.01651	0.197036	3.61429	2.8432	1.39524	3.76496	-4.54713	0.339675
Q9BXS0-3	COPA1_HUMAN	COL25A1	1.01766	2.11976	1.63268	1.19036	0.591171	0.905077	1.11103	-0.278069	-0.0140255	0.313093
A0A0S2Z4C5	A0A0S2Z4C5_HUMAN	S100B	0.35987	2.13653	1.07063	0.584714	-0.761946	-0.0671619	0.0789589	-0.659477	-1.72065	0.679152
Q9NRN5-2	OLFL3_HUMAN	OLFML3	1.9721	2.15255	2.07704	0.800647	2.4108	1.54001	-0.00123222	0.576083	-0.204636	-1.0421
I1VE18	I1VE18_HUMAN	SEC22B	0.451868	2.29823	1.23821	0.681893	-1.60377	-0.479926	0.34167	-1.00671	-1.52764	1.27092
C9JKI3	C9JKI3_HUMAN	CAV1	1.03056	2.76926	1.71152	0.5324	0.487087	0.518201	-0.0209008	0.075515	-1.78255	0.112798
P55058-3	PLTP_HUMAN	PLTP	-0.166194	2.94448	0.739512	0.333614	-0.0288348	0.173522	-0.0734989	-0.268268	-3.20712	0.0861504

## Sheet: IPA all >2pep
Accesion1	Accesion2	Gene_Symbol	Description	Protein IDs	Fasta headers		Reporter intensity corrected 0 Ctrl ApoE 3/3 41/42	Reporter intensity corrected 1 AD ApoE 3/3 41/42	log2 Ctrl ApoE 3/3 41/42 reporter intensity	log2 AD ApoE 3/3 41/42 reporter intensity	Ratio AD/Ctrl 3/3 41/42	Normalised Ratio AD/Ctrl 3/3 41/42	Log2 Normalised Ratio AD/Ctrl 3/3 41/42	Reporter intensity corrected 2 ctrl ApoE 4/x 41/42	Reporter intensity corrected 3 AD ApoE 4/x 41/42	Ratio AD/Ctrl 4/x 41/42	Normalised Ratio AD/Ctrl 4/x 41/42	Log2 Normalised Ratio AD/Ctrl 4/x 41/42	ratio AD/ctr BA41/42 (E3+4)	normalised ratio AD/ctr BA41/42 (E3+4)	Log2 Normalised Ratio AD/Ctrl 41/42 (E3+4)	Reporter intensity corrected 4 ctrl ApoE 3/3 17	Reporter intensity corrected 5 AD ApoE 3/3 17	Ratio AD/Ctrl 3/3 17	Normalised Ratio AD/Ctrl 3/3 17	Log2 Normalised Ratio AD/Ctrl 3/3 17	Reporter intensity corrected 6 ctrl ApoE 4/x 17	Reporter intensity corrected 7 AD ApoE 4/x 17	Ratio AD/Ctrl 4/x 17	Normalised Ratio AD/Ctrl 4/x 17	Log2 Normalised Ratio AD/Ctrl 4/x 17	ratio AD/ctr BA17 (E3+4)	normalised ratio AD/ctr BA17 (E3+4)	Log2 Normalised Ratio AD/Ctrl BA17 (E3+4)	ratio ADE4/ADE3 BA41/42	normalised ratio ADE4/ADE3 BA41/42	Log2 normalised ratio ADE4/ADE3 BA41/42	ratio ADE4/ADE3 BA17	normalised ratio ADE4/ADE3 BA17	Log2 normalised ratio ADE4/ADE3 BA17	ratio control E4/control E3 BA41/42	normalised ratio control E4/control E3 BA41/42	Log2 normalised ratio control E4/control E3 BA41/42	ratio control E4/control E3 BA17	normalised ratio control E4/control E3 BA17	Log2 normalised ratio control E4/control E3 BA17	Number of proteins	Peptides ApoE	Unique peptides ApoE
P25189	MYP0_HUMAN	MPZ	Myelin protein P0 OS=Homo sapiens	sp|P25189|MYP0_HUMANMyelinproteinP0OS=HomosapiensGN=MPZPE=1SV=1;tr|Q14902|Q14902_HUMANMyelinproteinzeroOS=HomosapiensGN=P0PE=4SV=1;sp|P25189-2|MYP0_HUMANIsoformL-MPZofMyelinproteinP0OS=HomosapiensGN=MPZ	sp|P25189|MYP0_HUMAN Myelin protein P0 OS=Homo sapiens GN=MPZ PE=1 SV=1;tr|Q14902|Q14902_HUMAN Myelin protein zero OS=Homo sapiens GN=P0 PE=4 SV=1;sp|P25189-2|MYP0_HUMAN Isoform L-MPZ of Myelin protein P0 OS=Homo sapiens GN=MPZ	-	15616	65103			4.16899	4.63229	2.21173	18296	30571	1.67091	2.56457	1.35872	2.82124	3.70476	1.88938	14428	34341	2.38016	2.19499	1.13421	10635	19634	1.84617	1.81546	0.860337	2.15357	2.06407	1.04549	0.469579	0.569235	-0.812904	0.571736	0.617032	-0.696582	1.17162	1.01196	0.0171492	0.737108	0.741882	-0.430738	3	2	2
F8WAB8	F8WAB8_HUMAN	SLC25A26	S-adenosylmethionine mitochondrial carrier protein OS=Homo sapiens	tr|F8WAB8|F8WAB8_HUMANS-adenosylmethioninemitochondrialcarrierproteinOS=HomosapiensGN=SLC25A26PE=1SV=1;sp|Q70HW3-2|SAMC_HUMANIsoform2ofS-adenosylmethioninemitochondrialcarrierproteinOS=HomosapiensGN=SLC25A26;sp|Q70HW3|SAMC_HUMANS-adenosylmethioninemitochondrialcarrierproteinOS=HomosapiensGN=SLC25A26PE=1SV=1	tr|F8WAB8|F8WAB8_HUMAN S-adenosylmethionine mitochondrial carrier protein OS=Homo sapiens GN=SLC25A26 PE=1 SV=1;sp|Q70HW3-2|SAMC_HUMAN Isoform 2 of S-adenosylmethionine mitochondrial carrier protein OS=Homo sapiens GN=SLC25A26;sp|Q70HW3|SAMC_HUMAN S-adenos	-	655.12	2385.5			3.64132	4.04597	2.01649	284.41	511.43	1.79821	2.75996	1.46465	3.08338	4.04899	2.01756	822.16	682.99	0.830726	0.766096	-0.384403	704.72	300.11	0.425857	0.418774	-1.25576	0.643862	0.617103	-0.696418	0.214391	0.25989	-1.94403	0.439406	0.474218	-1.07638	0.434134	0.374973	-1.41514	0.857157	0.862708	-0.213055	3	2	2
Q5H9A7	Q5H9A7_HUMAN	TIMP1	Metalloproteinase inhibitor 1 OS=Homo sapiens	tr|Q5H9A7|Q5H9A7_HUMANMetalloproteinaseinhibitor1OS=HomosapiensGN=TIMP1PE=1SV=1;tr|H0Y789|H0Y789_HUMANMetalloproteinaseinhibitor1(Fragment)OS=HomosapiensGN=TIMP1PE=1SV=1;tr|Q6FGX5|Q6FGX5_HUMANTIMPmetallopeptidaseinhibitor1,isoformCRA_aOS=HomosapiensGN=TIMP1PE=2SV=1;tr|B3KQF4|B3KQF4_HUMANcDNAFLJ90373fis,cloneNT2RP2004606,highlysimilartoMetalloproteinaseinhibitor1OS=HomosapiensPE=2SV=1;sp|P01033|TI…	tr|Q5H9A7|Q5H9A7_HUMAN Metalloproteinase inhibitor 1 OS=Homo sapiens GN=TIMP1 PE=1 SV=1;tr|H0Y789|H0Y789_HUMAN Metalloproteinase inhibitor 1 (Fragment) OS=Homo sapiens GN=TIMP1 PE=1 SV=1;tr|Q6FGX5|Q6FGX5_HUMAN TIMP metallopeptidase inhibitor 1, isoform CRA	-	1699.8	4814.7			2.83251	3.14728	1.65411	3835.9	1670.9	0.435595	0.668567	-0.580855	1.1716	1.5385	0.621522	2026.3	1890.2	0.932833	0.860259	-0.217157	1254.6	5185.4	4.13311	4.06437	2.02303	2.1566	2.06697	1.04752	0.347041	0.420692	-1.24916	2.74331	2.96065	1.56591	2.25668	1.94915	0.962846	0.619158	0.623168	-0.682307	6	2	2
V9HWP0	V9HWP0_HUMAN	HEL-S-92n	Pentaxin OS=Homo sapiens	tr|V9HWP0|V9HWP0_HUMANPentaxinOS=HomosapiensGN=HEL-S-92nPE=2SV=1;sp|P02743|SAMP_HUMANSerumamyloidP-componentOS=HomosapiensGN=APCSPE=1SV=2	tr|V9HWP0|V9HWP0_HUMAN Pentaxin OS=Homo sapiens GN=HEL-S-92n PE=2 SV=1;sp|P02743|SAMP_HUMAN Serum amyloid P-component OS=Homo sapiens GN=APCS PE=1 SV=2	-	18843	52108			2.76538	3.07269	1.6195	18462	28794	1.55964	2.39379	1.25929	2.16866	2.84781	1.50985	17625	40633	2.30542	2.12606	1.08818	17400	34713	1.995	1.96182	0.972192	2.15121	2.0618	1.0439	0.552583	0.669854	-0.578081	0.854306	0.921988	-0.11718	0.97978	0.846262	-0.240824	0.987234	0.993628	-0.0092222	2	2	2
Q0D2M2	Q0D2M2_HUMAN	HIST1H2BC	HIST1H2BC protein OS=Homo sapiens	tr|Q0D2M2|Q0D2M2_HUMANHIST1H2BCproteinOS=HomosapiensGN=HIST1H2BCPE=2SV=1;tr|B2R4S9|B2R4S9_HUMANHistoneH2BOS=HomosapiensGN=HIST1H2BIPE=2SV=1;tr|A8K9J7|A8K9J7_HUMANHistoneH2BOS=HomosapiensPE=2SV=1;tr|A0A024RCL8|A0A024RCL8_HUMANHistoneH2BOS=HomosapiensGN=HIST1H2BKPE=3SV=1;tr|A0A024RCJ9|A0A024RCJ9_HUMANHistoneH2BOS=HomosapiensGN=HIST1H2BNPE=3SV=1;tr|A0A024QZZ7|A0A024QZZ7_HUMANHistoneH2BOS=Homosapiens…	tr|Q0D2M2|Q0D2M2_HUMAN HIST1H2BC protein OS=Homo sapiens GN=HIST1H2BC PE=2 SV=1;tr|B2R4S9|B2R4S9_HUMAN Histone H2B OS=Homo sapiens GN=HIST1H2BI PE=2 SV=1;tr|A8K9J7|A8K9J7_HUMAN Histone H2B OS=Homo sapiens PE=2 SV=1;tr|A0A024RCL8|A0A024RCL8_HUMAN Histone H2	-	162110	355550			2.19326	2.437	1.28511	150390	173220	1.15181	1.76783	0.821981	1.69206	2.22196	1.15183	253680	201630	0.79482	0.732983	-0.448148	116870	246580	2.10987	2.07477	1.05295	1.20958	1.15931	0.213266	0.487189	0.590582	-0.759791	1.22293	1.31982	0.400342	0.927703	0.801282	-0.319619	0.460699	0.463682	-1.10879	21	6	2
P15259	PGAM2_HUMAN	PGAM2	Phosphoglycerate mutase 2 OS=Homo sapiens	sp|P15259|PGAM2_HUMANPhosphoglyceratemutase2OS=HomosapiensGN=PGAM2PE=1SV=3;tr|A4D2J6|A4D2J6_HUMANPhosphoglyceratemutaseOS=HomosapiensGN=PGAM2PE=3SV=1;tr|B7Z9E5|B7Z9E5_HUMANcDNA,FLJ78809,highlysimilartoPhosphoglyceratemutase1(EC5.4.2.1)OS=HomosapiensPE=2SV=1;tr|B4DJA4|B4DJA4_HUMANcDNAFLJ53048,highlysimilartoPhosphoglyceratemutase1(EC5.4.2.1)OS=HomosapiensPE=2SV=1;tr|B7ZW15|B7ZW15_HUMANUncharacteri…	sp|P15259|PGAM2_HUMAN Phosphoglycerate mutase 2 OS=Homo sapiens GN=PGAM2 PE=1 SV=3;tr|A4D2J6|A4D2J6_HUMAN Phosphoglycerate mutase OS=Homo sapiens GN=PGAM2 PE=3 SV=1;tr|B7Z9E5|B7Z9E5_HUMAN cDNA, FLJ78809, highly similar to Phosphoglycerate mutase 1 (EC 5.4.	-	36662	75889			2.06996	2.3	1.20163	47940	68192	1.42244	2.18322	1.12646	1.70304	2.23638	1.16116	38937	61352	1.57567	1.45309	0.53912	44442	61851	1.39172	1.36858	0.452676	1.47763	1.41622	0.50204	0.898576	1.08927	0.123368	1.00813	1.088	0.121683	1.30762	1.12943	0.17559	1.14138	1.14877	0.200096	5	8	2
P16104	H2AX_HUMAN	H2AFX	Histone H2AX OS=Homo sapiens	sp|P16104|H2AX_HUMANHistoneH2AXOS=HomosapiensGN=H2AFXPE=1SV=2;tr|Q08AJ9|Q08AJ9_HUMANHistoneH2AOS=HomosapiensGN=HIST1H2ABPE=2SV=1;tr|B2R5B6|B2R5B6_HUMANHistoneH2AOS=HomosapiensPE=2SV=1;sp|Q7L7L0|H2A3_HUMANHistoneH2Atype3OS=HomosapiensGN=HIST3H2APE=1SV=3;sp|P20671|H2A1D_HUMANHistoneH2Atype1-DOS=HomosapiensGN=HIST1H2ADPE=1SV=2;sp|P04908|H2A1B_HUMANHistoneH2Atype1-B/EOS=HomosapiensGN=HIST1H2ABPE=1SV=…	sp|P16104|H2AX_HUMAN Histone H2AX OS=Homo sapiens GN=H2AFX PE=1 SV=2;tr|Q08AJ9|Q08AJ9_HUMAN Histone H2A OS=Homo sapiens GN=HIST1H2AB PE=2 SV=1;tr|B2R5B6|B2R5B6_HUMAN Histone H2A OS=Homo sapiens PE=2 SV=1;sp|Q7L7L0|H2A3_HUMAN Histone H2A type 3 OS=Homo sapi	-	116200	224730			1.93399	2.14892	1.10361	141540	159590	1.12753	1.73057	0.791245	1.49112	1.95808	0.969439	146500	123550	0.843345	0.777732	-0.362654	78894	147240	1.8663	1.83526	0.875985	1.20141	1.15148	0.203484	0.710141	0.86085	-0.216166	1.19174	1.28616	0.363071	1.21807	1.05208	0.0732456	0.538526	0.542013	-0.883599	22	5	2
Q6FG93	Q6FG93_HUMAN	VAMP5	HCG34604, isoform CRA_c OS=Homo sapiens	tr|Q6FG93|Q6FG93_HUMANHCG34604,isoformCRA_cOS=HomosapiensGN=VAMP5PE=2SV=1;sp|O95183|VAMP5_HUMANVesicle-associatedmembraneprotein5OS=HomosapiensGN=VAMP5PE=1SV=1	tr|Q6FG93|Q6FG93_HUMAN HCG34604, isoform CRA_c OS=Homo sapiens GN=VAMP5 PE=2 SV=1;sp|O95183|VAMP5_HUMAN Vesicle-associated membrane protein 5 OS=Homo sapiens GN=VAMP5 PE=1 SV=1	-	41041	79339			1.93316	2.148	1.10299	47698	32880	0.689337	1.05802	0.0813658	1.2646	1.66062	0.731724	36792	49277	1.33934	1.23514	0.304674	47441	44608	0.940284	0.924645	-0.113029	1.11459	1.06826	0.095268	0.414424	0.502375	-0.993164	0.90525	0.976969	-0.0336159	1.1622	1.00383	0.00550874	1.28944	1.29779	0.376056	2	2	2
Q86UX7-2	URP2_HUMAN	FERMT3	Isoform 2 of Fermitin family homolog 3 OS=Homo sapiens	sp|Q86UX7-2|URP2_HUMANIsoform2ofFermitinfamilyhomolog3OS=HomosapiensGN=FERMT3;sp|Q86UX7|URP2_HUMANFermitinfamilyhomolog3OS=HomosapiensGN=FERMT3PE=1SV=1;tr|F5H1C6|F5H1C6_HUMANFermitinfamilyhomolog3(Fragment)OS=HomosapiensGN=FERMT3PE=1SV=1	sp|Q86UX7-2|URP2_HUMAN Isoform 2 of Fermitin family homolog 3 OS=Homo sapiens GN=FERMT3;sp|Q86UX7|URP2_HUMAN Fermitin family homolog 3 OS=Homo sapiens GN=FERMT3 PE=1 SV=1;tr|F5H1C6|F5H1C6_HUMAN Fermitin family homolog 3 (Fragment) OS=Homo sapiens GN=FERMT3	-	3480.7	6681			1.91944	2.13275	1.09271	3169.2	5212	1.64458	2.52416	1.3358	1.78845	2.34853	1.23176	3846.3	5027.3	1.30705	1.20536	0.269464	2872.4	6135.7	2.13609	2.10056	1.07077	1.66148	1.59243	0.67123	0.780123	0.945683	-0.0805709	1.22048	1.31717	0.39744	0.910507	0.786428	-0.346613	0.746796	0.751632	-0.411901	3	2	2
P30273	FCERG_HUMAN	FCER1G	High affinity immunoglobulin epsilon receptor subunit gamma OS=Homo sapiens	sp|P30273|FCERG_HUMANHighaffinityimmunoglobulinepsilonreceptorsubunitgammaOS=HomosapiensGN=FCER1GPE=1SV=1;tr|A6NCQ8|A6NCQ8_HUMANHighaffinityimmunoglobulinepsilonreceptorsubunitgammaOS=HomosapiensGN=FCER1GPE=1SV=1	sp|P30273|FCERG_HUMAN High affinity immunoglobulin epsilon receptor subunit gamma OS=Homo sapiens GN=FCER1G PE=1 SV=1;tr|A6NCQ8|A6NCQ8_HUMAN High affinity immunoglobulin epsilon receptor subunit gamma OS=Homo sapiens GN=FCER1G PE=1 SV=1	-	60461	115390			1.9085	2.12059	1.08447	99875	64283	0.643635	0.987873	-0.0176021	1.1206	1.47154	0.557323	43677	68945	1.57852	1.45571	0.541724	52206	72565	1.38997	1.36686	0.450861	1.47586	1.41452	0.500316	0.557093	0.675322	-0.566353	1.05251	1.13589	0.183824	1.65189	1.42678	0.512765	1.19527	1.20302	0.266656	2	2	2
E9PQD6	E9PQD6_HUMAN	SAA1	Serum amyloid A protein OS=Homo sapiens	tr|E9PQD6|E9PQD6_HUMANSerumamyloidAproteinOS=HomosapiensGN=SAA1PE=1SV=1;tr|D3DQX7|D3DQX7_HUMANSerumamyloidAproteinOS=HomosapiensGN=SAA1PE=3SV=1;sp|P0DJI8|SAA1_HUMANSerumamyloidA-1proteinOS=HomosapiensGN=SAA1PE=1SV=1;tr|Q15423|Q15423_HUMANSerumamyloidAprotein(Fragment)OS=HomosapiensPE=2SV=1;tr|A0A0D6A0A8|A0A0D6A0A8_HUMANSerumamyloidAproteinOS=HomosapiensGN=SAA2-SAA3PE=3SV=1;tr|E9PR14|E9PR14_HUMANS…	tr|E9PQD6|E9PQD6_HUMAN Serum amyloid A protein OS=Homo sapiens GN=SAA1 PE=1 SV=1;tr|D3DQX7|D3DQX7_HUMAN Serum amyloid A protein OS=Homo sapiens GN=SAA1 PE=3 SV=1;sp|P0DJI8|SAA1_HUMAN Serum amyloid A-1 protein OS=Homo sapiens GN=SAA1 PE=1 SV=1;tr|Q15423|Q15	-	82833	155610			1.8786	2.08737	1.06168	138990	66328	0.477214	0.732445	-0.449207	1.00052	1.31385	0.393795	72271	375790	5.19973	4.79519	2.26159	109130	129840	1.18977	1.16999	0.22649	2.78736	2.67152	1.41766	0.426245	0.516704	-0.952589	0.345512	0.372885	-1.4232	1.67795	1.44929	0.535349	1.51001	1.51979	0.603873	11	4	2
A0A0C4DGG8	A0A0C4DGG8_HUMAN	CCAR1	Cell division cycle and apoptosis regulator protein 1 (Fragment) OS=Homo sapiens	tr|A0A0C4DGG8|A0A0C4DGG8_HUMANCelldivisioncycleandapoptosisregulatorprotein1(Fragment)OS=HomosapiensGN=CCAR1PE=1SV=1;sp|Q8IX12-2|CCAR1_HUMANIsoform2ofCelldivisioncycleandapoptosisregulatorprotein1OS=HomosapiensGN=CCAR1;sp|Q8IX12|CCAR1_HUMANCelldivisioncycleandapoptosisregulatorprotein1OS=HomosapiensGN=CCAR1PE=1SV=2;tr|F5H1H2|F5H1H2_HUMANCelldivisioncycleandapoptosisregulatorprotein1(Fragment)OS=H…	tr|A0A0C4DGG8|A0A0C4DGG8_HUMAN Cell division cycle and apoptosis regulator protein 1 (Fragment) OS=Homo sapiens GN=CCAR1 PE=1 SV=1;sp|Q8IX12-2|CCAR1_HUMAN Isoform 2 of Cell division cycle and apoptosis regulator protein 1 OS=Homo sapiens GN=CCAR1;sp|Q8IX12	-	2899.1	5369.7			1.8522	2.05803	1.04126	3780.2	6095	1.61235	2.47469	1.30725	1.71645	2.25398	1.17248	3253.8	6395.1	1.96543	1.81251	0.857993	3933	4720	1.2001	1.18014	0.23896	1.5466	1.48232	0.567858	1.13507	1.37596	0.460441	0.738065	0.796539	-0.328184	1.30392	1.12623	0.171503	1.20874	1.21657	0.282818	5	2	2
C9JKI3	C9JKI3_HUMAN	CAV1	Caveolin (Fragment) OS=Homo sapiens	tr|C9JKI3|C9JKI3_HUMANCaveolin(Fragment)OS=HomosapiensGN=CAV1PE=1SV=1;tr|Q7Z4F3|Q7Z4F3_HUMANCaveolinOS=HomosapiensPE=2SV=1;tr|A0A024R757|A0A024R757_HUMANCaveolinOS=HomosapiensGN=CAV1PE=3SV=1;sp|Q03135-2|CAV1_HUMANIsoform2ofCaveolin-1OS=HomosapiensGN=CAV1;tr|E9PCT5|E9PCT5_HUMANCaveolinOS=HomosapiensGN=CAV1PE=1SV=1;tr|A9XTE5|A9XTE5_HUMANCaveolin(Fragment)OS=HomosapiensPE=2SV=1;tr|Q2TNI1|Q2TNI1_HUMA…	tr|C9JKI3|C9JKI3_HUMAN Caveolin (Fragment) OS=Homo sapiens GN=CAV1 PE=1 SV=1;tr|Q7Z4F3|Q7Z4F3_HUMAN Caveolin OS=Homo sapiens PE=2 SV=1;tr|A0A024R757|A0A024R757_HUMAN Caveolin OS=Homo sapiens GN=CAV1 PE=3 SV=1;sp|Q03135-2|CAV1_HUMAN Isoform 2 of Caveolin-1	-	4642.7	8535.6			1.8385	2.04281	1.03056	1562.4	6940	4.44188	6.81756	2.76926	2.49401	3.27505	1.71152	3858	6050.7	1.56835	1.44633	0.5324	4144.9	5907.8	1.42532	1.40161	0.487087	1.49427	1.43217	0.518201	0.813065	0.985617	-0.0209008	0.976383	1.05374	0.075515	0.336528	0.290668	-1.78255	1.07436	1.08132	0.112798	9	2	2
Q9BXS0-3	COPA1_HUMAN	COL25A1	Isoform 3 of Collagen alpha-1(XXV) chain OS=Homo sapiens	sp|Q9BXS0-3|COPA1_HUMANIsoform3ofCollagenalpha-1(XXV)chainOS=HomosapiensGN=COL25A1;sp|Q9BXS0-2|COPA1_HUMANIsoform2ofCollagenalpha-1(XXV)chainOS=HomosapiensGN=COL25A1;sp|Q9BXS0|COPA1_HUMANCollagenalpha-1(XXV)chainOS=HomosapiensGN=COL25A1PE=1SV=2;tr|A0A087X1E1|A0A087X1E1_HUMANCollagenalpha-1(XXV)chainOS=HomosapiensGN=COL25A1PE=1SV=1;tr|Q8NE08|Q8NE08_HUMANCOL25A1proteinOS=HomosapiensGN=COL25A1PE=2SV…	sp|Q9BXS0-3|COPA1_HUMAN Isoform 3 of Collagen alpha-1(XXV) chain OS=Homo sapiens GN=COL25A1;sp|Q9BXS0-2|COPA1_HUMAN Isoform 2 of Collagen alpha-1(XXV) chain OS=Homo sapiens GN=COL25A1;sp|Q9BXS0|COPA1_HUMAN Collagen alpha-1(XXV) chain OS=Homo sapiens GN=COL	-	19144	34883			1.82214	2.02463	1.01766	21950	62156	2.83171	4.34621	2.11976	2.36139	3.10089	1.63268	16495	40819	2.47463	2.2821	1.19036	20361	31192	1.53195	1.50647	0.591171	1.95385	1.87264	0.905077	1.78184	2.15999	1.11103	0.764154	0.824694	-0.278069	1.14657	0.990325	-0.0140255	1.23437	1.24237	0.313093	7	2	2
Q15149-8	PLEC_HUMAN	PLEC	Isoform 8 of Plectin OS=Homo sapiens	sp|Q15149-8|PLEC_HUMANIsoform8ofPlectinOS=HomosapiensGN=PLEC	sp|Q15149-8|PLEC_HUMAN Isoform 8 of Plectin OS=Homo sapiens GN=PLEC	-	37572	67719			1.80238	2.00268	1.00193	48221	72383	1.50107	2.30389	1.20407	1.63302	2.14443	1.10059	43559	76272	1.751	1.61478	0.691334	47867	75847	1.58454	1.55818	0.639864	1.66385	1.5947	0.673283	1.06887	1.29571	0.373746	0.994428	1.07321	0.101935	1.28343	1.10853	0.14865	1.0989	1.10602	0.145374	1	291	2
Q5Q9Z3	Q5Q9Z3_HUMAN	2 SV=1	Leukemia multidrug resistance associated protein (Fragment) OS=Homo sapiens	tr|Q5Q9Z3|Q5Q9Z3_HUMANLeukemiamultidrugresistanceassociatedprotein(Fragment)OS=HomosapiensPE=2SV=1;sp|P26447|S10A4_HUMANProteinS100-A4OS=HomosapiensGN=S100A4PE=1SV=1	tr|Q5Q9Z3|Q5Q9Z3_HUMAN Leukemia multidrug resistance associated protein (Fragment) OS=Homo sapiens PE=2 SV=1;sp|P26447|S10A4_HUMAN Protein S100-A4 OS=Homo sapiens GN=S100A4 PE=1 SV=1	-	31861	55804			1.75148	1.94612	0.960604	44035	37478	0.851096	1.30629	0.385478	1.22908	1.61398	0.690623	29310	41456	1.4144	1.30436	0.383339	27472	44647	1.62518	1.59815	0.676404	1.51638	1.45336	0.539389	0.671601	0.81413	-0.296668	1.07697	1.1623	0.216978	1.3821	1.19375	0.255505	0.937291	0.943362	-0.0841173	2	2	2
E9PKH2	E9PKH2_HUMAN	SERPINH1	Serpin H1 OS=Homo sapiens	tr|E9PKH2|E9PKH2_HUMANSerpinH1OS=HomosapiensGN=SERPINH1PE=1SV=1;tr|B4DN87|B4DN87_HUMANcDNAFLJ52569,highlysimilartoCollagen-bindingprotein2OS=HomosapiensPE=2SV=1;tr|A8K259|A8K259_HUMANcDNAFLJ78501,highlysimilartoHomosapiensserpinpeptidaseinhibitor,cladeH(heatshockprotein47),member1,(collagenbindingprotein1)(SERPINH1),mRNAOS=HomosapiensPE=2SV=1;tr|A0A024R5K8|A0A024R5K8_HUMANSerpinpeptidaseinhibitor…	tr|E9PKH2|E9PKH2_HUMAN Serpin H1 OS=Homo sapiens GN=SERPINH1 PE=1 SV=1;tr|B4DN87|B4DN87_HUMAN cDNA FLJ52569, highly similar to Collagen-binding protein 2 OS=Homo sapiens PE=2 SV=1;tr|A8K259|A8K259_HUMAN cDNA FLJ78501, highly similar to Homo sapiens serpin	-	22555	38866			1.72317	1.91466	0.937088	25477	21679	0.850924	1.30603	0.385187	1.26051	1.65526	0.72706	22999	24978	1.08605	1.00155	0.00223824	21165	31895	1.50697	1.4819	0.567453	1.28777	1.23425	0.303632	0.557788	0.676164	-0.564554	1.27692	1.37809	0.462668	1.12955	0.975622	-0.035606	0.920257	0.926218	-0.110577	6	2	2
E5RK62	E5RK62_HUMAN	SPARC	SPARC (Fragment) OS=Homo sapiens	tr|E5RK62|E5RK62_HUMANSPARC(Fragment)OS=HomosapiensGN=SPARCPE=1SV=1;tr|F5GY03|F5GY03_HUMANSPARC(Fragment)OS=HomosapiensGN=SPARCPE=1SV=1;tr|B4DRV4|B4DRV4_HUMANcDNAFLJ55667,highlysimilartoSecretedproteinacidicandrichincysteineOS=HomosapiensPE=2SV=1;sp|P09486|SPRC_HUMANSPARCOS=HomosapiensGN=SPARCPE=1SV=1;tr|D3DQH8|D3DQH8_HUMANSecretedprotein,acidic,cysteine-rich(Osteonectin),isoformCRA_aOS=Homosapie…	tr|E5RK62|E5RK62_HUMAN SPARC (Fragment) OS=Homo sapiens GN=SPARC PE=1 SV=1;tr|F5GY03|F5GY03_HUMAN SPARC (Fragment) OS=Homo sapiens GN=SPARC PE=1 SV=1;tr|B4DRV4|B4DRV4_HUMAN cDNA FLJ55667, highly similar to Secreted protein acidic and rich in cysteine OS=Ho	-	31493	54156			1.71962	1.91072	0.934117	46948	33948	0.723098	1.10984	0.150347	1.12319	1.47493	0.560647	30778	42028	1.36552	1.25928	0.332603	25212	41944	1.66365	1.63598	0.710157	1.49977	1.43744	0.523498	0.626856	0.759889	-0.396139	0.998001	1.07707	0.10711	1.49074	1.28759	0.364678	0.819157	0.824462	-0.278475	6	2	2
B2R8I2	B2R8I2_HUMAN	2 SV=1	cDNA, FLJ93914, highly similar to Homo sapiens histidine-rich glycoprotein (HRG), mRNA OS=Homo sapiens	tr|B2R8I2|B2R8I2_HUMANcDNA,FLJ93914,highlysimilartoHomosapienshistidine-richglycoprotein(HRG),mRNAOS=HomosapiensPE=2SV=1;sp|P04196|HRG_HUMANHistidine-richglycoproteinOS=HomosapiensGN=HRGPE=1SV=1;tr|Q68DR3|Q68DR3_HUMANUncharacterizedproteinDKFZp779H1622(Fragment)OS=HomosapiensGN=DKFZp779H1622PE=2SV=1	tr|B2R8I2|B2R8I2_HUMAN cDNA, FLJ93914, highly similar to Homo sapiens histidine-rich glycoprotein (HRG), mRNA OS=Homo sapiens PE=2 SV=1;sp|P04196|HRG_HUMAN Histidine-rich glycoprotein OS=Homo sapiens GN=HRG PE=1 SV=1;tr|Q68DR3|Q68DR3_HUMAN Uncharacterized	-	3154.1	5376.2			1.70451	1.89393	0.921385	2345.4	4231.1	1.804	2.76884	1.46928	1.74694	2.29402	1.19788	3931.7	6225.7	1.58346	1.46027	0.546234	5055.6	4957.5	0.980596	0.964286	-0.0524666	1.24433	1.19262	0.254132	0.787006	0.954027	-0.0678979	0.796296	0.859383	-0.218627	0.743604	0.64227	-0.638749	1.28586	1.29418	0.372043	3	2	2
B4DPY2	B4DPY2_HUMAN	2 SV=1	cDNA FLJ59286, highly similar to Pre-mRNA-processing factor 40 homolog A (Fragment) OS=Homo sapiens	tr|B4DPY2|B4DPY2_HUMANcDNAFLJ59286,highlysimilartoPre-mRNA-processingfactor40homologA(Fragment)OS=HomosapiensPE=2SV=1;sp|O75400-2|PR40A_HUMANIsoform2ofPre-mRNA-processingfactor40homologAOS=HomosapiensGN=PRPF40A;sp|O75400-3|PR40A_HUMANIsoform3ofPre-mRNA-processingfactor40homologAOS=HomosapiensGN=PRPF40A;sp|O75400|PR40A_HUMANPre-mRNA-processingfactor40homologAOS=HomosapiensGN=PRPF40APE=1SV=2;tr|Q4Z…	tr|B4DPY2|B4DPY2_HUMAN cDNA FLJ59286, highly similar to Pre-mRNA-processing factor 40 homolog A (Fragment) OS=Homo sapiens PE=2 SV=1;sp|O75400-2|PR40A_HUMAN Isoform 2 of Pre-mRNA-processing factor 40 homolog A OS=Homo sapiens GN=PRPF40A;sp|O75400-3|PR40A_H	-	9442.3	16074			1.70234	1.89152	0.919545	12099	11639	0.96198	1.47648	0.562164	1.28651	1.68939	0.756505	9940.7	14478	1.45644	1.34313	0.425594	7846.3	12138	1.54697	1.52124	0.605249	1.49637	1.43418	0.520229	0.724089	0.877757	-0.188106	0.838375	0.904796	-0.144336	1.28136	1.10675	0.146323	0.789311	0.794423	-0.332021	5	2	2
M0R268	M0R268_HUMAN	SNRPA	U1 small nuclear ribonucleoprotein A (Fragment) OS=Homo sapiens	tr|M0R268|M0R268_HUMANU1smallnuclearribonucleoproteinA(Fragment)OS=HomosapiensGN=SNRPAPE=1SV=1;tr|B2R802|B2R802_HUMANcDNA,FLJ93681,highlysimilartoHomosapienssmallnuclearribonucleoproteinpolypeptideA(SNRPA),mRNAOS=HomosapiensPE=2SV=1;sp|P09012|SNRPA_HUMANU1smallnuclearribonucleoproteinAOS=HomosapiensGN=SNRPAPE=1SV=3;tr|M0QXK2|M0QXK2_HUMANU1smallnuclearribonucleoproteinA(Fragment)OS=HomosapiensGN=S…	tr|M0R268|M0R268_HUMAN U1 small nuclear ribonucleoprotein A (Fragment) OS=Homo sapiens GN=SNRPA PE=1 SV=1;tr|B2R802|B2R802_HUMAN cDNA, FLJ93681, highly similar to Homo sapiens small nuclear ribonucleoprotein polypeptide A (SNRPA), mRNA OS=Homo sapiens PE=2	-	14036	23264			1.65745	1.84164	0.880994	19650	18485	0.940712	1.44384	0.52991	1.23936	1.62748	0.70264	13292	21831	1.64242	1.51464	0.598971	12418	25023	2.01506	1.98154	0.986625	1.8224	1.74666	0.804602	0.794575	0.963203	-0.054088	1.14621	1.23702	0.306873	1.39997	1.20919	0.274043	0.934246	0.940297	-0.0888116	9	4	2
P02741-2	CRP_HUMAN	CRP	Isoform 2 of C-reactive protein OS=Homo sapiens	sp|P02741-2|CRP_HUMANIsoform2ofC-reactiveproteinOS=HomosapiensGN=CRP;tr|Q5VVP7|Q5VVP7_HUMANC-reactiveproteinOS=HomosapiensGN=CRPPE=1SV=1;sp|P02741|CRP_HUMANC-reactiveproteinOS=HomosapiensGN=CRPPE=1SV=1;tr|C9JRE9|C9JRE9_HUMANC-reactiveproteinOS=HomosapiensGN=CRPPE=1SV=1	sp|P02741-2|CRP_HUMAN Isoform 2 of C-reactive protein OS=Homo sapiens GN=CRP;tr|Q5VVP7|Q5VVP7_HUMAN C-reactive protein OS=Homo sapiens GN=CRP PE=1 SV=1;sp|P02741|CRP_HUMAN C-reactive protein OS=Homo sapiens GN=CRP PE=1 SV=1;tr|C9JRE9|C9JRE9_HUMAN C-reactiv	-	8991.4	14467			1.60898	1.78779	0.838175	5373.1	5377.5	1.00082	1.53609	0.619265	1.3815	1.81413	0.859279	7800.7	12417	1.59178	1.46794	0.553793	6815.1	9474.9	1.39028	1.36716	0.451179	1.49782	1.43557	0.521627	0.371708	0.450593	-1.1501	0.763059	0.823512	-0.280138	0.597582	0.516147	-0.954145	0.873652	0.879311	-0.185555	4	2	2
Q6IB22	Q6IB22_HUMAN	PSMB10	Proteasome subunit beta type OS=Homo sapiens	tr|Q6IB22|Q6IB22_HUMANProteasomesubunitbetatypeOS=HomosapiensGN=PSMB10PE=2SV=1;sp|P40306|PSB10_HUMANProteasomesubunitbetatype-10OS=HomosapiensGN=PSMB10PE=1SV=1;tr|J3QL48|J3QL48_HUMANUncharacterizedprotein(Fragment)OS=HomosapiensPE=4SV=1;tr|J3QQN1|J3QQN1_HUMANProteasomesubunitbetatype-10(Fragment)OS=HomosapiensGN=PSMB10PE=1SV=1	tr|Q6IB22|Q6IB22_HUMAN Proteasome subunit beta type OS=Homo sapiens GN=PSMB10 PE=2 SV=1;sp|P40306|PSB10_HUMAN Proteasome subunit beta type-10 OS=Homo sapiens GN=PSMB10 PE=1 SV=1;tr|J3QL48|J3QL48_HUMAN Uncharacterized protein (Fragment) OS=Homo sapiens PE=4	-	10093	16181			1.60319	1.78135	0.832972	14732	13935	0.9459	1.4518	0.537844	1.21313	1.59304	0.671784	9094	12335	1.35639	1.25086	0.322922	9096.5	12012	1.32051	1.29854	0.376896	1.33845	1.28282	0.359318	0.861195	1.04396	0.0620683	0.973814	1.05097	0.0717148	1.45963	1.26072	0.334244	1.00027	1.00675	0.0097103	4	2	2
B4DT46	B4DT46_HUMAN	2 SV=1	cDNA FLJ57889, highly similar to Cytochrome b-245 light chain OS=Homo sapiens	tr|B4DT46|B4DT46_HUMANcDNAFLJ57889,highlysimilartoCytochromeb-245lightchainOS=HomosapiensPE=2SV=1;sp|P13498|CY24A_HUMANCytochromeb-245lightchainOS=HomosapiensGN=CYBAPE=1SV=3	tr|B4DT46|B4DT46_HUMAN cDNA FLJ57889, highly similar to Cytochrome b-245 light chain OS=Homo sapiens PE=2 SV=1;sp|P13498|CY24A_HUMAN Cytochrome b-245 light chain OS=Homo sapiens GN=CYBA PE=1 SV=3	-	17575	27938			1.58964	1.7663	0.820731	30044	19435	0.646885	0.992862	-0.0103356	0.994834	1.30638	0.385575	17055	21277	1.24755	1.15049	0.202251	16949	20466	1.2075	1.18742	0.247832	1.22759	1.17657	0.234589	0.695648	0.84328	-0.245916	0.961884	1.03809	0.0539305	1.70947	1.47652	0.562198	0.993785	1.00022	0.000319151	2	2	2
K7EMV3	K7EMV3_HUMAN	H3F3B	Histone H3 OS=Homo sapiens	tr|K7EMV3|K7EMV3_HUMANHistoneH3OS=HomosapiensGN=H3F3BPE=1SV=1;tr|B4E380|B4E380_HUMANHistoneH3OS=HomosapiensPE=2SV=1;tr|B4DEB1|B4DEB1_HUMANHistoneH3OS=HomosapiensGN=H3F3APE=1SV=1;tr|K7EK07|K7EK07_HUMANHistoneH3(Fragment)OS=HomosapiensGN=H3F3BPE=1SV=1;tr|B2R6Y1|B2R6Y1_HUMANHistoneH3OS=HomosapiensPE=2SV=1;tr|B2R4P9|B2R4P9_HUMANHistoneH3OS=HomosapiensGN=H3F3APE=2SV=1;sp|P84243|H33_HUMANHistoneH3.3OS=…	tr|K7EMV3|K7EMV3_HUMAN Histone H3 OS=Homo sapiens GN=H3F3B PE=1 SV=1;tr|B4E380|B4E380_HUMAN Histone H3 OS=Homo sapiens PE=2 SV=1;tr|B4DEB1|B4DEB1_HUMAN Histone H3 OS=Homo sapiens GN=H3F3A PE=1 SV=1;tr|K7EK07|K7EK07_HUMAN Histone H3 (Fragment) OS=Homo sapie	-	100430	156250			1.55581	1.72871	0.789693	103090	92447	0.89676	1.37638	0.460878	1.22198	1.60466	0.682266	138770	95805	0.690387	0.636675	-0.651371	64755	124100	1.91645	1.88458	0.914243	1.08048	1.03558	0.0504333	0.591661	0.717225	-0.479502	1.29534	1.39796	0.483326	1.02649	0.886603	-0.17364	0.466635	0.469658	-1.09032	16	4	2
P32456	GBP2_HUMAN	GBP2	Guanylate-binding protein 2 OS=Homo sapiens	sp|P32456|GBP2_HUMANGuanylate-bindingprotein2OS=HomosapiensGN=GBP2PE=1SV=3;tr|Q8TCE5|Q8TCE5_HUMANGBP2proteinOS=HomosapiensGN=GBP2PE=2SV=1	sp|P32456|GBP2_HUMAN Guanylate-binding protein 2 OS=Homo sapiens GN=GBP2 PE=1 SV=3	-	6788.8	10547			1.55359	1.72624	0.787631	14069	5858.7	0.416426	0.639146	-0.645783	0.78655	1.03287	0.0466578	6584.2	9710.8	1.47486	1.36012	0.443733	9531.3	12972	1.36099	1.33835	0.420459	1.40751	1.34902	0.431909	0.555485	0.673372	-0.570524	1.33583	1.44166	0.527735	2.07238	1.78997	0.839937	1.4476	1.45698	0.542979	2	3	2
B7Z4T2	B7Z4T2_HUMAN	PXYLP1	2-phosphoxylose phosphatase 1 OS=Homo sapiens	tr|B7Z4T2|B7Z4T2_HUMAN2-phosphoxylosephosphatase1OS=HomosapiensGN=PXYLP1PE=1SV=1;tr|B7Z3R9|B7Z3R9_HUMAN2-phosphoxylosephosphatase1OS=HomosapiensGN=PXYLP1PE=1SV=1;sp|Q8TE99-2|PXYP1_HUMANIsoform2of2-phosphoxylosephosphatase1OS=HomosapiensGN=PXYLP1;tr|E9PDB7|E9PDB7_HUMAN2-phosphoxylosephosphatase1OS=HomosapiensGN=PXYLP1PE=1SV=1;sp|Q8TE99|PXYP1_HUMAN2-phosphoxylosephosphatase1OS=HomosapiensGN=PXYLP1P…	tr|B7Z4T2|B7Z4T2_HUMAN 2-phosphoxylose phosphatase 1 OS=Homo sapiens GN=PXYLP1 PE=1 SV=1;tr|B7Z3R9|B7Z3R9_HUMAN 2-phosphoxylose phosphatase 1 OS=Homo sapiens GN=PXYLP1 PE=1 SV=1;sp|Q8TE99-2|PXYP1_HUMAN Isoform 2 of 2-phosphoxylose phosphatase 1 OS=Homo sap	-	10438	16081			1.54062	1.71183	0.775538	21404	11038	0.515698	0.791512	-0.337317	0.851674	1.11839	0.161421	11051	19589	1.7726	1.63469	0.709018	14848	16720	1.12608	1.10735	0.147109	1.40195	1.34368	0.42619	0.6864	0.832071	-0.265222	0.85354	0.921162	-0.118473	2.05058	1.77114	0.824681	1.34359	1.35229	0.435405	6	2	2
Q92743	HTRA1_HUMAN	HTRA1	Serine protease HTRA1 OS=Homo sapiens	sp|Q92743|HTRA1_HUMANSerineproteaseHTRA1OS=HomosapiensGN=HTRA1PE=1SV=1;tr|B3KRN4|B3KRN4_HUMANcDNAFLJ34625fis,cloneKIDNE2015244,highlysimilartoSerineproteaseHTRA1(EC3.4.21.-)OS=HomosapiensPE=2SV=1;tr|H0Y7G9|H0Y7G9_HUMANSerineproteaseHTRA1(Fragment)OS=HomosapiensGN=HTRA1PE=1SV=1;tr|A8K224|A8K224_HUMANcDNAFLJ35157fis,clonePLACE6011156,highlysimilartoSerineproteaseHTRA1(EC3.4.21.-)OS=HomosapiensPE=2S…	sp|Q92743|HTRA1_HUMAN Serine protease HTRA1 OS=Homo sapiens GN=HTRA1 PE=1 SV=1;tr|B3KRN4|B3KRN4_HUMAN cDNA FLJ34625 fis, clone KIDNE2015244, highly similar to Serine protease HTRA1 (EC 3.4.21.-) OS=Homo sapiens PE=2 SV=1	-	163240	250210			1.53277	1.70311	0.768171	172790	170040	0.984085	1.51041	0.594939	1.25063	1.64229	0.715705	142400	191820	1.34705	1.24225	0.312955	142830	169780	1.18869	1.16892	0.22517	1.26775	1.21506	0.281028	0.679589	0.823814	-0.279609	0.885101	0.955223	-0.0660905	1.0585	0.914257	-0.129329	1.00302	1.00952	0.0136636	4	12	2
A0A0S2Z5P5	A0A0S2Z5P5_HUMAN	MCMBP	Chromosome 10 open reading frame 119, isoform CRA_c (Fragment) OS=Homo sapiens	tr|A0A0S2Z5P5|A0A0S2Z5P5_HUMANChromosome10openreadingframe119,isoformCRA_c(Fragment)OS=HomosapiensGN=MCMBPPE=2SV=1;sp|Q9BTE3-2|MCMBP_HUMANIsoform2ofMini-chromosomemaintenancecomplex-bindingproteinOS=HomosapiensGN=MCMBP;sp|Q9BTE3|MCMBP_HUMANMini-chromosomemaintenancecomplex-bindingproteinOS=HomosapiensGN=MCMBPPE=1SV=2;tr|A0A0S2Z614|A0A0S2Z614_HUMANMinichromosomemaintenancecomplexbindingproteinisof…	tr|A0A0S2Z5P5|A0A0S2Z5P5_HUMAN Chromosome 10 open reading frame 119, isoform CRA_c (Fragment) OS=Homo sapiens GN=MCMBP PE=2 SV=1;sp|Q9BTE3-2|MCMBP_HUMAN Isoform 2 of Mini-chromosome maintenance complex-binding protein OS=Homo sapiens GN=MCMBP;sp|Q9BTE3|MCM	-	19618	29840			1.52105	1.69009	0.757096	6305.4	9551	1.51473	2.32487	1.21715	1.51952	1.99537	0.996659	18193	26592	1.46166	1.34794	0.43076	20261	24858	1.22689	1.20648	0.270808	1.33796	1.28236	0.358796	0.320074	0.388001	-1.36587	0.934792	1.00885	0.012714	0.321409	0.277609	-1.84887	1.11367	1.12088	0.164636	5	2	2
P62306	RUXF_HUMAN	SNRPF	Small nuclear ribonucleoprotein F OS=Homo sapiens	sp|P62306|RUXF_HUMANSmallnuclearribonucleoproteinFOS=HomosapiensGN=SNRPFPE=1SV=1	sp|P62306|RUXF_HUMAN Small nuclear ribonucleoprotein F OS=Homo sapiens GN=SNRPF PE=1 SV=1	-	20526	31153			1.51773	1.6864	0.753945	19917	13878	0.696792	1.06946	0.0968836	1.11344	1.46213	0.548076	23533	30792	1.30846	1.20666	0.271022	20120	31397	1.56049	1.53453	0.617799	1.42462	1.36541	0.449338	0.445479	0.54002	-0.888915	1.01965	1.10043	0.138067	0.97033	0.8381	-0.254806	0.85497	0.860507	-0.216741	1	2	2
F8VV32	F8VV32_HUMAN	LYZ	Lysozyme C OS=Homo sapiens	tr|F8VV32|F8VV32_HUMANLysozymeCOS=HomosapiensGN=LYZPE=1SV=1;tr|A0A0B4J259|A0A0B4J259_HUMANLysozymeCOS=HomosapiensGN=LYZPE=1SV=1;tr|B2R4C5|B2R4C5_HUMANLysozymeOS=HomosapiensGN=LYZPE=2SV=1;sp|P61626|LYSC_HUMANLysozymeCOS=HomosapiensGN=LYZPE=1SV=1	tr|F8VV32|F8VV32_HUMAN Lysozyme C OS=Homo sapiens GN=LYZ PE=1 SV=1;tr|A0A0B4J259|A0A0B4J259_HUMAN Lysozyme C OS=Homo sapiens GN=LYZ PE=1 SV=1;tr|B2R4C5|B2R4C5_HUMAN Lysozyme OS=Homo sapiens GN=LYZ PE=2 SV=1;sp|P61626|LYSC_HUMAN Lysozyme C OS=Homo sapiens G	-	100690	152640			1.51594	1.68441	0.752239	107640	54697	0.508148	0.779923	-0.358596	0.995234	1.30691	0.386155	65227	89695	1.37512	1.26814	0.34271	50037	101000	2.01851	1.98493	0.989091	1.65442	1.58566	0.665084	0.35834	0.434388	-1.20294	1.12604	1.21525	0.281252	1.06902	0.923344	-0.11506	0.767121	0.772089	-0.37316	4	2	2
Q9P2M7	CING_HUMAN	CGN	Cingulin OS=Homo sapiens	sp|Q9P2M7|CING_HUMANCingulinOS=HomosapiensGN=CGNPE=1SV=2;tr|B9EK46|B9EK46_HUMANCingulinOS=HomosapiensGN=CGNPE=2SV=1	sp|Q9P2M7|CING_HUMAN Cingulin OS=Homo sapiens GN=CGN PE=1 SV=2;tr|B9EK46|B9EK46_HUMAN Cingulin OS=Homo sapiens GN=CGN PE=2 SV=1	-	111420	168430			1.51167	1.67966	0.748168	210440	98760	0.469302	0.720302	-0.473326	0.830144	1.09012	0.12448	83044	131660	1.58542	1.46208	0.548021	105580	176080	1.66774	1.64	0.713697	1.6315	1.56369	0.644958	0.586356	0.710795	-0.492494	1.33738	1.44334	0.52941	1.88871	1.63133	0.706047	1.27137	1.27961	0.355702	2	2	2
Q5T6U8	Q5T6U8_HUMAN	HMGA1	High mobility group AT-hook 1 OS=Homo sapiens	tr|Q5T6U8|Q5T6U8_HUMANHighmobilitygroupAT-hook1OS=HomosapiensGN=HMGA1PE=2SV=1;sp|P17096-2|HMGA1_HUMANIsoformHMG-YofHighmobilitygroupproteinHMG-I/HMG-YOS=HomosapiensGN=HMGA1;sp|P17096|HMGA1_HUMANHighmobilitygroupproteinHMG-I/HMG-YOS=HomosapiensGN=HMGA1PE=1SV=3;tr|Q6IPL9|Q6IPL9_HUMANHMGA1proteinOS=HomosapiensGN=HMGA1PE=2SV=1;sp|P17096-3|HMGA1_HUMANIsoformHMG-RofHighmobilitygroupproteinHMG-I/HMG-YOS…	tr|Q5T6U8|Q5T6U8_HUMAN High mobility group AT-hook 1 OS=Homo sapiens GN=HMGA1 PE=2 SV=1;sp|P17096-2|HMGA1_HUMAN Isoform HMG-Y of High mobility group protein HMG-I/HMG-Y OS=Homo sapiens GN=HMGA1;sp|P17096|HMGA1_HUMAN High mobility group protein HMG-I/HMG-Y	-	20339	30222			1.48591	1.65104	0.723377	30943	21463	0.69363	1.06461	0.0903229	1.00786	1.32348	0.404341	13383	26574	1.98565	1.83117	0.872765	20679	25341	1.22545	1.20506	0.26911	1.52413	1.46079	0.546747	0.710178	0.860895	-0.216091	0.953601	1.02915	0.0414541	1.52136	1.31404	0.39401	1.54517	1.55518	0.637079	8	4	2
Q6NYC5	Q6NYC5_HUMAN	MAP2	MAP2 protein (Fragment) OS=Homo sapiens	tr|Q6NYC5|Q6NYC5_HUMANMAP2protein(Fragment)OS=HomosapiensGN=MAP2PE=2SV=1	tr|Q6NYC5|Q6NYC5_HUMAN MAP2 protein (Fragment) OS=Homo sapiens GN=MAP2 PE=2 SV=1	-	29008	42637			1.46984	1.63318	0.707682	303740	12517	0.0412096	0.0632499	-3.98279	0.165753	0.217661	-2.19984	17208	76477	4.44427	4.09851	2.0351	149270	25182	0.168701	0.165895	-2.59166	0.610645	0.585266	-0.772835	0.293571	0.355874	-1.49056	0.329275	0.355362	-1.49264	10.4709	9.04399	3.17696	8.67445	8.73064	3.12609	1	67	2
F8WCZ6	F8WCZ6_HUMAN	C1S	Complement C1s subcomponent OS=Homo sapiens	tr|F8WCZ6|F8WCZ6_HUMANComplementC1ssubcomponentOS=HomosapiensGN=C1SPE=1SV=1;tr|A0A087X232|A0A087X232_HUMANComplementC1ssubcomponentOS=HomosapiensGN=C1SPE=1SV=1;tr|B3KNX0|B3KNX0_HUMANcDNAFLJ30621fis,cloneCTONG2001681,highlysimilartoComplementC1ssubcomponent(EC3.4.21.42)OS=HomosapiensPE=2SV=1;tr|A8K2N0|A8K2N0_HUMANcDNAFLJ77835,highlysimilartoHomosapienscomplementcomponent1,ssubcomponent(C1S),transc…	tr|F8WCZ6|F8WCZ6_HUMAN Complement C1s subcomponent OS=Homo sapiens GN=C1S PE=1 SV=1;tr|A0A087X232|A0A087X232_HUMAN Complement C1s subcomponent OS=Homo sapiens GN=C1S PE=1 SV=1;tr|B3KNX0|B3KNX0_HUMAN cDNA FLJ30621 fis, clone CTONG2001681, highly similar to	-	10840	15671			1.44566	1.60632	0.683759	12495	9436.6	0.75523	1.15915	0.213072	1.07596	1.41292	0.498676	10092	14410	1.42786	1.31678	0.39701	8177.4	12308	1.50512	1.48009	0.565685	1.46245	1.40167	0.487142	0.60217	0.729964	-0.454102	0.854129	0.921798	-0.117478	1.15268	0.995596	-0.00636801	0.810285	0.815533	-0.294184	7	2	2
B4DLL8	B4DLL8_HUMAN	2 SV=1	cDNA FLJ59335, highly similar to Transmembrane glycoprotein NMB OS=Homo sapiens	tr|B4DLL8|B4DLL8_HUMANcDNAFLJ59335,highlysimilartoTransmembraneglycoproteinNMBOS=HomosapiensPE=2SV=1;tr|B4DN79|B4DN79_HUMANcDNAFLJ53367,highlysimilartoTransmembraneglycoproteinNMBOS=HomosapiensPE=2SV=1;tr|B4DLJ7|B4DLJ7_HUMANcDNAFLJ59334,highlysimilartoTransmembraneglycoproteinNMBOS=HomosapiensPE=2SV=1;tr|B2R5R1|B2R5R1_HUMANcDNA,FLJ92578,highlysimilartoHomosapiensglycoprotein(transmembrane)nmb(GPN…	tr|B4DLL8|B4DLL8_HUMAN cDNA FLJ59335, highly similar to Transmembrane glycoprotein NMB OS=Homo sapiens PE=2 SV=1;tr|B4DN79|B4DN79_HUMAN cDNA FLJ53367, highly similar to Transmembrane glycoprotein NMB OS=Homo sapiens PE=2 SV=1;tr|B4DLJ7|B4DLJ7_HUMAN cDNA FL	-	29177	42124			1.44374	1.60418	0.681837	40125	37697	0.939489	1.44196	0.528033	1.15178	1.51248	0.596919	25200	27126	1.07643	0.992682	-0.010596	14744	25093	1.70191	1.67361	0.74296	1.30731	1.25297	0.325355	0.894906	1.08483	0.117463	0.925053	0.998341	-0.00239527	1.37523	1.18782	0.248316	0.585079	0.588869	-0.763982	10	2	2
B2R4V4	B2R4V4_HUMAN	2 SV=1	cDNA, FLJ92232, highly similar to Homo sapiens barrier to autointegration factor 1 (BANF1), mRNA OS=Homo sapiens	tr|B2R4V4|B2R4V4_HUMANcDNA,FLJ92232,highlysimilartoHomosapiensbarriertoautointegrationfactor1(BANF1),mRNAOS=HomosapiensPE=2SV=1;tr|A0A024R5H0|A0A024R5H0_HUMANBarriertoautointegrationfactor1,isoformCRA_aOS=HomosapiensGN=BANF1PE=4SV=1;sp|O75531|BAF_HUMANBarrier-to-autointegrationfactorOS=HomosapiensGN=BANF1PE=1SV=1	tr|B2R4V4|B2R4V4_HUMAN cDNA, FLJ92232, highly similar to Homo sapiens barrier to autointegration factor 1 (BANF1), mRNA OS=Homo sapiens PE=2 SV=1;tr|A0A024R5H0|A0A024R5H0_HUMAN Barrier to autointegration factor 1, isoform CRA_a OS=Homo sapiens GN=BANF1 PE=	-	3358	4840.7			1.44154	1.60174	0.67964	8806.7	4579.1	0.519956	0.798048	-0.325453	0.774355	1.01686	0.0241153	3398.1	4001.9	1.17769	1.08606	0.119108	4416.3	5530.8	1.25236	1.23153	0.300453	1.21989	1.16919	0.225509	0.945958	1.14671	0.197504	1.38204	1.49154	0.576799	2.6226	2.26521	1.17965	1.29964	1.30806	0.387424	3	2	2
Q9BVA1	TBB2B_HUMAN	TUBB2B	Tubulin beta-2B chain OS=Homo sapiens	sp|Q9BVA1|TBB2B_HUMANTubulinbeta-2BchainOS=HomosapiensGN=TUBB2BPE=1SV=1	sp|Q9BVA1|TBB2B_HUMAN Tubulin beta-2B chain OS=Homo sapiens GN=TUBB2B PE=1 SV=1	-	119450	171850			1.43868	1.59856	0.67677	150310	126910	0.844322	1.2959	0.373949	1.1075	1.45433	0.540358	126870	153250	1.20793	1.11395	0.155688	116610	143090	1.22708	1.20667	0.271034	1.2171	1.16652	0.222209	0.738493	0.895219	-0.159688	0.933703	1.00768	0.0110319	1.25835	1.08687	0.12018	0.91913	0.925083	-0.112346	1	28	2
A8K0P2	A8K0P2_HUMAN	2 SV=1	cDNA FLJ76209, highly similar to Homo sapiens inorganic pyrophosphatase 2 (PPA2), transcript variant 2, mRNA OS=Homo sapiens	tr|A8K0P2|A8K0P2_HUMANcDNAFLJ76209,highlysimilartoHomosapiensinorganicpyrophosphatase2(PPA2),transcriptvariant2,mRNAOS=HomosapiensPE=2SV=1;sp|Q9H2U2-3|IPYR2_HUMANIsoform3ofInorganicpyrophosphatase2,mitochondrialOS=HomosapiensGN=PPA2;sp|Q9H2U2-6|IPYR2_HUMANIsoform5ofInorganicpyrophosphatase2,mitochondrialOS=HomosapiensGN=PPA2;tr|A0A0C4DGB9|A0A0C4DGB9_HUMANInorganicpyrophosphatase2,mitochondrialOS=…	tr|A8K0P2|A8K0P2_HUMAN cDNA FLJ76209, highly similar to Homo sapiens inorganic pyrophosphatase 2 (PPA2), transcript variant 2, mRNA OS=Homo sapiens PE=2 SV=1;sp|Q9H2U2-3|IPYR2_HUMAN Isoform 3 of Inorganic pyrophosphatase 2, mitochondrial OS=Homo sapiens GN	-	1771	2501.9			1.4127	1.5697	0.650487	1824	992.53	0.54415	0.835181	-0.259839	0.972025	1.27643	0.352113	1863.9	1989.2	1.06722	0.984194	-0.0229847	2075	1813.3	0.87388	0.859345	-0.218691	0.965371	0.92525	-0.112086	0.396711	0.480902	-1.05619	0.911572	0.983792	-0.0235746	1.02993	0.889575	-0.168813	1.11326	1.12047	0.164101	9	11	2
C9IYT0	C9IYT0_HUMAN	DKC1	H/ACA ribonucleoprotein complex subunit 4 (Fragment) OS=Homo sapiens	tr|C9IYT0|C9IYT0_HUMANH/ACAribonucleoproteincomplexsubunit4(Fragment)OS=HomosapiensGN=DKC1PE=1SV=8;sp|O60832-2|DKC1_HUMANIsoform3ofH/ACAribonucleoproteincomplexsubunit4OS=HomosapiensGN=DKC1;sp|O60832|DKC1_HUMANH/ACAribonucleoproteincomplexsubunit4OS=HomosapiensGN=DKC1PE=1SV=3;tr|U5U7S7|U5U7S7_HUMANDyskeratosiscongenita1isoform5OS=HomosapiensPE=2SV=1;tr|H7C2Q9|H7C2Q9_HUMANH/ACAribonucleoproteincom…	tr|C9IYT0|C9IYT0_HUMAN H/ACA ribonucleoprotein complex subunit 4 (Fragment) OS=Homo sapiens GN=DKC1 PE=1 SV=8;sp|O60832-2|DKC1_HUMAN Isoform 3 of H/ACA ribonucleoprotein complex subunit 4 OS=Homo sapiens GN=DKC1;sp|O60832|DKC1_HUMAN H/ACA ribonucleoprotein	-	2519.7	3518.8			1.39652	1.55171	0.633858	2247	2306.5	1.02648	1.57548	0.655789	1.22208	1.6048	0.682389	1924.9	2515.2	1.30667	1.20501	0.269041	2696.9	2563.2	0.950425	0.934617	-0.097553	1.09879	1.05313	0.0746781	0.655479	0.794587	-0.331722	1.01908	1.09982	0.137269	0.891773	0.770247	-0.376606	1.40106	1.41013	0.495832	8	2	2
Q9Y5L3	ENTP2_HUMAN	ENTPD2	Ectonucleoside triphosphate diphosphohydrolase 2 OS=Homo sapiens	sp|Q9Y5L3|ENTP2_HUMANEctonucleosidetriphosphatediphosphohydrolase2OS=HomosapiensGN=ENTPD2PE=1SV=1;sp|Q9Y5L3-2|ENTP2_HUMANIsoformShortofEctonucleosidetriphosphatediphosphohydrolase2OS=HomosapiensGN=ENTPD2	sp|Q9Y5L3|ENTP2_HUMAN Ectonucleoside triphosphate diphosphohydrolase 2 OS=Homo sapiens GN=ENTPD2 PE=1 SV=1;sp|Q9Y5L3-2|ENTP2_HUMAN Isoform Short of Ectonucleoside triphosphate diphosphohydrolase 2 OS=Homo sapiens GN=ENTPD2	-	13477	18400			1.36529	1.51701	0.601233	10928	9719	0.889367	1.36503	0.448935	1.15218	1.513	0.597416	16240	17557	1.0811	0.996987	-0.00435388	13512	17608	1.30314	1.28146	0.357793	1.18194	1.13282	0.179912	0.528207	0.640305	-0.64317	1.0029	1.08236	0.114181	0.810863	0.700364	-0.513824	0.83202	0.837408	-0.255997	2	2	2
K7ERI9	K7ERI9_HUMAN	APOC1	Apolipoprotein C-I (Fragment) OS=Homo sapiens	tr|K7ERI9|K7ERI9_HUMANApolipoproteinC-I(Fragment)OS=HomosapiensGN=APOC1PE=1SV=1;tr|A0A024R0T8|A0A024R0T8_HUMANApolipoproteinC-I,isoformCRA_aOS=HomosapiensGN=APOC1PE=4SV=1;sp|P02654|APOC1_HUMANApolipoproteinC-IOS=HomosapiensGN=APOC1PE=1SV=1;tr|K7EJI9|K7EJI9_HUMANApolipoproteinC-IOS=HomosapiensGN=APOC1PE=1SV=1;tr|K7ELM9|K7ELM9_HUMANApolipoproteinC-IOS=HomosapiensGN=APOC1PE=1SV=1;tr|K7EPF9|K7EPF9_HU…	tr|K7ERI9|K7ERI9_HUMAN Apolipoprotein C-I (Fragment) OS=Homo sapiens GN=APOC1 PE=1 SV=1;tr|A0A024R0T8|A0A024R0T8_HUMAN Apolipoprotein C-I, isoform CRA_a OS=Homo sapiens GN=APOC1 PE=4 SV=1;sp|P02654|APOC1_HUMAN Apolipoprotein C-I OS=Homo sapiens GN=APOC1 PE	-	5565.8	7586.3			1.36302	1.51449	0.598834	2160.7	2645.2	1.22423	1.879	0.909962	1.32421	1.7389	0.798178	5104.2	8682.3	1.70101	1.56867	0.649544	6682.7	4894.9	0.732473	0.720291	-0.473349	1.15189	1.10402	0.142761	0.348681	0.42268	-1.24236	0.563779	0.608445	-0.716802	0.38821	0.335307	-1.57644	1.30926	1.31773	0.39806	6	2	2
H3BMH7	H3BMH7_HUMAN	4 SV=1	Uncharacterized protein (Fragment) OS=Homo sapiens	tr|H3BMH7|H3BMH7_HUMANUncharacterizedprotein(Fragment)OS=HomosapiensPE=4SV=1;tr|A0A0C4DGU8|A0A0C4DGU8_HUMANF-boxonlyprotein31OS=HomosapiensGN=FBXO31PE=1SV=1;sp|Q5XUX0-2|FBX31_HUMANIsoform2ofF-boxonlyprotein31OS=HomosapiensGN=FBXO31;sp|Q5XUX0|FBX31_HUMANF-boxonlyprotein31OS=HomosapiensGN=FBXO31PE=1SV=2	tr|H3BMH7|H3BMH7_HUMAN Uncharacterized protein (Fragment) OS=Homo sapiens PE=4 SV=1;tr|A0A0C4DGU8|A0A0C4DGU8_HUMAN F-box only protein 31 OS=Homo sapiens GN=FBXO31 PE=1 SV=1;sp|Q5XUX0-2|FBX31_HUMAN Isoform 2 of F-box only protein 31 OS=Homo sapiens GN=FBXO3	-	4136	5571.1			1.34698	1.49667	0.581753	6430.2	4771.3	0.742014	1.13887	0.187603	0.978819	1.28535	0.362162	4752.9	4752.8	0.999979	0.92218	-0.116879	3993.7	4293	1.07494	1.05706	0.0800632	1.03421	0.991225	-0.0127153	0.856438	1.03819	0.0540763	0.903257	0.974818	-0.0367954	1.55469	1.34283	0.425273	0.840266	0.845708	-0.241768	4	2	2
P62304	RUXE_HUMAN	SNRPE	Small nuclear ribonucleoprotein E OS=Homo sapiens	sp|P62304|RUXE_HUMANSmallnuclearribonucleoproteinEOS=HomosapiensGN=SNRPEPE=1SV=1;tr|A6NHK2|A6NHK2_HUMANSmallnuclearribonucleoproteinEOS=HomosapiensGN=SNRPEPE=1SV=1	sp|P62304|RUXE_HUMAN Small nuclear ribonucleoprotein E OS=Homo sapiens GN=SNRPE PE=1 SV=1;tr|A6NHK2|A6NHK2_HUMAN Small nuclear ribonucleoprotein E OS=Homo sapiens GN=SNRPE PE=1 SV=1	-	13726	18376			1.33877	1.48755	0.572938	14101	12066	0.855684	1.31333	0.393234	1.09397	1.43657	0.522625	11750	16646	1.41668	1.30646	0.385666	12335	18164	1.47256	1.44807	0.534127	1.4453	1.38523	0.470126	0.656617	0.795967	-0.329219	1.09119	1.17764	0.235902	1.02732	0.887323	-0.172468	1.04979	1.05659	0.0794107	2	2	2
O15194-2	CTDSL_HUMAN	CTDSPL	Isoform 2 of CTD small phosphatase-like protein OS=Homo sapiens	sp|O15194-2|CTDSL_HUMANIsoform2ofCTDsmallphosphatase-likeproteinOS=HomosapiensGN=CTDSPL;sp|O15194|CTDSL_HUMANCTDsmallphosphatase-likeproteinOS=HomosapiensGN=CTDSPLPE=1SV=2;tr|H7C2B9|H7C2B9_HUMANCTDsmallphosphatase-likeprotein(Fragment)OS=HomosapiensGN=CTDSPLPE=1SV=1;tr|H7C2S4|H7C2S4_HUMANCTDsmallphosphatase-likeprotein(Fragment)OS=HomosapiensGN=CTDSPLPE=1SV=1;tr|A0A024R2L8|A0A024R2L8_HUMANCTD(Car…	sp|O15194-2|CTDSL_HUMAN Isoform 2 of CTD small phosphatase-like protein OS=Homo sapiens GN=CTDSPL;sp|O15194|CTDSL_HUMAN CTD small phosphatase-like protein OS=Homo sapiens GN=CTDSPL PE=1 SV=2;tr|H7C2B9|H7C2B9_HUMAN CTD small phosphatase-like protein (Fragme	-	4140.9	5483.2			1.32416	1.47131	0.5571	3243.5	2056	0.633883	0.972906	-0.0396269	1.02096	1.34069	0.422978	4656.6	5219.7	1.12093	1.03372	0.0478413	4479.5	4817.9	1.07554	1.05766	0.0808697	1.09867	1.05301	0.0745229	0.374964	0.45454	-1.13752	0.923022	0.996149	-0.00556635	0.783284	0.676543	-0.563747	0.961968	0.968198	-0.0466255	5	2	2
B4E0H8	B4E0H8_HUMAN	2 SV=1	cDNA FLJ60385, highly similar to Integrin alpha-3 OS=Homo sapiens	tr|B4E0H8|B4E0H8_HUMANcDNAFLJ60385,highlysimilartoIntegrinalpha-3OS=HomosapiensPE=2SV=1;tr|A0A140VJM0|A0A140VJM0_HUMANTesticulartissueproteinLi96OS=HomosapiensPE=2SV=1;sp|P26006|ITA3_HUMANIntegrinalpha-3OS=HomosapiensGN=ITGA3PE=1SV=5;sp|P26006-1|ITA3_HUMANIsoform2ofIntegrinalpha-3OS=HomosapiensGN=ITGA3;tr|H0YA49|H0YA49_HUMANIntegrinalpha-3(Fragment)OS=HomosapiensGN=ITGA3PE=1SV=1;tr|Q59F03|Q59F03_…	tr|B4E0H8|B4E0H8_HUMAN cDNA FLJ60385, highly similar to Integrin alpha-3 OS=Homo sapiens PE=2 SV=1;tr|A0A140VJM0|A0A140VJM0_HUMAN Testicular tissue protein Li 96 OS=Homo sapiens PE=2 SV=1;sp|P26006|ITA3_HUMAN Integrin alpha-3 OS=Homo sapiens GN=ITGA3 PE=1	-	19081	25161			1.31864	1.46518	0.551079	29406	21483	0.730565	1.1213	0.165169	0.96199	1.26325	0.337141	20943	24522	1.17089	1.0798	0.11076	16906	26445	1.56424	1.53822	0.621263	1.34659	1.29062	0.368067	0.853821	1.03502	0.0496623	1.07842	1.16386	0.218914	1.54111	1.3311	0.41262	0.807239	0.812467	-0.299619	6	2	2
Q96NW4	ANR27_HUMAN	ANKRD27	Ankyrin repeat domain-containing protein 27 OS=Homo sapiens	sp|Q96NW4|ANR27_HUMANAnkyrinrepeatdomain-containingprotein27OS=HomosapiensGN=ANKRD27PE=1SV=2;tr|K7EIH4|K7EIH4_HUMANAnkyrinrepeatdomain-containingprotein27(Fragment)OS=HomosapiensGN=ANKRD27PE=1SV=2	sp|Q96NW4|ANR27_HUMAN Ankyrin repeat domain-containing protein 27 OS=Homo sapiens GN=ANKRD27 PE=1 SV=2;tr|K7EIH4|K7EIH4_HUMAN Ankyrin repeat domain-containing protein 27 (Fragment) OS=Homo sapiens GN=ANKRD27 PE=1 SV=2	-	1901.4	2484.2			1.30651	1.4517	0.537746	3182.2	933.77	0.293435	0.450375	-1.1508	0.672352	0.882909	-0.179663	2460.3	1817	0.738528	0.68107	-0.554124	2332.6	1831.3	0.78509	0.772032	-0.373268	0.761188	0.729553	-0.454916	0.375884	0.455655	-1.13399	1.00787	1.08772	0.121306	1.67361	1.44554	0.531608	0.948096	0.954236	-0.0675816	2	2	2
B4E0K4	B4E0K4_HUMAN	2 SV=1	cDNA FLJ58659, highly similar to Homo sapiens pre-B-cell leukemia transcription factor interacting protein 1 (PBXIP1), mRNA OS=Homo sapiens	tr|B4E0K4|B4E0K4_HUMANcDNAFLJ58659,highlysimilartoHomosapienspre-B-cellleukemiatranscriptionfactorinteractingprotein1(PBXIP1),mRNAOS=HomosapiensPE=2SV=1	tr|B4E0K4|B4E0K4_HUMAN cDNA FLJ58659, highly similar to Homo sapiens pre-B-cell leukemia transcription factor interacting protein 1 (PBXIP1), mRNA OS=Homo sapiens PE=2 SV=1	-	542670	706210			1.30136	1.44598	0.532049	599680	634940	1.0588	1.62508	0.700512	1.17403	1.54169	0.624514	543530	769910	1.4165	1.3063	0.385482	529060	754790	1.42666	1.40293	0.488447	1.42151	1.36243	0.446186	0.899081	1.08989	0.124179	0.980361	1.05803	0.0813816	1.10505	0.954465	-0.0672364	0.973378	0.979682	-0.0296146	1	23	2
A0A0U1RQV3	A0A0U1RQV3_HUMAN	EFEMP1	EGF-containing fibulin-like extracellular matrix protein 1 (Fragment) OS=Homo sapiens	tr|A0A0U1RQV3|A0A0U1RQV3_HUMANEGF-containingfibulin-likeextracellularmatrixprotein1(Fragment)OS=HomosapiensGN=EFEMP1PE=1SV=1;tr|B4DWH0|B4DWH0_HUMANcDNAFLJ55670,highlysimilartoEGF-containingfibulin-likeextracellularmatrixprotein1OS=HomosapiensPE=2SV=1;tr|Q53TA7|Q53TA7_HUMANUncharacterizedproteinEFEMP1(Fragment)OS=HomosapiensGN=EFEMP1PE=4SV=1;tr|B3KS53|B3KS53_HUMANcDNAFLJ35535fis,cloneSPLEN2002419,…	tr|A0A0U1RQV3|A0A0U1RQV3_HUMAN EGF-containing fibulin-like extracellular matrix protein 1 (Fragment) OS=Homo sapiens GN=EFEMP1 PE=1 SV=1;tr|B4DWH0|B4DWH0_HUMAN cDNA FLJ55670, highly similar to EGF-containing fibulin-like extracellularmatrix protein 1 OS=Ho	-	5740.2	7454.4			1.29863	1.44295	0.529018	9331.6	7400.7	0.793079	1.21725	0.283622	0.985622	1.29428	0.372154	6854	6999	1.02116	0.94171	-0.086646	7291.7	7474.3	1.02504	1.00799	0.0114863	1.02316	0.980636	-0.0282108	0.992796	1.20349	0.267226	1.06791	1.15252	0.204786	1.62566	1.40412	0.489669	1.06386	1.07075	0.0986228	14	2	2
E5RIP4	E5RIP4_HUMAN	SLC39A14	Zinc transporter ZIP14 (Fragment) OS=Homo sapiens	tr|E5RIP4|E5RIP4_HUMANZinctransporterZIP14(Fragment)OS=HomosapiensGN=SLC39A14PE=1SV=2;tr|A0A0S2Z5C8|A0A0S2Z5C8_HUMANSolutecarrierfamily39member14isoform4OS=HomosapiensGN=SLC39A14PE=2SV=1;tr|A0A0S2Z5B1|A0A0S2Z5B1_HUMANSolutecarrierfamily39member14isoform2OS=HomosapiensGN=SLC39A14PE=2SV=1;tr|A0A0S2Z5Z7|A0A0S2Z5Z7_HUMANSolutecarrierfamily39member14isoform3(Fragment)OS=HomosapiensGN=SLC39A14PE=2SV=1;…	tr|E5RIP4|E5RIP4_HUMAN Zinc transporter ZIP14 (Fragment) OS=Homo sapiens GN=SLC39A14 PE=1 SV=2;tr|A0A0S2Z5C8|A0A0S2Z5C8_HUMAN Solute carrier family 39 member 14 isoform 4 OS=Homo sapiens GN=SLC39A14 PE=2 SV=1;tr|A0A0S2Z5B1|A0A0S2Z5B1_HUMAN Solute carrier f	-	36422	46798			1.28488	1.42767	0.513663	29547	32905	1.11365	1.70927	0.773379	1.20819	1.58655	0.665893	41313	52995	1.28277	1.18297	0.242412	37267	65072	1.7461	1.71706	0.779941	1.50251	1.44006	0.526131	0.703128	0.852349	-0.230484	1.22789	1.32517	0.406177	0.81124	0.70069	-0.513153	0.902065	0.907907	-0.139383	12	2	2
Q5BKX6-3	S45A4_HUMAN	SLC45A4	Isoform 3 of Solute carrier family 45 member 4 OS=Homo sapiens	sp|Q5BKX6-3|S45A4_HUMANIsoform3ofSolutecarrierfamily45member4OS=HomosapiensGN=SLC45A4;sp|Q5BKX6-2|S45A4_HUMANIsoform2ofSolutecarrierfamily45member4OS=HomosapiensGN=SLC45A4;tr|B2RXG1|B2RXG1_HUMANSLC45A4proteinOS=HomosapiensGN=SLC45A4PE=2SV=1;sp|Q5BKX6|S45A4_HUMANSolutecarrierfamily45member4OS=HomosapiensGN=SLC45A4PE=1SV=2;tr|E7EV90|E7EV90_HUMANSolutecarrierfamily45member4OS=HomosapiensGN=SLC45A4PE…	sp|Q5BKX6-3|S45A4_HUMAN Isoform 3 of Solute carrier family 45 member 4 OS=Homo sapiens GN=SLC45A4;sp|Q5BKX6-2|S45A4_HUMAN Isoform 2 of Solute carrier family 45 member 4 OS=Homo sapiens GN=SLC45A4;tr|B2RXG1|B2RXG1_HUMAN SLC45A4 protein OS=Homo sapiens GN=SL	-	44344	56610			1.27661	1.41848	0.504345	31366	26903	0.857712	1.31645	0.39665	1.10306	1.4485	0.534565	81727	47360	0.57949	0.534406	-0.903992	55135	272130	4.9357	4.85361	2.27906	2.3344	2.23738	1.16181	0.475234	0.57609	-0.795634	5.74599	6.20122	2.63255	0.707334	0.610942	-0.710892	0.674624	0.678993	-0.558531	5	2	2
F8VWU0	F8VWU0_HUMAN	DCN	Decorin (Fragment) OS=Homo sapiens	tr|F8VWU0|F8VWU0_HUMANDecorin(Fragment)OS=HomosapiensGN=DCNPE=1SV=1;tr|F8VXZ8|F8VXZ8_HUMANDecorin(Fragment)OS=HomosapiensGN=DCNPE=1SV=1;tr|F8VUF6|F8VUF6_HUMANDecorin(Fragment)OS=HomosapiensGN=DCNPE=1SV=1;tr|Q6FH10|Q6FH10_HUMANDCNproteinOS=HomosapiensGN=DCNPE=2SV=1;sp|P07585|PGS2_HUMANDecorinOS=HomosapiensGN=DCNPE=1SV=1	tr|F8VWU0|F8VWU0_HUMAN Decorin (Fragment) OS=Homo sapiens GN=DCN PE=1 SV=1;tr|F8VXZ8|F8VXZ8_HUMAN Decorin (Fragment) OS=Homo sapiens GN=DCN PE=1 SV=1;tr|F8VUF6|F8VUF6_HUMAN Decorin (Fragment) OS=Homo sapiens GN=DCN PE=1 SV=1;tr|Q6FH10|Q6FH10_HUMAN DCN prot	-	8806.9	11200			1.27173	1.41306	0.498819	10134	5935.3	0.585682	0.898925	-0.153727	0.904672	1.18798	0.248514	8637.5	10956	1.26842	1.16974	0.226187	8246.7	9908.3	1.20149	1.1815	0.240624	1.23573	1.18437	0.244122	0.529938	0.642403	-0.63845	0.904372	0.976021	-0.0350156	1.15069	0.99388	-0.00885661	0.954755	0.960939	-0.0574831	5	2	2
D6RJB1	D6RJB1_HUMAN	IPO11	Importin-11 (Fragment) OS=Homo sapiens	tr|D6RJB1|D6RJB1_HUMANImportin-11(Fragment)OS=HomosapiensGN=IPO11PE=1SV=1;tr|F8WDV0|F8WDV0_HUMANImportin-11OS=HomosapiensGN=IPO11PE=1SV=1;sp|Q9UI26|IPO11_HUMANImportin-11OS=HomosapiensGN=IPO11PE=1SV=1;sp|Q9UI26-2|IPO11_HUMANIsoform2ofImportin-11OS=HomosapiensGN=IPO11;tr|D6RCN7|D6RCN7_HUMANImportin-11(Fragment)OS=HomosapiensGN=IPO11PE=1SV=8	tr|D6RJB1|D6RJB1_HUMAN Importin-11 (Fragment) OS=Homo sapiens GN=IPO11 PE=1 SV=1;tr|F8WDV0|F8WDV0_HUMAN Importin-11 OS=Homo sapiens GN=IPO11 PE=1 SV=1;sp|Q9UI26|IPO11_HUMAN Importin-11 OS=Homo sapiens GN=IPO11 PE=1 SV=1;sp|Q9UI26-2|IPO11_HUMAN Isoform 2 of	-	1542.2	1957.2			1.2691	1.41013	0.495828	1037.5	1435.1	1.38323	2.12303	1.08612	1.315	1.72681	0.788108	1514.2	1876.1	1.239	1.14261	0.192332	1486	1841.4	1.23917	1.21856	0.285172	1.23908	1.18759	0.248033	0.733241	0.888853	-0.169984	0.981504	1.05926	0.0830624	0.67274	0.581063	-0.783233	0.981376	0.987732	-0.0178079	5	2	2
Q9UKB1-2	FBW1B_HUMAN	FBXW11	Isoform A of F-box/WD repeat-containing protein 11 OS=Homo sapiens	sp|Q9UKB1-2|FBW1B_HUMANIsoformAofF-box/WDrepeat-containingprotein11OS=HomosapiensGN=FBXW11;tr|B4DH70|B4DH70_HUMANcDNAFLJ54601,highlysimilartoF-box/WDrepeatprotein11OS=HomosapiensPE=2SV=1;sp|Q9UKB1-3|FBW1B_HUMANIsoformBofF-box/WDrepeat-containingprotein11OS=HomosapiensGN=FBXW11;sp|Q9UKB1|FBW1B_HUMANF-box/WDrepeat-containingprotein11OS=HomosapiensGN=FBXW11PE=1SV=1;tr|Q68DS0|Q68DS0_HUMANUncharacteri…	sp|Q9UKB1-2|FBW1B_HUMAN Isoform A of F-box/WD repeat-containing protein 11 OS=Homo sapiens GN=FBXW11;tr|B4DH70|B4DH70_HUMAN cDNA FLJ54601, highly similar to F-box/WD repeat protein 11 OS=Homo sapiens PE=2 SV=1;sp|Q9UKB1-3|FBW1B_HUMAN Isoform B of F-box/WD	-	6916.9	8766.8			1.26745	1.4083	0.493951	7441.8	4841.4	0.650568	0.998516	-0.00214308	0.947732	1.24453	0.315599	7272.8	6812.1	0.936654	0.863783	-0.21126	6516.8	9055.6	1.38958	1.36647	0.45045	1.1507	1.10288	0.141271	0.552243	0.669442	-0.57897	1.32934	1.43466	0.520707	1.07589	0.929271	-0.105828	0.896051	0.901854	-0.149033	11	2	2
Q9H6U8	ALG9_HUMAN	ALG9	Alpha-1,2-mannosyltransferase ALG9 OS=Homo sapiens	sp|Q9H6U8|ALG9_HUMANAlpha-1,2-mannosyltransferaseALG9OS=HomosapiensGN=ALG9PE=1SV=2;sp|Q9H6U8-3|ALG9_HUMANIsoform3ofAlpha-1,2-mannosyltransferaseALG9OS=HomosapiensGN=ALG9;tr|B4DYW0|B4DYW0_HUMANMannosyltransferaseOS=HomosapiensPE=2SV=1;tr|A0A087WZ62|A0A087WZ62_HUMANMannosyltransferaseOS=HomosapiensPE=3SV=1;tr|A0A087WTZ3|A0A087WTZ3_HUMANMannosyltransferaseOS=HomosapiensGN=ALG9PE=3SV=1;tr|A0A087WVC0|…	sp|Q9H6U8|ALG9_HUMAN Alpha-1,2-mannosyltransferase ALG9 OS=Homo sapiens GN=ALG9 PE=1 SV=2;sp|Q9H6U8-3|ALG9_HUMAN Isoform 3 of Alpha-1,2-mannosyltransferase ALG9 OS=Homo sapiens GN=ALG9;tr|B4DYW0|B4DYW0_HUMAN Mannosyltransferase OS=Homo sapiens PE=2 SV=1;tr	-	25611	32235			1.25864	1.39851	0.483891	32073	20827	0.649362	0.996665	-0.00482002	0.919874	1.20795	0.272556	20851	29083	1.3948	1.28629	0.363211	22389	24074	1.07526	1.05738	0.0804888	1.22935	1.17826	0.236652	0.646099	0.783217	-0.352517	0.827769	0.893349	-0.162704	1.25231	1.08166	0.113242	1.07376	1.08072	0.111987	11	2	2
B4DNS2	B4DNS2_HUMAN	2 SV=1	cDNA FLJ51602, highly similar to Interferon-induced guanylate-binding protein 1 OS=Homo sapiens	tr|B4DNS2|B4DNS2_HUMANcDNAFLJ51602,highlysimilartoInterferon-inducedguanylate-bindingprotein1OS=HomosapiensPE=2SV=1;sp|P32455|GBP1_HUMANGuanylate-bindingprotein1OS=HomosapiensGN=GBP1PE=1SV=2;tr|Q5D1D5|Q5D1D5_HUMANGuanylatebindingprotein1OS=HomosapiensPE=2SV=1;tr|B4E1L5|B4E1L5_HUMANcDNAFLJ51601,highlysimilartoInterferon-inducedguanylate-bindingprotein1OS=HomosapiensPE=2SV=1	tr|B4DNS2|B4DNS2_HUMAN cDNA FLJ51602, highly similar to Interferon-induced guanylate-binding protein 1 OS=Homo sapiens PE=2 SV=1;sp|P32455|GBP1_HUMAN Guanylate-binding protein 1 OS=Homo sapiens GN=GBP1 PE=1 SV=2;tr|Q5D1D5|Q5D1D5_HUMAN Guanylate binding pro	-	11116	13966			1.25639	1.39601	0.481308	17329	10499	0.605863	0.9299	-0.104852	0.860081	1.12943	0.175592	11319	12751	1.12651	1.03887	0.0550153	11790	11953	1.01383	0.996963	-0.00438797	1.06902	1.02459	0.0350487	0.751754	0.911294	-0.134011	0.937417	1.01168	0.0167585	1.55892	1.34648	0.429197	1.04161	1.04836	0.068131	4	3	2
J3QLB2	J3QLB2_HUMAN	SLC39A11	Zinc transporter ZIP11 (Fragment) OS=Homo sapiens	tr|J3QLB2|J3QLB2_HUMANZinctransporterZIP11(Fragment)OS=HomosapiensGN=SLC39A11PE=1SV=8;sp|Q8N1S5-2|S39AB_HUMANIsoform2ofZinctransporterZIP11OS=HomosapiensGN=SLC39A11;sp|Q8N1S5|S39AB_HUMANZinctransporterZIP11OS=HomosapiensGN=SLC39A11PE=2SV=3;tr|A0A0J9YXZ0|A0A0J9YXZ0_HUMANZinctransporterZIP11(Fragment)OS=HomosapiensGN=SLC39A11PE=1SV=1;tr|A0A0J9YXE3|A0A0J9YXE3_HUMANZinctransporterZIP11(Fragment)OS=Ho…	tr|J3QLB2|J3QLB2_HUMAN Zinc transporter ZIP11 (Fragment) OS=Homo sapiens GN=SLC39A11 PE=1 SV=8;sp|Q8N1S5-2|S39AB_HUMAN Isoform 2 of Zinc transporter ZIP11 OS=Homo sapiens GN=SLC39A11;sp|Q8N1S5|S39AB_HUMAN Zinc transporter ZIP11 OS=Homo sapiens GN=SLC39A11	-	3603.6	4521.8			1.2548	1.39425	0.479485	5316.2	3879.1	0.729675	1.11993	0.163411	0.941826	1.23677	0.30658	4326	4938.3	1.14154	1.05273	0.0741322	4413.8	3641.9	0.825117	0.811393	-0.301527	0.981739	0.940937	-0.0878301	0.857866	1.03993	0.0564809	0.737481	0.795908	-0.329327	1.47525	1.27421	0.349602	1.0203	1.0269	0.0383013	11	2	2
A0A024R5U7	A0A024R5U7_HUMAN	SLTM	SAFB-like, transcription modulator, isoform CRA_a OS=Homo sapiens	tr|A0A024R5U7|A0A024R5U7_HUMANSAFB-like,transcriptionmodulator,isoformCRA_aOS=HomosapiensGN=SLTMPE=4SV=1;sp|Q9NWH9|SLTM_HUMANSAFB-liketranscriptionmodulatorOS=HomosapiensGN=SLTMPE=1SV=2;tr|A0A024R5X3|A0A024R5X3_HUMANSAFB-like,transcriptionmodulator,isoformCRA_bOS=HomosapiensGN=SLTMPE=4SV=1;tr|H7BXE3|H7BXE3_HUMANSAFB-liketranscriptionmodulator(Fragment)OS=HomosapiensGN=SLTMPE=1SV=1;tr|H7C3F4|H7C3F…	tr|A0A024R5U7|A0A024R5U7_HUMAN SAFB-like, transcription modulator, isoform CRA_a OS=Homo sapiens GN=SLTM PE=4 SV=1;sp|Q9NWH9|SLTM_HUMAN SAFB-like transcription modulator OS=Homo sapiens GN=SLTM PE=1 SV=2;tr|A0A024R5X3|A0A024R5X3_HUMAN SAFB-like, transcript	-	7659.5	9546.7			1.24639	1.3849	0.469779	11004	6035.1	0.548446	0.841775	-0.248494	0.834881	1.09634	0.13269	9014	8215	0.91136	0.840456	-0.250755	8077.3	9637.4	1.19315	1.1733	0.230574	1.04453	1.00112	0.00161482	0.632166	0.766327	-0.383968	1.17315	1.26609	0.34038	1.43665	1.24087	0.311352	0.896084	0.901888	-0.148981	6	2	2
Q10588	BST1_HUMAN	BST1	ADP-ribosyl cyclase/cyclic ADP-ribose hydrolase 2 OS=Homo sapiens	sp|Q10588|BST1_HUMANADP-ribosylcyclase/cyclicADP-ribosehydrolase2OS=HomosapiensGN=BST1PE=1SV=2;tr|A6NC48|A6NC48_HUMANADP-ribosylcyclase/cyclicADP-ribosehydrolase2OS=HomosapiensGN=BST1PE=1SV=1;tr|H0Y9Q9|H0Y9Q9_HUMANADP-ribosylcyclase/cyclicADP-ribosehydrolase2(Fragment)OS=HomosapiensGN=BST1PE=1SV=1;tr|H0Y8G4|H0Y8G4_HUMANADP-ribosylcyclase/cyclicADP-ribosehydrolase2(Fragment)OS=HomosapiensGN=BST1PE…	sp|Q10588|BST1_HUMAN ADP-ribosyl cyclase/cyclic ADP-ribose hydrolase 2 OS=Homo sapiens GN=BST1 PE=1 SV=2;tr|A6NC48|A6NC48_HUMAN ADP-ribosyl cyclase/cyclic ADP-ribose hydrolase 2 OS=Homo sapiens GN=BST1 PE=1 SV=1;tr|H0Y9Q9|H0Y9Q9_HUMAN ADP-ribosyl cyclase/c	-	19312	24018			1.24368	1.38189	0.466645	22786	18705	0.820899	1.25994	0.333361	1.01485	1.33266	0.414309	17163	19804	1.15388	1.06411	0.0896415	16643	16958	1.01893	1.00198	0.00285351	1.08744	1.04225	0.0596949	0.778791	0.944069	-0.083036	0.856292	0.924132	-0.11383	1.17989	1.0191	0.027296	0.969702	0.975983	-0.0350725	6	2	2
Q05DS5	Q05DS5_HUMAN	SFRP1	SFRP1 protein (Fragment) OS=Homo sapiens	tr|Q05DS5|Q05DS5_HUMANSFRP1protein(Fragment)OS=HomosapiensGN=SFRP1PE=2SV=1;tr|A8KAM5|A8KAM5_HUMANcDNAFLJ77519,highlysimilartoHomosapienssecretedfrizzledrelatedproteinmRNAOS=HomosapiensPE=2SV=1;sp|Q8N474|SFRP1_HUMANSecretedfrizzled-relatedprotein1OS=HomosapiensGN=SFRP1PE=1SV=1	tr|Q05DS5|Q05DS5_HUMAN SFRP1 protein (Fragment) OS=Homo sapiens GN=SFRP1 PE=2 SV=1;tr|A8KAM5|A8KAM5_HUMAN cDNA FLJ77519, highly similar to Homo sapiens secreted frizzled related protein mRNA OS=Homo sapiens PE=2 SV=1;sp|Q8N474|SFRP1_HUMAN Secreted frizzled	-	7630.4	9402.9			1.23229	1.36924	0.453374	8551.3	10650	1.24542	1.91152	0.934722	1.23923	1.62732	0.702495	6329.7	7939.2	1.25428	1.15669	0.210008	5795.1	9939.9	1.71522	1.6867	0.754201	1.47459	1.4133	0.499072	1.13263	1.373	0.457332	1.252	1.35119	0.434234	1.12069	0.967968	-0.0469691	0.915541	0.921471	-0.11799	3	2	2
I1VE18	I1VE18_HUMAN	SEC22B	SEC22 vesicle trafficking protein B (Fragment) OS=Homo sapiens	tr|I1VE18|I1VE18_HUMANSEC22vesicletraffickingproteinB(Fragment)OS=HomosapiensGN=SEC22BPE=4SV=1	tr|I1VE18|I1VE18_HUMAN SEC22 vesicle trafficking protein B (Fragment) OS=Homo sapiens GN=SEC22B PE=4 SV=1	-	26302	32378			1.23101	1.36781	0.451868	10562	33847	3.2046	4.91854	2.29823	1.79647	2.35906	1.23821	13367	23253	1.73958	1.60424	0.681893	32049	10723	0.334581	0.329017	-1.60377	0.748106	0.717015	-0.479926	1.04537	1.26722	0.34167	0.461145	0.497679	-1.00671	0.401566	0.346843	-1.52764	2.39762	2.41315	1.27092	1	2	2
B4DQ61	B4DQ61_HUMAN	2 SV=1	cDNA FLJ56795, highly similar to Homo sapiens inositol polyphosphate-5-phosphatase, 145kDa (INPP5D), transcript variant 1, mRNA OS=Homo sapiens	tr|B4DQ61|B4DQ61_HUMANcDNAFLJ56795,highlysimilartoHomosapiensinositolpolyphosphate-5-phosphatase,145kDa(INPP5D),transcriptvariant1,mRNAOS=HomosapiensPE=2SV=1;sp|Q92835-2|SHIP1_HUMANIsoform2ofPhosphatidylinositol3,4,5-trisphosphate5-phosphatase1OS=HomosapiensGN=INPP5D;sp|Q92835|SHIP1_HUMANPhosphatidylinositol3,4,5-trisphosphate5-phosphatase1OS=HomosapiensGN=INPP5DPE=1SV=2	tr|B4DQ61|B4DQ61_HUMAN cDNA FLJ56795, highly similar to Homo sapiens inositol polyphosphate-5-phosphatase, 145kDa (INPP5D), transcript variant 1, mRNA OS=Homo sapiens PE=2 SV=1;sp|Q92835-2|SHIP1_HUMAN Isoform 2 of Phosphatidylinositol 3,4,5-trisphosphate 5	-	6286	7709.9			1.22652	1.36282	0.446596	7757.4	6652.4	0.857555	1.31621	0.396386	1.02271	1.34298	0.425442	7185.8	6951.4	0.96738	0.892118	-0.164694	6136.2	6737.1	1.09793	1.07967	0.110585	1.02751	0.984807	-0.0220874	0.862839	1.04595	0.0648189	0.969172	1.04595	0.0648202	1.23408	1.0659	0.0920768	0.853934	0.859465	-0.21849	3	3	2
P31431-2	SDC4_HUMAN	SDC4	Isoform 2 of Syndecan-4 OS=Homo sapiens	sp|P31431-2|SDC4_HUMANIsoform2ofSyndecan-4OS=HomosapiensGN=SDC4;sp|P31431|SDC4_HUMANSyndecan-4OS=HomosapiensGN=SDC4PE=1SV=2;tr|M1VE83|M1VE83_HUMANTyrosine-proteinkinasereceptorOS=HomosapiensGN=SDC4-ROS1_S4;R34PE=2SV=1;tr|M1VKI3|M1VKI3_HUMANTyrosine-proteinkinasereceptorOS=HomosapiensGN=SDC4-ROS1_S4;R32PE=2SV=1;tr|B4E1S6|B4E1S6_HUMANSyndecanOS=HomosapiensGN=SDC4PE=2SV=1;tr|M1VRM8|M1VRM8_HUMANTyros…	sp|P31431-2|SDC4_HUMAN Isoform 2 of Syndecan-4 OS=Homo sapiens GN=SDC4;sp|P31431|SDC4_HUMAN Syndecan-4 OS=Homo sapiens GN=SDC4 PE=1 SV=2;tr|M1VE83|M1VE83_HUMAN Tyrosine-protein kinase receptor OS=Homo sapiens GN=SDC4-ROS1_S4;R34 PE=2 SV=1;tr|M1VKI3|M1VKI3_	-	22655	27533			1.21532	1.35037	0.433359	26049	25081	0.962839	1.4778	0.563451	1.08028	1.41859	0.504454	18997	27930	1.47023	1.35585	0.439195	23110	25613	1.10831	1.08987	0.124162	1.27159	1.21875	0.285397	0.910943	1.10427	0.143089	0.917043	0.989696	-0.0149432	1.14981	0.993123	-0.00995565	1.21651	1.22439	0.292059	6	2	2
A0A024RB97	A0A024RB97_HUMAN	TAC3	Tachykinin 3 (Neuromedin K, neurokinin beta), isoform CRA_b OS=Homo sapiens	tr|A0A024RB97|A0A024RB97_HUMANTachykinin3(NeuromedinK,neurokininbeta),isoformCRA_bOS=HomosapiensGN=TAC3PE=4SV=1;sp|Q9UHF0-3|TKNK_HUMANIsoform3ofTachykinin-3OS=HomosapiensGN=TAC3;tr|A0A024RB47|A0A024RB47_HUMANTachykinin3(NeuromedinK,neurokininbeta),isoformCRA_aOS=HomosapiensGN=TAC3PE=4SV=1;sp|Q9UHF0|TKNK_HUMANTachykinin-3OS=HomosapiensGN=TAC3PE=1SV=1;tr|A0A024RB36|A0A024RB36_HUMANTachykinin3(Neuro…	tr|A0A024RB97|A0A024RB97_HUMAN Tachykinin 3 (Neuromedin K, neurokinin beta), isoform CRA_b OS=Homo sapiens GN=TAC3 PE=4 SV=1;sp|Q9UHF0-3|TKNK_HUMAN Isoform 3 of Tachykinin-3 OS=Homo sapiens GN=TAC3;tr|A0A024RB47|A0A024RB47_HUMAN Tachykinin 3 (Neuromedin K,	-	18037	21859			1.2119	1.34658	0.429295	23108	19563	0.84659	1.29938	0.377819	1.00673	1.32201	0.402728	12541	14939	1.19121	1.09854	0.135583	11563	10912	0.9437	0.928004	-0.107797	1.07248	1.0279	0.0397064	0.894963	1.0849	0.117556	0.730437	0.788306	-0.343172	1.28114	1.10656	0.146079	0.922016	0.927987	-0.107823	7	2	2
Q8TB52	FBX30_HUMAN	FBXO30	F-box only protein 30 OS=Homo sapiens	sp|Q8TB52|FBX30_HUMANF-boxonlyprotein30OS=HomosapiensGN=FBXO30PE=1SV=3;tr|B2R929|B2R929_HUMANcDNA,FLJ94182,highlysimilartoHomosapiensF-boxprotein30(FBXO30),mRNAOS=HomosapiensPE=2SV=1	sp|Q8TB52|FBX30_HUMAN F-box only protein 30 OS=Homo sapiens GN=FBXO30 PE=1 SV=3;tr|B2R929|B2R929_HUMAN cDNA, FLJ94182, highly similar to Homo sapiens F-box protein 30 (FBXO30), mRNA OS=Homo sapiens PE=2 SV=1	-	1614.6	1947.4			1.20612	1.34015	0.422399	1967.9	969.87	0.492845	0.756436	-0.402709	0.814311	1.06932	0.0966999	1828.4	2213.5	1.21062	1.11643	0.158899	1746.2	1864.2	1.06758	1.04982	0.0701408	1.14074	1.09333	0.128733	0.498033	0.603728	-0.72803	0.842196	0.908919	-0.137777	1.21882	1.05272	0.074126	0.955043	0.961228	-0.0570492	2	2	2
B2RNR6	B2RNR6_HUMAN	ZFR	Zinc finger RNA binding protein OS=Homo sapiens	tr|B2RNR6|B2RNR6_HUMANZincfingerRNAbindingproteinOS=HomosapiensGN=ZFRPE=2SV=1;sp|Q96KR1|ZFR_HUMANZincfingerRNA-bindingproteinOS=HomosapiensGN=ZFRPE=1SV=2;tr|B3KVS4|B3KVS4_HUMANcDNAFLJ41312fis,cloneBRAMY2042804,highlysimilartoHomosapienszincfingerRNAbindingprotein(ZFR),mRNAOS=HomosapiensPE=2SV=1;tr|B3KP82|B3KP82_HUMANcDNAFLJ31376fis,cloneNESOP1000010,highlysimilartoHomosapienszincfingerRNAbindingp…	tr|B2RNR6|B2RNR6_HUMAN Zinc finger RNA binding protein OS=Homo sapiens GN=ZFR PE=2 SV=1;sp|Q96KR1|ZFR_HUMAN Zinc finger RNA-binding protein OS=Homo sapiens GN=ZFR PE=1 SV=2;tr|B3KVS4|B3KVS4_HUMAN cDNA FLJ41312 fis, clone BRAMY2042804, highly similar to Hom	-	20094	24148			1.20175	1.3353	0.417166	21674	17279	0.797222	1.22361	0.291139	0.991836	1.30244	0.381221	21914	29259	1.33517	1.2313	0.300179	17616	26440	1.50091	1.47594	0.561639	1.40903	1.35047	0.433462	0.715546	0.867402	-0.205228	0.903654	0.975246	-0.0361622	1.07863	0.931641	-0.102154	0.80387	0.809076	-0.305653	5	2	2
Q6UXU4-3	GSG1L_HUMAN	GSG1L	Isoform 2 of Germ cell-specific gene 1-like protein OS=Homo sapiens	sp|Q6UXU4-3|GSG1L_HUMANIsoform2ofGermcell-specificgene1-likeproteinOS=HomosapiensGN=GSG1L;sp|Q6UXU4|GSG1L_HUMANGermcell-specificgene1-likeproteinOS=HomosapiensGN=GSG1LPE=1SV=2;tr|H3BNP0|H3BNP0_HUMANGermcell-specificgene1-likeprotein(Fragment)OS=HomosapiensGN=GSG1LPE=4SV=1;tr|B3KY67|B3KY67_HUMANcDNAFLJ45390fis,cloneBRHIP3025844,moderatelysimilartoHomosapiensgermcellassociated1(GSG1),transcriptvari…	sp|Q6UXU4-3|GSG1L_HUMAN Isoform 2 of Germ cell-specific gene 1-like protein OS=Homo sapiens GN=GSG1L;sp|Q6UXU4|GSG1L_HUMAN Germ cell-specific gene 1-like protein OS=Homo sapiens GN=GSG1L PE=1 SV=2;tr|H3BNP0|H3BNP0_HUMAN Germ cell-specific gene 1-like prote	-	13913	16646			1.19643	1.32939	0.410769	27128	14824	0.546446	0.838706	-0.253764	0.766794	1.00693	0.00995897	14237	13079	0.918663	0.847191	-0.239242	14309	12405	0.866937	0.852518	-0.230198	0.892735	0.855632	-0.224938	0.890544	1.07954	0.110415	0.948467	1.02361	0.0336656	1.94983	1.68412	0.751995	1.00506	1.01157	0.0165914	6	2	2
Q16513-5	PKN2_HUMAN	PKN2	Isoform 5 of Serine/threonine-protein kinase N2 OS=Homo sapiens	sp|Q16513-5|PKN2_HUMANIsoform5ofSerine/threonine-proteinkinaseN2OS=HomosapiensGN=PKN2;sp|Q16513-4|PKN2_HUMANIsoform4ofSerine/threonine-proteinkinaseN2OS=HomosapiensGN=PKN2;sp|Q16513-2|PKN2_HUMANIsoform2ofSerine/threonine-proteinkinaseN2OS=HomosapiensGN=PKN2;sp|Q16513|PKN2_HUMANSerine/threonine-proteinkinaseN2OS=HomosapiensGN=PKN2PE=1SV=1;sp|Q16513-3|PKN2_HUMANIsoform3ofSerine/threonine-proteinkin…	sp|Q16513-5|PKN2_HUMAN Isoform 5 of Serine/threonine-protein kinase N2 OS=Homo sapiens GN=PKN2;sp|Q16513-4|PKN2_HUMAN Isoform 4 of Serine/threonine-protein kinase N2 OS=Homo sapiens GN=PKN2;sp|Q16513-2|PKN2_HUMAN Isoform 2 of Serine/threonine-protein kinas	-	2019.4	2407.9			1.19238	1.32489	0.405875	2548.5	1859	0.729449	1.11958	0.162963	0.934105	1.22663	0.294705	2144.2	2213.9	1.03251	0.952177	-0.070698	2609	3089.3	1.18409	1.1644	0.219586	1.11571	1.06934	0.096723	0.772042	0.935888	-0.0955926	1.39541	1.50596	0.590686	1.26201	1.09003	0.124367	1.21677	1.22465	0.292371	7	3	2
A0A0A0MSK5	A0A0A0MSK5_HUMAN	TOR1AIP1	Torsin-1A-interacting protein 1 OS=Homo sapiens	tr|A0A0A0MSK5|A0A0A0MSK5_HUMANTorsin-1A-interactingprotein1OS=HomosapiensGN=TOR1AIP1PE=1SV=1;sp|Q5JTV8|TOIP1_HUMANTorsin-1A-interactingprotein1OS=HomosapiensGN=TOR1AIP1PE=1SV=2;sp|Q5JTV8-3|TOIP1_HUMANIsoform3ofTorsin-1A-interactingprotein1OS=HomosapiensGN=TOR1AIP1;tr|J3KN66|J3KN66_HUMANTorsin-1A-interactingprotein1OS=HomosapiensGN=TOR1AIP1PE=1SV=1;tr|H0YD16|H0YD16_HUMANTorsin-1A-interactingprotei…	tr|A0A0A0MSK5|A0A0A0MSK5_HUMAN Torsin-1A-interacting protein 1 OS=Homo sapiens GN=TOR1AIP1 PE=1 SV=1;sp|Q5JTV8|TOIP1_HUMAN Torsin-1A-interacting protein 1 OS=Homo sapiens GN=TOR1AIP1 PE=1 SV=2;sp|Q5JTV8-3|TOIP1_HUMAN Isoform 3 of Torsin-1A-interacting prot	-	4028.2	4782.3			1.18721	1.31914	0.399596	6052.3	3480.5	0.575071	0.882639	-0.180105	0.819682	1.07638	0.106183	4515.5	4094.4	0.906743	0.836199	-0.258082	5057.6	4463	0.882434	0.867758	-0.204636	0.893901	0.856749	-0.223055	0.727788	0.882242	-0.180754	1.09003	1.17638	0.234358	1.50248	1.29773	0.375994	1.12005	1.12731	0.172881	6	2	2
A0A0C4DH18	A0A0C4DH18_HUMAN	ARL6IP4	ADP-ribosylation factor-like protein 6-interacting protein 4 OS=Homo sapiens	tr|A0A0C4DH18|A0A0C4DH18_HUMANADP-ribosylationfactor-likeprotein6-interactingprotein4OS=HomosapiensGN=ARL6IP4PE=1SV=1;tr|F5GYV5|F5GYV5_HUMANADP-ribosylationfactor-likeprotein6-interactingprotein4(Fragment)OS=HomosapiensGN=ARL6IP4PE=1SV=1;tr|F8WCT1|F8WCT1_HUMANADP-ribosylationfactor-likeprotein6-interactingprotein4OS=HomosapiensGN=ARL6IP4PE=1SV=1;sp|Q66PJ3-5|AR6P4_HUMANIsoform5ofADP-ribosylationfa…	tr|A0A0C4DH18|A0A0C4DH18_HUMAN ADP-ribosylation factor-like protein 6-interacting protein 4 OS=Homo sapiens GN=ARL6IP4 PE=1 SV=1;tr|F5GYV5|F5GYV5_HUMAN ADP-ribosylation factor-like protein 6-interacting protein 4 (Fragment) OS=Homo sapiens GN=ARL6IP4 PE=1	-	4573.4	5424.2			1.18603	1.31784	0.39817	6018.5	6493.6	1.07894	1.656	0.727699	1.12518	1.47755	0.563204	3578.8	4527.7	1.26514	1.16672	0.222454	4816.9	5440.1	1.12938	1.11059	0.151331	1.18725	1.13791	0.186383	1.19715	1.45122	0.537264	1.20152	1.29671	0.374851	1.31598	1.13665	0.184783	1.34595	1.35467	0.437943	5	2	2
P35659-2	DEK_HUMAN	DEK	Isoform 2 of Protein DEK OS=Homo sapiens	sp|P35659-2|DEK_HUMANIsoform2ofProteinDEKOS=HomosapiensGN=DEK;tr|B4DFG0|B4DFG0_HUMANProteinDEKOS=HomosapiensGN=DEKPE=1SV=1;tr|B4DNW3|B4DNW3_HUMANcDNAFLJ51914,highlysimilartoProteinDEKOS=HomosapiensPE=2SV=1;sp|P35659|DEK_HUMANProteinDEKOS=HomosapiensGN=DEKPE=1SV=1;tr|Q6MZJ9|Q6MZJ9_HUMANUncharacterizedproteinDKFZp686A24118OS=HomosapiensGN=DKFZp686A24118PE=4SV=1;tr|D6RDA2|D6RDA2_HUMANProteinDEK(Frag…	sp|P35659-2|DEK_HUMAN Isoform 2 of Protein DEK OS=Homo sapiens GN=DEK;tr|B4DFG0|B4DFG0_HUMAN Protein DEK OS=Homo sapiens GN=DEK PE=1 SV=1;tr|B4DNW3|B4DNW3_HUMAN cDNA FLJ51914, highly similar to Protein DEK OS=Homo sapiens PE=2 SV=1;sp|P35659|DEK_HUMAN Prot	-	30882	36436			1.17985	1.31096	0.390625	29080	26722	0.918913	1.41038	0.496085	1.0533	1.38316	0.467965	30277	36043	1.19044	1.09783	0.134648	26437	34151	1.29179	1.2703	0.345172	1.23768	1.18624	0.246402	0.733396	0.88904	-0.169681	0.947507	1.02257	0.0322048	0.941649	0.813327	-0.298093	0.873171	0.878826	-0.18635	8	2	2
A2A376	A2A376_HUMAN	DDX58	Probable ATP-dependent RNA helicase DDX58 OS=Homo sapiens	tr|A2A376|A2A376_HUMANProbableATP-dependentRNAhelicaseDDX58OS=HomosapiensGN=DDX58PE=1SV=1;tr|B3KWW1|B3KWW1_HUMANcDNAFLJ44001fis,cloneTESTI4022716,highlysimilartoProbableATP-dependentRNAhelicaseDDX58(EC3.6.1.-)OS=HomosapiensPE=2SV=1;sp|O95786-2|DDX58_HUMANIsoform2ofProbableATP-dependentRNAhelicaseDDX58OS=HomosapiensGN=DDX58;sp|O95786|DDX58_HUMANProbableATP-dependentRNAhelicaseDDX58OS=HomosapiensGN…	tr|A2A376|A2A376_HUMAN Probable ATP-dependent RNA helicase DDX58 OS=Homo sapiens GN=DDX58 PE=1 SV=1;tr|B3KWW1|B3KWW1_HUMAN cDNA FLJ44001 fis, clone TESTI4022716, highly similar to Probable ATP-dependent RNA helicase DDX58 (EC 3.6.1.-) OS=Homo sapiens PE=2	-	5841.1	6890.2			1.17961	1.3107	0.390332	5031.4	4417.4	0.877966	1.34753	0.430322	1.04002	1.36572	0.449657	5984	6615.1	1.10546	1.01946	0.0278042	4288.5	7512.9	1.75187	1.72273	0.7847	1.37532	1.31816	0.398529	0.641113	0.777173	-0.363692	1.13572	1.2257	0.293603	0.861379	0.743995	-0.426634	0.716661	0.721303	-0.471323	6	2	2
B4E3T6	B4E3T6_HUMAN	2 SV=1	cDNA FLJ56405, highly similar to Epidermal growth factor receptor kinase substrate 8 OS=Homo sapiens	tr|B4E3T6|B4E3T6_HUMANcDNAFLJ56405,highlysimilartoEpidermalgrowthfactorreceptorkinasesubstrate8OS=HomosapiensPE=2SV=1;sp|Q12929|EPS8_HUMANEpidermalgrowthfactorreceptorkinasesubstrate8OS=HomosapiensGN=EPS8PE=1SV=1;tr|F5H0R8|F5H0R8_HUMANEpidermalgrowthfactorreceptorkinasesubstrate8OS=HomosapiensGN=EPS8PE=1SV=1;sp|Q12929-2|EPS8_HUMANIsoform2ofEpidermalgrowthfactorreceptorkinasesubstrate8OS=Homosapie…	tr|B4E3T6|B4E3T6_HUMAN cDNA FLJ56405, highly similar to Epidermal growth factor receptor kinase substrate 8 OS=Homo sapiens PE=2 SV=1;sp|Q12929|EPS8_HUMAN Epidermal growth factor receptor kinase substrate 8 OS=Homo sapiens GN=EPS8 PE=1 SV=1;tr|F5H0R8|F5H0R	-	11254	13193			1.17229	1.30257	0.381361	13912	10351	0.744034	1.14197	0.191525	0.935548	1.22853	0.296931	11828	11739	0.992475	0.915261	-0.127745	11327	11196	0.988435	0.971995	-0.0409794	0.990499	0.949333	-0.0750139	0.784583	0.95109	-0.0723464	0.953744	1.0293	0.04167	1.23618	1.06772	0.0945378	0.957643	0.963845	-0.0531266	4	2	2
Q53RS1	Q53RS1_HUMAN	ADAM17	Uncharacterized protein ADAM17 (Fragment) OS=Homo sapiens	tr|Q53RS1|Q53RS1_HUMANUncharacterizedproteinADAM17(Fragment)OS=HomosapiensGN=ADAM17PE=4SV=1;sp|P78536-2|ADA17_HUMANIsoformBofDisintegrinandmetalloproteinasedomain-containingprotein17OS=HomosapiensGN=ADAM17;tr|B2RNB2|B2RNB2_HUMANADAMmetallopeptidasedomain17OS=HomosapiensGN=ADAM17PE=2SV=1;sp|P78536|ADA17_HUMANDisintegrinandmetalloproteinasedomain-containingprotein17OS=HomosapiensGN=ADAM17PE=1SV=1	tr|Q53RS1|Q53RS1_HUMAN Uncharacterized protein ADAM17 (Fragment) OS=Homo sapiens GN=ADAM17 PE=4 SV=1;sp|P78536-2|ADA17_HUMAN Isoform B of Disintegrin and metalloproteinase domain-containing protein 17 OS=Homo sapiens GN=ADAM17;tr|B2RNB2|B2RNB2_HUMAN ADAM m	-	12364	14491			1.17203	1.30228	0.381038	19967	12515	0.626784	0.962011	-0.0558751	0.835297	1.09688	0.13341	12116	14190	1.17118	1.08006	0.111113	10224	13681	1.33813	1.31587	0.396017	1.24758	1.19573	0.257894	0.86364	1.04692	0.0661572	0.96413	1.04051	0.0572952	1.61493	1.39486	0.480118	0.843843	0.849308	-0.23564	4	2	2
Q53Y83	Q53Y83_HUMAN	GLA	Galactosidase, alpha OS=Homo sapiens	tr|Q53Y83|Q53Y83_HUMANGalactosidase,alphaOS=HomosapiensGN=GLAPE=2SV=1;tr|Q53HF3|Q53HF3_HUMANGalactosidase,alphavariant(Fragment)OS=HomosapiensPE=2SV=1;sp|P06280|AGAL_HUMANAlpha-galactosidaseAOS=HomosapiensGN=GLAPE=1SV=1	tr|Q53Y83|Q53Y83_HUMAN Galactosidase, alpha OS=Homo sapiens GN=GLA PE=2 SV=1;tr|Q53HF3|Q53HF3_HUMAN Galactosidase, alpha variant (Fragment) OS=Homo sapiens PE=2 SV=1;sp|P06280|AGAL_HUMAN Alpha-galactosidase A OS=Homo sapiens GN=GLA PE=1 SV=1	-	11430	13259			1.16002	1.28893	0.366173	13611	11064	0.812872	1.24762	0.319184	0.971327	1.27551	0.351077	10799	11999	1.11112	1.02468	0.0351679	9698	9855.7	1.01626	0.999358	-0.000925922	1.06624	1.02193	0.0312897	0.834452	1.01154	0.0165572	0.821377	0.886451	-0.173888	1.19081	1.02854	0.0405935	0.898046	0.903862	-0.145825	3	2	2
A0A0S2Z4C5	A0A0S2Z4C5_HUMAN	S100B	Protein S100 (Fragment) OS=Homo sapiens	tr|A0A0S2Z4C5|A0A0S2Z4C5_HUMANProteinS100(Fragment)OS=HomosapiensGN=S100BPE=2SV=1;sp|P04271|S100B_HUMANProteinS100-BOS=HomosapiensGN=S100BPE=1SV=2;tr|A8MRB1|A8MRB1_HUMANProteinS100-BOS=HomosapiensGN=S100BPE=1SV=1	tr|A0A0S2Z4C5|A0A0S2Z4C5_HUMAN Protein S100 (Fragment) OS=Homo sapiens GN=S100B PE=2 SV=1;sp|P04271|S100B_HUMAN Protein S100-B OS=Homo sapiens GN=S100B PE=1 SV=2;tr|A8MRB1|A8MRB1_HUMAN Protein S100-B OS=Homo sapiens GN=S100B PE=1 SV=1	-	59596	68831			1.15496	1.28331	0.35987	20935	59975	2.86482	4.39703	2.13653	1.59946	2.10035	1.07063	48628	79082	1.62626	1.49974	0.584714	77362	46392	0.599674	0.5897	-0.761946	0.995904	0.954514	-0.0671619	0.871337	1.05626	0.0789589	0.586632	0.633108	-0.659477	0.351282	0.303411	-1.72065	1.59089	1.6012	0.679152	3	2	2
B7ZLQ8	B7ZLQ8_HUMAN	CPEB4	CPEB4 protein OS=Homo sapiens	tr|B7ZLQ8|B7ZLQ8_HUMANCPEB4proteinOS=HomosapiensGN=CPEB4PE=1SV=1;sp|Q17RY0-2|CPEB4_HUMANIsoform2ofCytoplasmicpolyadenylationelement-bindingprotein4OS=HomosapiensGN=CPEB4;sp|Q17RY0|CPEB4_HUMANCytoplasmicpolyadenylationelement-bindingprotein4OS=HomosapiensGN=CPEB4PE=1SV=1;tr|D3DQM9|D3DQM9_HUMANCytoplasmicpolyadenylationelementbindingprotein4,isoformCRA_bOS=HomosapiensGN=CPEB4PE=4SV=1;sp|Q17RY0-3|CP…	tr|B7ZLQ8|B7ZLQ8_HUMAN CPEB4 protein OS=Homo sapiens GN=CPEB4 PE=1 SV=1;sp|Q17RY0-2|CPEB4_HUMAN Isoform 2 of Cytoplasmic polyadenylation element-binding protein 4 OS=Homo sapiens GN=CPEB4;sp|Q17RY0|CPEB4_HUMAN Cytoplasmic polyadenylation element-binding pr	-	11653	13455			1.15464	1.28295	0.359468	21186	14089	0.665015	1.02069	0.0295422	0.838759	1.10143	0.139376	16857	18843	1.11781	1.03085	0.0438323	16753	16974	1.01319	0.99634	-0.00528989	1.06566	1.02138	0.0305129	1.04712	1.26934	0.344083	0.900812	0.972179	-0.040706	1.81807	1.57032	0.651056	0.99383	1.00027	0.000385409	7	5	2
B2R7K1	B2R7K1_HUMAN	2 SV=1	Amino acid transporter OS=Homo sapiens	tr|B2R7K1|B2R7K1_HUMANAminoacidtransporterOS=HomosapiensPE=2SV=1;sp|P43005|EAA3_HUMANExcitatoryaminoacidtransporter3OS=HomosapiensGN=SLC1A1PE=1SV=2;tr|H0Y7R2|H0Y7R2_HUMANAminoacidtransporter(Fragment)OS=HomosapiensGN=SLC1A1PE=1SV=1	tr|B2R7K1|B2R7K1_HUMAN Amino acid transporter OS=Homo sapiens PE=2 SV=1;sp|P43005|EAA3_HUMAN Excitatory amino acid transporter 3 OS=Homo sapiens GN=SLC1A1 PE=1 SV=2;tr|H0Y7R2|H0Y7R2_HUMAN Amino acid transporter (Fragment) OS=Homo sapiens GN=SLC1A1 PE=1 SV=	-	15918	18256			1.14688	1.27433	0.349738	28331	16546	0.584025	0.896382	-0.157815	0.786504	1.03281	0.046573	18227	18498	1.01487	0.935911	-0.0955564	14705	17564	1.19442	1.17456	0.232118	1.09504	1.04953	0.0697482	0.906332	1.09868	0.135768	0.949508	1.02473	0.0352482	1.77981	1.53727	0.620368	0.80677	0.811995	-0.300457	3	2	2
Q96N83	Q96N83_HUMAN	2 SV=1	Podocalyxin OS=Homo sapiens	tr|Q96N83|Q96N83_HUMANPodocalyxinOS=HomosapiensPE=2SV=1;sp|O00592-2|PODXL_HUMANIsoform2ofPodocalyxinOS=HomosapiensGN=PODXL;sp|O00592|PODXL_HUMANPodocalyxinOS=HomosapiensGN=PODXLPE=1SV=2;tr|B7ZKQ8|B7ZKQ8_HUMANPodocalyxinOS=HomosapiensGN=PODXLPE=2SV=1	tr|Q96N83|Q96N83_HUMAN Podocalyxin OS=Homo sapiens PE=2 SV=1;sp|O00592-2|PODXL_HUMAN Isoform 2 of Podocalyxin OS=Homo sapiens GN=PODXL;sp|O00592|PODXL_HUMAN Podocalyxin OS=Homo sapiens GN=PODXL PE=1 SV=2;tr|B7ZKQ8|B7ZKQ8_HUMAN Podocalyxin OS=Homo sapiens G	-	42660	48763			1.14306	1.27009	0.34493	52607	31462	0.598057	0.91792	-0.12356	0.842107	1.10582	0.145123	33604	37428	1.1138	1.02714	0.0386364	33517	41157	1.22794	1.20752	0.272048	1.1708	1.12214	0.166249	0.645202	0.78213	-0.35452	1.09963	1.18675	0.247016	1.23317	1.06512	0.0910167	0.997411	1.00387	0.0055738	4	2	2
B7Z1X1	B7Z1X1_HUMAN	2 SV=1	cDNA FLJ54067, highly similar to Membrane protein MLC1 OS=Homo sapiens	tr|B7Z1X1|B7Z1X1_HUMANcDNAFLJ54067,highlysimilartoMembraneproteinMLC1OS=HomosapiensPE=2SV=1	tr|B7Z1X1|B7Z1X1_HUMAN cDNA FLJ54067, highly similar to Membrane protein MLC1 OS=Homo sapiens PE=2 SV=1	-	16802	19152			1.13986	1.26654	0.340889	33369	19255	0.577033	0.88565	-0.175191	0.765522	1.00526	0.00756326	20858	25154	1.20596	1.11214	0.153338	33265	17946	0.539486	0.530513	-0.91454	0.796334	0.763238	-0.389795	1.00538	1.21874	0.285394	0.713445	0.769968	-0.377129	1.98601	1.71537	0.778521	1.59483	1.60516	0.682718	1	13	2
B4DKW4	B4DKW4_HUMAN	2 SV=1	cDNA FLJ58541, highly similar to WD repeat protein 23 OS=Homo sapiens	tr|B4DKW4|B4DKW4_HUMANcDNAFLJ58541,highlysimilartoWDrepeatprotein23OS=HomosapiensPE=2SV=1;sp|Q8TEB1-2|DCA11_HUMANIsoform2ofDDB1-andCUL4-associatedfactor11OS=HomosapiensGN=DCAF11;tr|A8K9T2|A8K9T2_HUMANcDNAFLJ78744,highlysimilartoHomosapiensWDrepeatdomain23(WDR23),transcriptvariant1,mRNAOS=HomosapiensPE=2SV=1;sp|Q8TEB1|DCA11_HUMANDDB1-andCUL4-associatedfactor11OS=HomosapiensGN=DCAF11PE=1SV=1;tr|B3K…	tr|B4DKW4|B4DKW4_HUMAN cDNA FLJ58541, highly similar to WD repeat protein 23 OS=Homo sapiens PE=2 SV=1;sp|Q8TEB1-2|DCA11_HUMAN Isoform 2 of DDB1- and CUL4-associated factor 11 OS=Homo sapiens GN=DCAF11;tr|A8K9T2|A8K9T2_HUMAN cDNA FLJ78744, highly similar t	-	6855.8	7768.5			1.13313	1.25905	0.332338	12347	7135.6	0.577922	0.887015	-0.17297	0.776142	1.0192	0.0274403	7414.5	7854.2	1.0593	0.976889	-0.0337337	6423.5	7247.4	1.12826	1.1095	0.149907	1.09131	1.04596	0.0648249	0.91853	1.11346	0.155055	0.922742	0.995846	-0.00600472	1.80096	1.55553	0.637409	0.866343	0.871954	-0.197676	10	2	2
A0A0S2Z4Z3	A0A0S2Z4Z3_HUMAN	FPGT	Fucose-1-phosphate guanylyltransferase isoform 3 (Fragment) OS=Homo sapiens	tr|A0A0S2Z4Z3|A0A0S2Z4Z3_HUMANFucose-1-phosphateguanylyltransferaseisoform3(Fragment)OS=HomosapiensGN=FPGTPE=2SV=1;sp|O14772-2|FPGT_HUMANIsoform5ofFucose-1-phosphateguanylyltransferaseOS=HomosapiensGN=FPGT;tr|Q53FM8|Q53FM8_HUMANFucose-1-phosphateguanyltransferasevariant(Fragment)OS=HomosapiensPE=2SV=1;tr|A0A0S2Z5C6|A0A0S2Z5C6_HUMANFucose-1-phosphateguanylyltransferase(Fragment)OS=HomosapiensGN=FP…	tr|A0A0S2Z4Z3|A0A0S2Z4Z3_HUMAN Fucose-1-phosphate guanylyltransferase isoform 3 (Fragment) OS=Homo sapiens GN=FPGT PE=2 SV=1;sp|O14772-2|FPGT_HUMAN Isoform 5 of Fucose-1-phosphate guanylyltransferase OS=Homo sapiens GN=FPGT;tr|Q53FM8|Q53FM8_HUMAN Fucose-1-	-	4343.1	4893.8			1.1268	1.25202	0.324257	6390.9	5158.5	0.807163	1.23886	0.309017	0.936492	1.22977	0.298386	5099	4710.5	0.923809	0.851936	-0.231183	4244.7	5033.5	1.18583	1.16611	0.221702	1.04284	0.9995	-0.000720904	1.05409	1.27779	0.353653	1.06857	1.15323	0.205678	1.47151	1.27098	0.34594	0.832457	0.837849	-0.255238	20	2	2
A0A024QZ62	A0A024QZ62_HUMAN	hCG_1998851	HCG1998851, isoform CRA_c OS=Homo sapiens	tr|A0A024QZ62|A0A024QZ62_HUMANHCG1998851,isoformCRA_cOS=HomosapiensGN=hCG_1998851PE=4SV=1;sp|Q14254|FLOT2_HUMANFlotillin-2OS=HomosapiensGN=FLOT2PE=1SV=2;tr|Q6FG43|Q6FG43_HUMANFLOT2proteinOS=HomosapiensGN=FLOT2PE=2SV=1;tr|E7EMK3|E7EMK3_HUMANFlotillin-2OS=HomosapiensGN=FLOT2PE=1SV=1;tr|Q9BTI6|Q9BTI6_HUMANFLOT2proteinOS=HomosapiensGN=FLOT2PE=2SV=1	tr|A0A024QZ62|A0A024QZ62_HUMAN HCG1998851, isoform CRA_c OS=Homo sapiens GN=hCG_1998851 PE=4 SV=1;sp|Q14254|FLOT2_HUMAN Flotillin-2 OS=Homo sapiens GN=FLOT2 PE=1 SV=2;tr|Q6FG43|Q6FG43_HUMAN FLOT2 protein OS=Homo sapiens GN=FLOT2 PE=2 SV=1;tr|E7EMK3|E7EMK3_	-	1542500	1737200			1.12622	1.25138	0.32352	1784700	1271700	0.712557	1.09366	0.129161	0.904334	1.18754	0.247975	1156700	1406900	1.21631	1.12168	0.165656	1035200	1174100	1.13418	1.11531	0.157449	1.17752	1.12858	0.174507	0.73204	0.887396	-0.172349	0.83453	0.900646	-0.150968	1.15702	0.999347	-0.000943057	0.89496	0.900756	-0.150791	5	25	2
O75815-3	BCAR3_HUMAN	BCAR3	Isoform 3 of Breast cancer anti-estrogen resistance protein 3 OS=Homo sapiens	sp|O75815-3|BCAR3_HUMANIsoform3ofBreastcanceranti-estrogenresistanceprotein3OS=HomosapiensGN=BCAR3;tr|B3KP06|B3KP06_HUMANcDNAFLJ30880fis,cloneFEBRA2004767,highlysimilartoBreastcanceranti-estrogenresistanceprotein3OS=HomosapiensPE=2SV=1;sp|O75815|BCAR3_HUMANBreastcanceranti-estrogenresistanceprotein3OS=HomosapiensGN=BCAR3PE=1SV=1;tr|B4DWK2|B4DWK2_HUMANcDNAFLJ60360,highlysimilartoBreastcanceranti-e…	sp|O75815-3|BCAR3_HUMAN Isoform 3 of Breast cancer anti-estrogen resistance protein 3 OS=Homo sapiens GN=BCAR3;tr|B3KP06|B3KP06_HUMAN cDNA FLJ30880 fis, clone FEBRA2004767, highly similar to Breast cancer anti-estrogen resistance protein 3 OS=Homo sapiens	-	10172	11417			1.12239	1.24713	0.318607	12222	10091	0.825642	1.26723	0.341673	0.960436	1.26121	0.334809	8742.1	10879	1.24444	1.14762	0.198646	8929.9	9758.1	1.09274	1.07457	0.103759	1.16779	1.11925	0.162534	0.883857	1.07143	0.0995416	0.896967	0.968029	-0.0468777	1.20153	1.0378	0.0535229	1.02148	1.0281	0.0399779	6	3	2
Q8TAG5	VTM2A_HUMAN	VSTM2A	V-set and transmembrane domain-containing protein 2A OS=Homo sapiens	sp|Q8TAG5|VTM2A_HUMANV-setandtransmembranedomain-containingprotein2AOS=HomosapiensGN=VSTM2APE=1SV=3;tr|F8W8J5|F8W8J5_HUMANV-setandtransmembranedomain-containingprotein2AOS=HomosapiensGN=VSTM2APE=1SV=1;sp|Q8TAG5-2|VTM2A_HUMANIsoform2ofV-setandtransmembranedomain-containingprotein2AOS=HomosapiensGN=VSTM2A;tr|B5MCX6|B5MCX6_HUMANV-setandtransmembranedomain-containingprotein2AOS=HomosapiensGN=VSTM2APE…	sp|Q8TAG5|VTM2A_HUMAN V-set and transmembrane domain-containing protein 2A OS=Homo sapiens GN=VSTM2A PE=1 SV=3;tr|F8W8J5|F8W8J5_HUMAN V-set and transmembrane domain-containing protein 2A OS=Homo sapiens GN=VSTM2A PE=1 SV=1;sp|Q8TAG5-2|VTM2A_HUMAN Isoform 2	-	31676	35515			1.1212	1.24579	0.317065	53841	32008	0.594491	0.912446	-0.132188	0.789586	1.03686	0.0522154	37555	45255	1.20503	1.11128	0.152224	37575	44156	1.17514	1.1556	0.208639	1.19008	1.14062	0.189822	0.901253	1.09252	0.12766	0.975715	1.05302	0.0745284	1.69974	1.46811	0.553961	1.00053	1.00701	0.0100819	4	2	2
B4DEA7	B4DEA7_HUMAN	2 SV=1	cDNA FLJ58131, highly similar to Secretogranin-1 OS=Homo sapiens	tr|B4DEA7|B4DEA7_HUMANcDNAFLJ58131,highlysimilartoSecretogranin-1OS=HomosapiensPE=2SV=1	tr|B4DEA7|B4DEA7_HUMAN cDNA FLJ58131, highly similar to Secretogranin-1 OS=Homo sapiens PE=2 SV=1	-	8290.7	9267.1			1.11777	1.24199	0.312651	4581.3	4324.9	0.944033	1.44894	0.534994	1.05594	1.38662	0.471569	5551	9304.1	1.67611	1.54571	0.62827	5791.1	6383.6	1.10231	1.08398	0.116336	1.38314	1.32565	0.406705	0.466694	0.565738	-0.821795	0.686106	0.740463	-0.4335	0.552583	0.47728	-1.06709	1.04325	1.05001	0.0704035	1	15	2
B1APM4	B1APM4_HUMAN	SOAT1	Sterol O-acyltransferase 1 (Fragment) OS=Homo sapiens	tr|B1APM4|B1APM4_HUMANSterolO-acyltransferase1(Fragment)OS=HomosapiensGN=SOAT1PE=1SV=1;sp|P35610|SOAT1_HUMANSterolO-acyltransferase1OS=HomosapiensGN=SOAT1PE=1SV=3	tr|B1APM4|B1APM4_HUMAN Sterol O-acyltransferase 1 (Fragment) OS=Homo sapiens GN=SOAT1 PE=1 SV=1;sp|P35610|SOAT1_HUMAN Sterol O-acyltransferase 1 OS=Homo sapiens GN=SOAT1 PE=1 SV=3	-	34198	38205			1.11717	1.24132	0.311876	41371	30673	0.741413	1.13795	0.186434	0.911458	1.19689	0.259296	42929	57730	1.34478	1.24015	0.31052	41453	63074	1.52158	1.49627	0.581372	1.43163	1.37213	0.45642	0.802853	0.973238	-0.0391361	1.09257	1.17913	0.23772	1.20975	1.04489	0.0633537	0.965618	0.971872	-0.0411623	2	2	2
Q8IV50-2	LYSM2_HUMAN	LYSMD2	Isoform 2 of LysM and putative peptidoglycan-binding domain-containing protein 2 OS=Homo sapiens	sp|Q8IV50-2|LYSM2_HUMANIsoform2ofLysMandputativepeptidoglycan-bindingdomain-containingprotein2OS=HomosapiensGN=LYSMD2;sp|Q8IV50|LYSM2_HUMANLysMandputativepeptidoglycan-bindingdomain-containingprotein2OS=HomosapiensGN=LYSMD2PE=1SV=1;tr|H0YK98|H0YK98_HUMANLysMandputativepeptidoglycan-bindingdomain-containingprotein2OS=HomosapiensGN=LYSMD2PE=1SV=1	sp|Q8IV50-2|LYSM2_HUMAN Isoform 2 of LysM and putative peptidoglycan-binding domain-containing protein 2 OS=Homo sapiens GN=LYSMD2;sp|Q8IV50|LYSM2_HUMAN LysM and putative peptidoglycan-binding domain-containing protein 2 OS=Homo sapiens GN=LYSMD2 PE=1 SV=1	-	102190	113610			1.11175	1.2353	0.304862	133220	80239	0.602304	0.924438	-0.113351	0.823453	1.08133	0.112805	89849	111760	1.24386	1.14709	0.197981	91992	108460	1.17902	1.15941	0.213386	1.21106	1.16073	0.215027	0.706267	0.856154	-0.224058	0.970472	1.04736	0.0667552	1.30365	1.126	0.171203	1.02385	1.03048	0.0433197	3	2	2
P51178-2	PLCD1_HUMAN	PLCD1	Isoform 2 of 1-phosphatidylinositol 4,5-bisphosphate phosphodiesterase delta-1 OS=Homo sapiens	sp|P51178-2|PLCD1_HUMANIsoform2of1-phosphatidylinositol4,5-bisphosphatephosphodiesterasedelta-1OS=HomosapiensGN=PLCD1;tr|Q5HYD7|Q5HYD7_HUMANPhosphoinositidephospholipaseCOS=HomosapiensGN=DKFZp686K101PE=4SV=1	sp|P51178-2|PLCD1_HUMAN Isoform 2 of 1-phosphatidylinositol 4,5-bisphosphate phosphodiesterase delta-1 OS=Homo sapiens GN=PLCD1;tr|Q5HYD7|Q5HYD7_HUMAN Phosphoinositide phospholipase C OS=Homo sapiens GN=DKFZp686K101 PE=4 SV=1	-	405620	450620			1.11094	1.2344	0.303809	417790	403310	0.965341	1.48164	0.567195	1.03707	1.36184	0.445555	421530	511610	1.2137	1.11927	0.162561	389560	529760	1.35989	1.33728	0.419296	1.28391	1.23055	0.299308	0.895011	1.08495	0.117634	1.03548	1.11751	0.160291	1.03	0.889641	-0.168705	0.924157	0.930143	-0.104476	2	26	2
Q5TBU5	Q5TBU5_HUMAN	hCG_1773630	HCG1773630 OS=Homo sapiens	tr|Q5TBU5|Q5TBU5_HUMANHCG1773630OS=HomosapiensGN=hCG_1773630PE=2SV=1;sp|Q15847|ADIRF_HUMANAdipogenesisregulatoryfactorOS=HomosapiensGN=ADIRFPE=1SV=1;tr|Q5TBU2|Q5TBU2_HUMANAdipogenesisregulatoryfactor(Fragment)OS=HomosapiensGN=ADIRFPE=1SV=1	tr|Q5TBU5|Q5TBU5_HUMAN HCG1773630 OS=Homo sapiens GN=hCG_1773630 PE=2 SV=1;sp|Q15847|ADIRF_HUMAN Adipogenesis regulatory factor OS=Homo sapiens GN=ADIRF PE=1 SV=1;tr|Q5TBU2|Q5TBU2_HUMAN Adipogenesis regulatory factor (Fragment) OS=Homo sapiens GN=ADIRF PE=	-	33789	37533			1.11081	1.23425	0.303633	52556	43707	0.831627	1.27641	0.352093	0.940877	1.23553	0.305125	23574	32309	1.37054	1.26391	0.337891	17427	52589	3.01767	2.96748	1.56924	2.07063	1.98458	0.98883	1.1645	1.41163	0.497361	1.62769	1.75664	0.812821	1.55542	1.34345	0.425948	0.739247	0.744034	-0.426559	3	2	2
Q6IPS9	Q6IPS9_HUMAN	EEF1A1	Elongation factor 1-alpha OS=Homo sapiens	tr|Q6IPS9|Q6IPS9_HUMANElongationfactor1-alphaOS=HomosapiensGN=EEF1A1PE=2SV=1;tr|Q6IPN6|Q6IPN6_HUMANElongationfactor1-alphaOS=HomosapiensGN=EEF1A1PE=2SV=1;tr|Q53HM9|Q53HM9_HUMANElongationfactor1-alpha(Fragment)OS=HomosapiensPE=2SV=1;tr|Q53GA1|Q53GA1_HUMANElongationfactor1-alpha(Fragment)OS=HomosapiensPE=2SV=1;sp|Q5VTE0|EF1A3_HUMANPutativeelongationfactor1-alpha-like3OS=HomosapiensGN=EEF1A1P5PE=5SV…	tr|Q6IPS9|Q6IPS9_HUMAN Elongation factor 1-alpha OS=Homo sapiens GN=EEF1A1 PE=2 SV=1;tr|Q6IPN6|Q6IPN6_HUMAN Elongation factor 1-alpha OS=Homo sapiens GN=EEF1A1 PE=2 SV=1;tr|Q53HM9|Q53HM9_HUMAN Elongation factor 1-alpha (Fragment) OS=Homo sapiens PE=2 SV=1;	-	1248200	1385500			1.11	1.23335	0.302584	1769600	989950	0.55942	0.858618	-0.219911	0.787146	1.03365	0.0477513	1111300	1379800	1.24161	1.14501	0.195362	1189500	1416900	1.19117	1.17136	0.228186	1.21553	1.16502	0.220349	0.714507	0.866143	-0.207323	1.02689	1.10824	0.148275	1.41772	1.22452	0.29222	1.07037	1.0773	0.107421	34	26	2
B7Z4A6	B7Z4A6_HUMAN	2 SV=1	cDNA FLJ60672, highly similar to Homo sapiens CCR4-NOT transcription complex, subunit 10 (CNOT10), mRNA OS=Homo sapiens	tr|B7Z4A6|B7Z4A6_HUMANcDNAFLJ60672,highlysimilartoHomosapiensCCR4-NOTtranscriptioncomplex,subunit10(CNOT10),mRNAOS=HomosapiensPE=2SV=1;tr|E9PCN5|E9PCN5_HUMANCCR4-NOTtranscriptioncomplexsubunit10OS=HomosapiensGN=CNOT10PE=1SV=1;sp|Q9H9A5-4|CNO10_HUMANIsoform4ofCCR4-NOTtranscriptioncomplexsubunit10OS=HomosapiensGN=CNOT10;sp|Q9H9A5-3|CNO10_HUMANIsoform3ofCCR4-NOTtranscriptioncomplexsubunit10OS=Homosa…	tr|B7Z4A6|B7Z4A6_HUMAN cDNA FLJ60672, highly similar to Homo sapiens CCR4-NOT transcription complex, subunit 10 (CNOT10), mRNA OS=Homo sapiens PE=2 SV=1;tr|E9PCN5|E9PCN5_HUMAN CCR4-NOT transcription complex subunit 10 OS=Homo sapiens GN=CNOT10 PE=1 SV=1;sp	-	17803	19716			1.10745	1.23052	0.299273	28221	17764	0.62946	0.966118	-0.0497284	0.814358	1.06939	0.0967823	16100	18449	1.1459	1.05675	0.0796333	16305	20637	1.26569	1.24463	0.315722	1.20617	1.15604	0.209194	0.900994	1.09221	0.127246	1.1186	1.20722	0.271687	1.58518	1.36916	0.453295	1.01273	1.01929	0.0275675	10	2	2
C9JYM0	C9JYM0_HUMAN	POP7	Ribonuclease P protein subunit p20 (Fragment) OS=Homo sapiens	tr|C9JYM0|C9JYM0_HUMANRibonucleasePproteinsubunitp20(Fragment)OS=HomosapiensGN=POP7PE=1SV=1;sp|O75817|POP7_HUMANRibonucleasePproteinsubunitp20OS=HomosapiensGN=POP7PE=1SV=2	tr|C9JYM0|C9JYM0_HUMAN Ribonuclease P protein subunit p20 (Fragment) OS=Homo sapiens GN=POP7 PE=1 SV=1;sp|O75817|POP7_HUMAN Ribonuclease P protein subunit p20 OS=Homo sapiens GN=POP7 PE=1 SV=2	-	17541	19378			1.10473	1.22749	0.295715	23789	16930	0.711673	1.0923	0.127372	0.87849	1.1536	0.206146	21111	22892	1.08436	1	-1.60171e-16	17970	21801	1.21319	1.19301	0.254607	1.1436	1.09607	0.13234	0.873671	1.05909	0.0828184	0.952341	1.02779	0.0395469	1.35619	1.17138	0.228209	0.851215	0.856728	-0.223091	2	2	2
Q6MZL5	Q6MZL5_HUMAN	DKFZp686C06243	Uncharacterized protein DKFZp686C06243 (Fragment) OS=Homo sapiens	tr|Q6MZL5|Q6MZL5_HUMANUncharacterizedproteinDKFZp686C06243(Fragment)OS=HomosapiensGN=DKFZp686C06243PE=2SV=1;tr|H0YJ97|H0YJ97_HUMANThyroidreceptor-interactingprotein11(Fragment)OS=HomosapiensGN=TRIP11PE=1SV=1;sp|Q15643|TRIPB_HUMANThyroidreceptor-interactingprotein11OS=HomosapiensGN=TRIP11PE=1SV=3	tr|Q6MZL5|Q6MZL5_HUMAN Uncharacterized protein DKFZp686C06243 (Fragment) OS=Homo sapiens GN=DKFZp686C06243 PE=2 SV=1;tr|H0YJ97|H0YJ97_HUMAN Thyroid receptor-interacting protein 11 (Fragment) OS=Homo sapiens GN=TRIP11 PE=1 SV=1;sp|Q15643|TRIPB_HUMAN Thyroid	-	3092.4	3415.7			1.10455	1.22729	0.295481	3704.5	2516.6	0.679336	1.04267	0.0602813	0.872795	1.14612	0.196762	2179	3382.1	1.55213	1.43138	0.517405	2183.8	3654.2	1.67332	1.64549	0.718518	1.61279	1.54577	0.628322	0.736774	0.893135	-0.163049	1.08045	1.16605	0.221632	1.19794	1.03469	0.0491977	1.0022	1.00869	0.0124883	3	2	2
B7Z1R3	B7Z1R3_HUMAN	2 SV=1	cDNA FLJ52227, highly similar to System N amino acid transporter 1 OS=Homo sapiens	tr|B7Z1R3|B7Z1R3_HUMANcDNAFLJ52227,highlysimilartoSystemNaminoacidtransporter1OS=HomosapiensPE=2SV=1;sp|Q99624|S38A3_HUMANSodium-coupledneutralaminoacidtransporter3OS=HomosapiensGN=SLC38A3PE=1SV=1;tr|B7Z614|B7Z614_HUMANcDNAFLJ51670,highlysimilartoSystemNaminoacidtransporter1OS=HomosapiensPE=2SV=1	tr|B7Z1R3|B7Z1R3_HUMAN cDNA FLJ52227, highly similar to System N amino acid transporter 1 OS=Homo sapiens PE=2 SV=1;sp|Q99624|S38A3_HUMAN Sodium-coupled neutral amino acid transporter 3 OS=Homo sapiens GN=SLC38A3 PE=1 SV=1;tr|B7Z614|B7Z614_HUMAN cDNA FLJ51	-	49703	54883			1.10422	1.22693	0.295053	73582	40422	0.549346	0.843156	-0.246128	0.773046	1.01514	0.0216742	53309	61591	1.15536	1.06547	0.0914918	56452	67020	1.1872	1.16746	0.22337	1.17174	1.12304	0.167407	0.736512	0.892818	-0.163563	1.08815	1.17435	0.231868	1.48043	1.27869	0.354666	1.05896	1.06582	0.0919593	3	2	2
Q5VY30	Q5VY30_HUMAN	RBP4	Retinol binding protein 4, plasma, isoform CRA_b OS=Homo sapiens	tr|Q5VY30|Q5VY30_HUMANRetinolbindingprotein4,plasma,isoformCRA_bOS=HomosapiensGN=RBP4PE=1SV=2;sp|P02753|RET4_HUMANRetinol-bindingprotein4OS=HomosapiensGN=RBP4PE=1SV=3	tr|Q5VY30|Q5VY30_HUMAN Retinol binding protein 4, plasma, isoform CRA_b OS=Homo sapiens GN=RBP4 PE=1 SV=2;sp|P02753|RET4_HUMAN Retinol-binding protein 4 OS=Homo sapiens GN=RBP4 PE=1 SV=3	-	57775	63671			1.10205	1.22452	0.292218	104580	49084	0.469344	0.720366	-0.473198	0.694497	0.911988	-0.132913	38971	49652	1.27408	1.17495	0.232602	48060	55499	1.15479	1.13558	0.183428	1.2082	1.15799	0.21162	0.7709	0.934504	-0.0977275	1.11776	1.20631	0.270606	1.81013	1.56345	0.644736	1.23322	1.24121	0.311749	2	2	2
Q5JRJ0	Q5JRJ0_HUMAN	TSC22D3	TSC22 domain family protein 3 OS=Homo sapiens	tr|Q5JRJ0|Q5JRJ0_HUMANTSC22domainfamilyprotein3OS=HomosapiensGN=TSC22D3PE=1SV=1;sp|Q99576-4|T22D3_HUMANIsoform3ofTSC22domainfamilyprotein3OS=HomosapiensGN=TSC22D3;tr|E7EWD5|E7EWD5_HUMANTSC22domainfamilyprotein3OS=HomosapiensGN=TSC22D3PE=1SV=1;sp|Q99576|T22D3_HUMANTSC22domainfamilyprotein3OS=HomosapiensGN=TSC22D3PE=1SV=2;tr|B4DU81|B4DU81_HUMANcDNAFLJ52937,highlysimilartoHomosapiensTSC22domainfamil…	tr|Q5JRJ0|Q5JRJ0_HUMAN TSC22 domain family protein 3 OS=Homo sapiens GN=TSC22D3 PE=1 SV=1;sp|Q99576-4|T22D3_HUMAN Isoform 3 of TSC22 domain family protein 3 OS=Homo sapiens GN=TSC22D3;tr|E7EWD5|E7EWD5_HUMAN TSC22 domain family protein 3 OS=Homo sapiens GN=	-	54742	60318			1.10186	1.22431	0.291967	72640	56019	0.771187	1.18364	0.243236	0.913292	1.1993	0.262196	49927	64834	1.29858	1.19755	0.260082	51540	54827	1.06378	1.04608	0.064997	1.17931	1.1303	0.176701	0.928728	1.12583	0.170984	0.845652	0.912649	-0.131868	1.32695	1.14612	0.196762	1.03231	1.03899	0.0551861	9	3	2
B3KSJ2	B3KSJ2_HUMAN	2 SV=1	Phospholipid-transporting ATPase OS=Homo sapiens	tr|B3KSJ2|B3KSJ2_HUMANPhospholipid-transportingATPaseOS=HomosapiensPE=2SV=1;tr|B4E3T1|B4E3T1_HUMANPhospholipid-transportingATPaseOS=HomosapiensPE=2SV=1;tr|H7C4W6|H7C4W6_HUMANPhospholipid-transportingATPase(Fragment)OS=HomosapiensGN=ATP11BPE=1SV=1;sp|Q9Y2G3|AT11B_HUMANProbablephospholipid-transportingATPaseIFOS=HomosapiensGN=ATP11BPE=1SV=2;tr|Q7Z678|Q7Z678_HUMANUncharacterizedproteinDKFZp779H1459(…	tr|B3KSJ2|B3KSJ2_HUMAN Phospholipid-transporting ATPase OS=Homo sapiens PE=2 SV=1;tr|B4E3T1|B4E3T1_HUMAN Phospholipid-transporting ATPase OS=Homo sapiens PE=2 SV=1;tr|H7C4W6|H7C4W6_HUMAN Phospholipid-transporting ATPase (Fragment) OS=Homo sapiens GN=ATP11B	-	9128.4	10055			1.10151	1.22392	0.291506	11827	7671.3	0.648626	0.995534	-0.00645694	0.845906	1.11081	0.151617	7632.9	8434.2	1.10498	1.01901	0.0271713	7926.6	8837	1.11485	1.09631	0.132657	1.11001	1.06388	0.0893315	0.762934	0.924847	-0.112714	1.04776	1.13077	0.177302	1.29563	1.11907	0.162296	1.03848	1.0452	0.0637846	7	2	2
F8WBF4	F8WBF4_HUMAN	TMEM50B	Transmembrane protein 50B OS=Homo sapiens	tr|F8WBF4|F8WBF4_HUMANTransmembraneprotein50BOS=HomosapiensGN=TMEM50BPE=1SV=1;tr|C9K0I4|C9K0I4_HUMANTransmembraneprotein50B(Fragment)OS=HomosapiensGN=TMEM50BPE=1SV=1;tr|Q2V8N0|Q2V8N0_HUMANHCVp7-transregulatedprotein3transcriptvariant1OS=HomosapiensPE=2SV=1;tr|F8WDH1|F8WDH1_HUMANTransmembraneprotein50BOS=HomosapiensGN=TMEM50BPE=1SV=1;sp|P56557|TM50B_HUMANTransmembraneprotein50BOS=HomosapiensGN=TME…	tr|F8WBF4|F8WBF4_HUMAN Transmembrane protein 50B OS=Homo sapiens GN=TMEM50B PE=1 SV=1;tr|C9K0I4|C9K0I4_HUMAN Transmembrane protein 50B (Fragment) OS=Homo sapiens GN=TMEM50B PE=1 SV=1;tr|Q2V8N0|Q2V8N0_HUMAN HCV p7-transregulated protein 3 transcript variant	-	9257.3	10194			1.10119	1.22356	0.291083	3430.5	3454.4	1.00697	1.54553	0.628101	1.07571	1.41258	0.498338	8642.2	11112	1.28578	1.18575	0.245799	8993.3	7339.3	0.816085	0.802512	-0.317405	1.04626	1.00278	0.0039989	0.338866	0.410781	-1.28356	0.660484	0.712811	-0.488408	0.370572	0.320073	-1.64353	1.04063	1.04737	0.0667657	5	2	2
A0A024R091	A0A024R091_HUMAN	VWA1	von Willebrand factor A domain containing 1, isoform CRA_c OS=Homo sapiens	tr|A0A024R091|A0A024R091_HUMANvonWillebrandfactorAdomaincontaining1,isoformCRA_cOS=HomosapiensGN=VWA1PE=4SV=1;sp|Q6PCB0|VWA1_HUMANvonWillebrandfactorAdomain-containingprotein1OS=HomosapiensGN=VWA1PE=1SV=1;tr|J3QRR0|J3QRR0_HUMANvonWillebrandfactorAdomain-containingprotein1(Fragment)OS=HomosapiensGN=VWA1PE=1SV=1;tr|J3QLP3|J3QLP3_HUMANvonWillebrandfactorAdomain-containingprotein1(Fragment)OS=Homosap…	tr|A0A024R091|A0A024R091_HUMAN von Willebrand factor A domain containing 1, isoform CRA_c OS=Homo sapiens GN=VWA1 PE=4 SV=1;sp|Q6PCB0|VWA1_HUMAN von Willebrand factor A domain-containing protein 1 OS=Homo sapiens GN=VWA1 PE=1 SV=1;tr|J3QRR0|J3QRR0_HUMAN vo	-	67513	74332			1.101	1.22336	0.290845	107970	48079	0.4453	0.683462	-0.549067	0.697566	0.916019	-0.12655	54227	64294	1.18565	1.0934	0.128824	55132	57855	1.04939	1.03194	0.0453547	1.11695	1.07053	0.098329	0.646814	0.784084	-0.35092	0.899851	0.971142	-0.0422464	1.59925	1.38131	0.466039	1.01669	1.02327	0.0331923	6	2	2
B7Z5I6	B7Z5I6_HUMAN	2 SV=1	cDNA FLJ56516, highly similar to Nuclear pore complex protein Nup88 OS=Homo sapiens	tr|B7Z5I6|B7Z5I6_HUMANcDNAFLJ56516,highlysimilartoNuclearporecomplexproteinNup88OS=HomosapiensPE=2SV=1;tr|J3KMX1|J3KMX1_HUMANNuclearporecomplexproteinNup88(Fragment)OS=HomosapiensGN=NUP88PE=1SV=1;sp|Q99567|NUP88_HUMANNuclearporecomplexproteinNup88OS=HomosapiensGN=NUP88PE=1SV=2;tr|I3L245|I3L245_HUMANNuclearporecomplexproteinNup88(Fragment)OS=HomosapiensGN=NUP88PE=1SV=1;tr|B4DP20|B4DP20_HUMANcDNAFL…	tr|B7Z5I6|B7Z5I6_HUMAN cDNA FLJ56516, highly similar to Nuclear pore complex protein Nup88 OS=Homo sapiens PE=2 SV=1;tr|J3KMX1|J3KMX1_HUMAN Nuclear pore complex protein Nup88 (Fragment) OS=Homo sapiens GN=NUP88 PE=1 SV=1;sp|Q99567|NUP88_HUMAN Nuclear pore	-	3153.6	3469			1.10001	1.22226	0.289547	4358.6	3938.1	0.903524	1.38676	0.471719	0.986009	1.29479	0.372721	3272.4	3641.2	1.1127	1.02613	0.0372163	3622.4	4298	1.18651	1.16677	0.222523	1.15148	1.10362	0.142244	1.13523	1.37615	0.460636	1.18038	1.2739	0.349248	1.3821	1.19376	0.255511	1.10696	1.11412	0.155911	5	2	2
F5GXX5	F5GXX5_HUMAN	DAD1	Dolichyl-diphosphooligosaccharide--protein glycosyltransferase subunit DAD1 OS=Homo sapiens	tr|F5GXX5|F5GXX5_HUMANDolichyl-diphosphooligosaccharide--proteinglycosyltransferasesubunitDAD1OS=HomosapiensGN=DAD1PE=1SV=1;tr|Q53G02|Q53G02_HUMANDolichyl-diphosphooligosaccharide--proteinglycosyltransferasesubunitDAD1(Fragment)OS=HomosapiensPE=2SV=1;sp|P61803|DAD1_HUMANDolichyl-diphosphooligosaccharide--proteinglycosyltransferasesubunitDAD1OS=HomosapiensGN=DAD1PE=1SV=3;tr|F5H895|F5H895_HUMANDoli…	tr|F5GXX5|F5GXX5_HUMAN Dolichyl-diphosphooligosaccharide--protein glycosyltransferase subunit DAD1 OS=Homo sapiens GN=DAD1 PE=1 SV=1;tr|Q53G02|Q53G02_HUMAN Dolichyl-diphosphooligosaccharide--protein glycosyltransferase subunit DAD1 (Fragment) OS=Homo sapie	-	29131	32031			1.09955	1.22174	0.28894	36117	21119	0.584738	0.897478	-0.156052	0.814584	1.06968	0.0971837	26622	28237	1.06066	0.978144	-0.0318807	24509	27417	1.11865	1.10004	0.137562	1.08846	1.04322	0.0610461	0.65933	0.799256	-0.323271	0.97096	1.04788	0.06748	1.23981	1.07086	0.0987687	0.92063	0.926592	-0.109994	5	2	2
Q96AJ9-1	VTI1A_HUMAN	VTI1A	Isoform 1 of Vesicle transport through interaction with t-SNAREs homolog 1A OS=Homo sapiens	sp|Q96AJ9-1|VTI1A_HUMANIsoform1ofVesicletransportthroughinteractionwitht-SNAREshomolog1AOS=HomosapiensGN=VTI1A;sp|Q96AJ9|VTI1A_HUMANVesicletransportthroughinteractionwitht-SNAREshomolog1AOS=HomosapiensGN=VTI1APE=1SV=2	sp|Q96AJ9-1|VTI1A_HUMAN Isoform 1 of Vesicle transport through interaction with t-SNAREs homolog 1A OS=Homo sapiens GN=VTI1A;sp|Q96AJ9|VTI1A_HUMAN Vesicle transport through interaction with t-SNAREs homolog 1A OS=Homo sapiens GN=VTI1A PE=1 SV=2	-	59790	65652			1.09804	1.22007	0.286961	87167	45779	0.525187	0.806076	-0.311012	0.758256	0.995715	-0.00619576	44255	53702	1.21347	1.11906	0.162287	52448	46790	0.892122	0.877284	-0.188885	1.03918	0.995993	-0.00579298	0.697298	0.845281	-0.242497	0.87129	0.940318	-0.0887795	1.45789	1.25921	0.332524	1.18513	1.19281	0.254361	2	2	2
Q5QP22	Q5QP22_HUMAN	RBM39	RNA-binding protein 39 (Fragment) OS=Homo sapiens	tr|Q5QP22|Q5QP22_HUMANRNA-bindingprotein39(Fragment)OS=HomosapiensGN=RBM39PE=1SV=1;tr|Q5QP23|Q5QP23_HUMANRNA-bindingprotein39(Fragment)OS=HomosapiensGN=RBM39PE=1SV=1;tr|G3XAC6|G3XAC6_HUMANRNA-bindingprotein39OS=HomosapiensGN=RBM39PE=1SV=1;tr|B4DLM0|B4DLM0_HUMANcDNAFLJ60296,highlysimilartoRNA-bindingregion-containingprotein2OS=HomosapiensPE=2SV=1;tr|B3KWX7|B3KWX7_HUMANcDNAFLJ44170fis,cloneTHYMU203…	tr|Q5QP22|Q5QP22_HUMAN RNA-binding protein 39 (Fragment) OS=Homo sapiens GN=RBM39 PE=1 SV=1;tr|Q5QP23|Q5QP23_HUMAN RNA-binding protein 39 (Fragment) OS=Homo sapiens GN=RBM39 PE=1 SV=1;tr|G3XAC6|G3XAC6_HUMAN RNA-binding protein 39 OS=Homo sapiens GN=RBM39 P	-	4861.3	5335.7			1.09759	1.21956	0.286362	4065.7	3592.1	0.883513	1.35605	0.439408	1.00009	1.31328	0.393177	4428.1	5123.7	1.15709	1.06707	0.0936496	3769.6	4849.7	1.28653	1.26513	0.339287	1.21661	1.16605	0.221625	0.67322	0.816093	-0.293194	0.946523	1.02151	0.0307056	0.83634	0.722369	-0.469193	0.851291	0.856804	-0.222963	18	2	2
D6RJC6	D6RJC6_HUMAN	DTNBP1	Dysbindin OS=Homo sapiens	tr|D6RJC6|D6RJC6_HUMANDysbindinOS=HomosapiensGN=DTNBP1PE=1SV=1;tr|D6RAR7|D6RAR7_HUMANDysbindin(Fragment)OS=HomosapiensGN=DTNBP1PE=1SV=1;sp|Q96EV8-3|DTBP1_HUMANIsoform3ofDysbindinOS=HomosapiensGN=DTNBP1;tr|A0A087WYP9|A0A087WYP9_HUMANDysbindinOS=HomosapiensGN=DTNBP1PE=1SV=1;tr|A6NFV8|A6NFV8_HUMANDysbindinOS=HomosapiensGN=DTNBP1PE=1SV=3;tr|A0A0S2Z5U8|A0A0S2Z5U8_HUMANDystrobrevinbindingprotein1isofor…	tr|D6RJC6|D6RJC6_HUMAN Dysbindin OS=Homo sapiens GN=DTNBP1 PE=1 SV=1;tr|D6RAR7|D6RAR7_HUMAN Dysbindin (Fragment) OS=Homo sapiens GN=DTNBP1 PE=1 SV=1;sp|Q96EV8-3|DTBP1_HUMAN Isoform 3 of Dysbindin OS=Homo sapiens GN=DTNBP1;tr|A0A087WYP9|A0A087WYP9_HUMAN Dys	-	4191.9	4594.7			1.09609	1.2179	0.284393	6744	3616.3	0.536225	0.823017	-0.281006	0.75083	0.985963	-0.0203944	2906.7	2971.9	1.02243	0.942886	-0.0848452	2721	2229.6	0.819405	0.805776	-0.311549	0.924267	0.885854	-0.174859	0.787059	0.954092	-0.0678002	0.750227	0.809664	-0.304605	1.60882	1.38958	0.474646	0.936113	0.942176	-0.0859315	7	2	2
H0YKR4	H0YKR4_HUMAN	CERS4	Ceramide synthase 4 (Fragment) OS=Homo sapiens	tr|H0YKR4|H0YKR4_HUMANCeramidesynthase4(Fragment)OS=HomosapiensGN=CERS4PE=1SV=1;tr|H0YNR6|H0YNR6_HUMANCeramidesynthase4(Fragment)OS=HomosapiensGN=CERS4PE=1SV=1;tr|H0YN04|H0YN04_HUMANCeramidesynthase4OS=HomosapiensGN=CERS4PE=1SV=1;tr|H0YKC9|H0YKC9_HUMANCeramidesynthase4OS=HomosapiensGN=CERS4PE=1SV=1;tr|Q53HF9|Q53HF9_HUMANLAG1longevityassurancehomolog4variant(Fragment)OS=HomosapiensPE=2SV=1;sp|Q9HA…	tr|H0YKR4|H0YKR4_HUMAN Ceramide synthase 4 (Fragment) OS=Homo sapiens GN=CERS4 PE=1 SV=1;tr|H0YNR6|H0YNR6_HUMAN Ceramide synthase 4 (Fragment) OS=Homo sapiens GN=CERS4 PE=1 SV=1;tr|H0YN04|H0YN04_HUMAN Ceramide synthase 4 OS=Homo sapiens GN=CERS4 PE=1 SV=1;	-	26123	28611			1.09524	1.21696	0.283276	40776	26553	0.651192	0.999473	-0.000761149	0.824586	1.08282	0.11479	23656	28724	1.21424	1.11977	0.163202	23544	27312	1.16004	1.14075	0.189979	1.1872	1.13786	0.186326	0.92807	1.12503	0.169961	0.950843	1.02617	0.0372744	1.56092	1.34821	0.431046	0.995265	1.00171	0.00246705	8	2	2
Q6P1L5	F117B_HUMAN	FAM117B	Protein FAM117B OS=Homo sapiens	sp|Q6P1L5|F117B_HUMANProteinFAM117BOS=HomosapiensGN=FAM117BPE=1SV=2	sp|Q6P1L5|F117B_HUMAN Protein FAM117B OS=Homo sapiens GN=FAM117B PE=1 SV=2	-	17098	18704			1.09393	1.2155	0.281546	26001	16954	0.652052	1.00079	0.00114282	0.827351	1.08645	0.119619	15877	16839	1.06059	0.978077	-0.0319805	16199	18397	1.13569	1.1168	0.159369	1.09852	1.05286	0.0743148	0.906437	1.0988	0.135935	1.09252	1.17908	0.23766	1.5207	1.31347	0.393385	1.02028	1.02689	0.0382802	1	3	2
Q86V42	F124A_HUMAN	FAM124A	Protein FAM124A OS=Homo sapiens	sp|Q86V42|F124A_HUMANProteinFAM124AOS=HomosapiensGN=FAM124APE=1SV=1;sp|Q86V42-2|F124A_HUMANIsoform2ofProteinFAM124AOS=HomosapiensGN=FAM124A	sp|Q86V42|F124A_HUMAN Protein FAM124A OS=Homo sapiens GN=FAM124A PE=1 SV=1;sp|Q86V42-2|F124A_HUMAN Isoform 2 of Protein FAM124A OS=Homo sapiens GN=FAM124A	-	4039.3	4411.3			1.0921	1.21346	0.279125	4615.8	4761.3	1.03152	1.58322	0.662859	1.05979	1.39168	0.476828	3921.7	4789.1	1.22118	1.12617	0.171427	3855.5	4135	1.07249	1.05466	0.0767724	1.14747	1.09978	0.137215	1.07934	1.3084	0.387808	0.863419	0.931824	-0.101871	1.14272	0.987	-0.0188787	0.98312	0.989487	-0.0152475	2	3	2
F8W785	F8W785_HUMAN	GOLIM4	Golgi integral membrane protein 4 OS=Homo sapiens	tr|F8W785|F8W785_HUMANGolgiintegralmembraneprotein4OS=HomosapiensGN=GOLIM4PE=1SV=1;sp|O00461|GOLI4_HUMANGolgiintegralmembraneprotein4OS=HomosapiensGN=GOLIM4PE=1SV=1	tr|F8W785|F8W785_HUMAN Golgi integral membrane protein 4 OS=Homo sapiens GN=GOLIM4 PE=1 SV=1;sp|O00461|GOLI4_HUMAN Golgi integral membrane protein 4 OS=Homo sapiens GN=GOLIM4 PE=1 SV=1	-	3363.9	3672.5			1.09174	1.21306	0.278654	4933.5	4211	0.853552	1.31006	0.389636	0.950117	1.24766	0.319225	3747.4	3424.8	0.913914	0.842811	-0.246719	4137.8	3554.7	0.85908	0.844791	-0.243333	0.885139	0.848352	-0.237265	1.14663	1.38997	0.475056	1.03793	1.12016	0.163704	1.4666	1.26674	0.341123	1.10418	1.11133	0.152288	2	2	2
Q8IZA0-2	K319L_HUMAN	KIAA0319L	Isoform 2 of Dyslexia-associated protein KIAA0319-like protein OS=Homo sapiens	sp|Q8IZA0-2|K319L_HUMANIsoform2ofDyslexia-associatedproteinKIAA0319-likeproteinOS=HomosapiensGN=KIAA0319L;tr|E7EN73|E7EN73_HUMANDyslexia-associatedproteinKIAA0319-likeprotein(Fragment)OS=HomosapiensGN=KIAA0319LPE=1SV=1;tr|B2RBC8|B2RBC8_HUMANcDNA,FLJ95444,highlysimilartoHomosapienspolycystickidneydisease1-related(PKD1-like),mRNAOS=HomosapiensPE=2SV=1;sp|Q8IZA0|K319L_HUMANDyslexia-associatedprotein…	sp|Q8IZA0-2|K319L_HUMAN Isoform 2 of Dyslexia-associated protein KIAA0319-like protein OS=Homo sapiens GN=KIAA0319L;tr|E7EN73|E7EN73_HUMAN Dyslexia-associated protein KIAA0319-like protein (Fragment) OS=Homo sapiens GN=KIAA0319L PE=1 SV=1;tr|B2RBC8|B2RBC8_	-	10794	11780			1.09135	1.21263	0.278137	17447	11683	0.669628	1.02777	0.039516	0.830813	1.09099	0.125644	9695.7	11608	1.19723	1.10409	0.142854	10290	12323	1.19757	1.17765	0.235914	1.19741	1.14764	0.198671	0.991766	1.20224	0.265727	1.0616	1.1457	0.19623	1.61636	1.39609	0.481395	1.0613	1.06817	0.0951398	11	2	2
B4DZ90	B4DZ90_HUMAN	2 SV=1	cDNA FLJ56312, highly similar to Homo sapiens TruB pseudouridine (psi) synthase homolog 1 (TRUB1), mRNA OS=Homo sapiens	tr|B4DZ90|B4DZ90_HUMANcDNAFLJ56312,highlysimilartoHomosapiensTruBpseudouridine(psi)synthasehomolog1(TRUB1),mRNAOS=HomosapiensPE=2SV=1;sp|Q8WWH5|TRUB1_HUMANProbabletRNApseudouridinesynthase1OS=HomosapiensGN=TRUB1PE=1SV=1;tr|B3KWQ1|B3KWQ1_HUMANcDNAFLJ43566fis,clonePUAEN2007044,highlysimilartoHomosapiensTruBpseudouridine(psi)synthasehomolog1(TRUB1),mRNAOS=HomosapiensPE=2SV=1	tr|B4DZ90|B4DZ90_HUMAN cDNA FLJ56312, highly similar to Homo sapiens TruB pseudouridine (psi) synthase homolog 1 (TRUB1), mRNA OS=Homo sapiens PE=2 SV=1;sp|Q8WWH5|TRUB1_HUMAN Probable tRNA pseudouridine synthase 1 OS=Homo sapiens GN=TRUB1 PE=1 SV=1;tr|B3KW	-	61922	67558			1.09102	1.21226	0.277701	88254	51439	0.582852	0.894582	-0.160715	0.792384	1.04053	0.0573186	48793	67990	1.39344	1.28503	0.3618	55892	57033	1.02041	1.00344	0.00495811	1.19428	1.14464	0.194898	0.761405	0.922993	-0.115608	0.838844	0.905302	-0.14353	1.42524	1.23102	0.299855	1.14549	1.15291	0.205281	3	2	2
O43660-2	PLRG1_HUMAN	PLRG1	Isoform 2 of Pleiotropic regulator 1 OS=Homo sapiens	sp|O43660-2|PLRG1_HUMANIsoform2ofPleiotropicregulator1OS=HomosapiensGN=PLRG1;sp|O43660|PLRG1_HUMANPleiotropicregulator1OS=HomosapiensGN=PLRG1PE=1SV=1	sp|O43660-2|PLRG1_HUMAN Isoform 2 of Pleiotropic regulator 1 OS=Homo sapiens GN=PLRG1;sp|O43660|PLRG1_HUMAN Pleiotropic regulator 1 OS=Homo sapiens GN=PLRG1 PE=1 SV=1	-	13274	14469			1.09003	1.21116	0.276389	14930	8622.3	0.577515	0.886391	-0.173985	0.818724	1.07512	0.104497	13360	14332	1.07275	0.989294	-0.0155287	12170	10866	0.892851	0.878001	-0.187705	0.986996	0.945975	-0.0801254	0.595915	0.722383	-0.469164	0.758164	0.818229	-0.289423	1.12476	0.97148	-0.0417432	0.910928	0.916828	-0.125277	2	2	2
H0YBL3	H0YBL3_HUMAN	MTSS1	Metastasis suppressor protein 1 (Fragment) OS=Homo sapiens	tr|H0YBL3|H0YBL3_HUMANMetastasissuppressorprotein1(Fragment)OS=HomosapiensGN=MTSS1PE=1SV=1;tr|A5YM41|A5YM41_HUMANMTSS1proteinOS=HomosapiensGN=MTSS1PE=2SV=1;sp|O43312-4|MTSS1_HUMANIsoform3ofMetastasissuppressorprotein1OS=HomosapiensGN=MTSS1;sp|O43312|MTSS1_HUMANMetastasissuppressorprotein1OS=HomosapiensGN=MTSS1PE=1SV=2;sp|O43312-5|MTSS1_HUMANIsoform4ofMetastasissuppressorprotein1OS=HomosapiensGN=M…	tr|H0YBL3|H0YBL3_HUMAN Metastasis suppressor protein 1 (Fragment) OS=Homo sapiens GN=MTSS1 PE=1 SV=1;tr|A5YM41|A5YM41_HUMAN MTSS1 protein OS=Homo sapiens GN=MTSS1 PE=2 SV=1;sp|O43312-4|MTSS1_HUMAN Isoform 3 of Metastasis suppressor protein 1 OS=Homo sapien	-	11874	12932			1.0891	1.21013	0.275166	17774	11462	0.644875	0.989776	-0.0148254	0.822787	1.08046	0.111639	12401	13374	1.07846	0.994557	-0.00787403	13412	12050	0.898449	0.883506	-0.178688	0.98493	0.943996	-0.0831479	0.886328	1.07443	0.103569	0.901002	0.972384	-0.0404018	1.49688	1.2929	0.370608	1.08153	1.08853	0.122382	5	3	2
Q9UEL6	Q9UEL6_HUMAN	MPZL1	Myelin protein zero-like protein 1 (Fragment) OS=Homo sapiens	tr|Q9UEL6|Q9UEL6_HUMANMyelinproteinzero-likeprotein1(Fragment)OS=HomosapiensGN=MPZL1PE=1SV=1;tr|A0A024R8Y3|A0A024R8Y3_HUMANMyelinproteinzero-like1,isoformCRA_aOS=HomosapiensGN=MPZL1PE=4SV=1;sp|O95297-3|MPZL1_HUMANIsoform3ofMyelinproteinzero-likeprotein1OS=HomosapiensGN=MPZL1;tr|Q9UEL4|Q9UEL4_HUMANUncharacterizedprotein(Fragment)OS=HomosapiensPE=2SV=1;sp|O95297-2|MPZL1_HUMANIsoform2ofMyelinprotein…	tr|Q9UEL6|Q9UEL6_HUMAN Myelin protein zero-like protein 1 (Fragment) OS=Homo sapiens GN=MPZL1 PE=1 SV=1;tr|A0A024R8Y3|A0A024R8Y3_HUMAN Myelin protein zero-like 1, isoform CRA_a OS=Homo sapiens GN=MPZL1 PE=4 SV=1;sp|O95297-3|MPZL1_HUMAN Isoform 3 of Myelin	-	60517	65860			1.08829	1.20923	0.274089	74134	45712	0.616613	0.9464	-0.0794782	0.828601	1.08809	0.121798	51865	63379	1.222	1.12693	0.172395	53062	58192	1.09668	1.07844	0.108945	1.15862	1.11047	0.151172	0.694078	0.841378	-0.249173	0.918159	0.9909	-0.013188	1.22501	1.05807	0.0814407	1.02308	1.02971	0.0422315	9	2	2
B4E196	B4E196_HUMAN	2 SV=1	cDNA FLJ52295 OS=Homo sapiens	tr|B4E196|B4E196_HUMANcDNAFLJ52295OS=HomosapiensPE=2SV=1;tr|A0A024QZP0|A0A024QZP0_HUMANChromosome10openreadingframe56,isoformCRA_aOS=HomosapiensGN=C10orf56PE=4SV=1;sp|Q8N2G6|ZCH24_HUMANZincfingerCCHCdomain-containingprotein24OS=HomosapiensGN=ZCCHC24PE=1SV=1	tr|B4E196|B4E196_HUMAN cDNA FLJ52295 OS=Homo sapiens PE=2 SV=1;tr|A0A024QZP0|A0A024QZP0_HUMAN Chromosome 10 open reading frame 56, isoform CRA_a OS=Homo sapiens GN=C10orf56 PE=4 SV=1;sp|Q8N2G6|ZCH24_HUMAN Zinc finger CCHC domain-containing protein 24 OS=Ho	-	24883	26955			1.08327	1.20365	0.267419	39004	28324	0.726182	1.11457	0.156487	0.865262	1.13623	0.184257	24640	27028	1.09692	1.01158	0.0166039	26784	29932	1.11753	1.09895	0.13612	1.10765	1.06162	0.0862662	1.05079	1.27379	0.349128	1.10744	1.19518	0.25723	1.5675	1.35389	0.437108	1.08701	1.09405	0.129683	3	2	2
Q10589-2	BST2_HUMAN	BST2	Isoform 2 of Bone marrow stromal antigen 2 OS=Homo sapiens	sp|Q10589-2|BST2_HUMANIsoform2ofBonemarrowstromalantigen2OS=HomosapiensGN=BST2;tr|A0A024R7H5|A0A024R7H5_HUMANBonemarrowstromalcellantigen2,isoformCRA_aOS=HomosapiensGN=BST2PE=4SV=1;sp|Q10589|BST2_HUMANBonemarrowstromalantigen2OS=HomosapiensGN=BST2PE=1SV=1;tr|B4E0Z6|B4E0Z6_HUMANcDNAFLJ59809,highlysimilartoBonemarrowstromalantigen2OS=HomosapiensPE=2SV=1	sp|Q10589-2|BST2_HUMAN Isoform 2 of Bone marrow stromal antigen 2 OS=Homo sapiens GN=BST2;tr|A0A024R7H5|A0A024R7H5_HUMAN Bone marrow stromal cell antigen 2, isoform CRA_a OS=Homo sapiens GN=BST2 PE=4 SV=1;sp|Q10589|BST2_HUMAN Bone marrow stromal antigen 2	-	59256	64188			1.08323	1.20361	0.267369	99492	62427	0.627457	0.963044	-0.0543261	0.797585	1.04736	0.0667576	53481	55670	1.04093	0.959946	-0.058975	60825	57567	0.946436	0.930695	-0.103619	0.990648	0.949476	-0.0747968	0.972565	1.17897	0.237523	1.03408	1.116	0.158338	1.67902	1.45021	0.536265	1.13732	1.14469	0.194952	4	2	2
O60423-3	AT8B3_HUMAN	ATP8B3	Isoform 3 of Phospholipid-transporting ATPase IK OS=Homo sapiens	sp|O60423-3|AT8B3_HUMANIsoform3ofPhospholipid-transportingATPaseIKOS=HomosapiensGN=ATP8B3;sp|O60423|AT8B3_HUMANPhospholipid-transportingATPaseIKOS=HomosapiensGN=ATP8B3PE=2SV=4;sp|O60423-1|AT8B3_HUMANIsoform2ofPhospholipid-transportingATPaseIKOS=HomosapiensGN=ATP8B3;tr|F5H3R9|F5H3R9_HUMANPhospholipid-transportingATPaseIKOS=HomosapiensGN=ATP8B3PE=1SV=1;tr|Q6ZUX8|Q6ZUX8_HUMANcDNAFLJ43235fis,cloneHCH…	sp|O60423-3|AT8B3_HUMAN Isoform 3 of Phospholipid-transporting ATPase IK OS=Homo sapiens GN=ATP8B3;sp|O60423|AT8B3_HUMAN Phospholipid-transporting ATPase IK OS=Homo sapiens GN=ATP8B3 PE=2 SV=4;sp|O60423-1|AT8B3_HUMAN Isoform 2 of Phospholipid-transporting	-	51387	55590			1.08179	1.20201	0.265449	41913	20594	0.491351	0.754143	-0.407089	0.816549	1.07226	0.100659	37124	43412	1.16938	1.0784	0.108893	35013	38046	1.08662	1.06855	0.0956571	1.12921	1.08228	0.114076	0.370462	0.449083	-1.15495	0.876394	0.945826	-0.080353	0.815634	0.704485	-0.50536	0.943137	0.949245	-0.0751477	5	2	2
Q15759	MK11_HUMAN	MAPK11	Mitogen-activated protein kinase 11 OS=Homo sapiens	sp|Q15759|MK11_HUMANMitogen-activatedproteinkinase11OS=HomosapiensGN=MAPK11PE=1SV=2	sp|Q15759|MK11_HUMAN Mitogen-activated protein kinase 11 OS=Homo sapiens GN=MAPK11 PE=1 SV=2	-	7938.7	8585			1.08141	1.20159	0.264942	7815.8	6984.3	0.893613	1.37155	0.455806	0.988245	1.29773	0.375988	8154.6	8269.6	1.0141	0.935205	-0.0966452	6851.4	7786	1.13641	1.11751	0.160287	1.06995	1.02548	0.036296	0.813547	0.986201	-0.0200465	0.941521	1.01611	0.0230609	0.984519	0.850355	-0.233863	0.840188	0.84563	-0.241902	1	2	2
H0Y6Z4	H0Y6Z4_HUMAN	MICAL1	[F-actin]-methionine sulfoxide oxidase MICAL1 (Fragment) OS=Homo sapiens	tr|H0Y6Z4|H0Y6Z4_HUMAN[F-actin]-methioninesulfoxideoxidaseMICAL1(Fragment)OS=HomosapiensGN=MICAL1PE=1SV=1;sp|Q8TDZ2-2|MICA1_HUMANIsoform2of[F-actin]-methioninesulfoxideoxidaseMICAL1OS=HomosapiensGN=MICAL1;tr|A0A1S5UZH2|A0A1S5UZH2_HUMANProtein-methioninesulfoxideoxidaseOS=HomosapiensGN=MICAL1PE=2SV=1;sp|Q8TDZ2|MICA1_HUMAN[F-actin]-methioninesulfoxideoxidaseMICAL1OS=HomosapiensGN=MICAL1PE=1SV=2;sp|…	tr|H0Y6Z4|H0Y6Z4_HUMAN [F-actin]-methionine sulfoxide oxidase MICAL1 (Fragment) OS=Homo sapiens GN=MICAL1 PE=1 SV=1;sp|Q8TDZ2-2|MICA1_HUMAN Isoform 2 of [F-actin]-methionine sulfoxide oxidase MICAL1 OS=Homo sapiens GN=MICAL1;tr|A0A1S5UZH2|A0A1S5UZH2_HUMAN	-	6271.3	6779.5			1.08104	1.20117	0.264441	9539.1	5653	0.592614	0.909564	-0.136752	0.786349	1.03261	0.0462902	5848.7	6031.6	1.03127	0.951039	-0.0724238	6041.1	6446.8	1.06716	1.04941	0.0695749	1.0495	1.00589	0.00846743	0.833837	1.0108	0.0154939	1.06884	1.15352	0.206039	1.52107	1.31379	0.393734	1.0329	1.03959	0.056009	5	2	2
A6NL93	A6NL93_HUMAN	HMGN1	Non-histone chromosomal protein HMG-14 OS=Homo sapiens	tr|A6NL93|A6NL93_HUMANNon-histonechromosomalproteinHMG-14OS=HomosapiensGN=HMGN1PE=1SV=1;tr|Q6NSG7|Q6NSG7_HUMANHigh-mobilitygroupnucleosomebindingdomain1OS=HomosapiensGN=HMGN1PE=2SV=1;tr|Q3B790|Q3B790_HUMANHigh-mobilitygroupnucleosomebindingdomain1OS=HomosapiensGN=HMGN1PE=2SV=1;tr|D3DWY4|D3DWY4_HUMANHCG17955,isoformCRA_aOS=HomosapiensGN=hCG_17955PE=4SV=1;sp|P05114|HMGN1_HUMANNon-histonechromosomal…	tr|A6NL93|A6NL93_HUMAN Non-histone chromosomal protein HMG-14 OS=Homo sapiens GN=HMGN1 PE=1 SV=1;tr|Q6NSG7|Q6NSG7_HUMAN High-mobility group nucleosome binding domain 1 OS=Homo sapiens GN=HMGN1 PE=2 SV=1;tr|Q3B790|Q3B790_HUMAN High-mobility group nucleosome	-	6678.2	7213.1			1.0801	1.20013	0.263187	9194.3	7571.5	0.823499	1.26394	0.337924	0.93146	1.22316	0.290614	5596.9	6426.2	1.14817	1.05884	0.0824893	8224.5	5775.1	0.702183	0.690504	-0.534279	0.882783	0.846094	-0.24111	1.04969	1.27246	0.347616	0.89868	0.969879	-0.0441239	1.37676	1.18915	0.249926	1.46947	1.47899	0.564614	7	2	2
B7Z6L4	B7Z6L4_HUMAN	2 SV=1	cDNA FLJ58691, highly similar to Mus musculus TBC1 domain family, member 8 (Tbc1d8), mRNA OS=Homo sapiens	tr|B7Z6L4|B7Z6L4_HUMANcDNAFLJ58691,highlysimilartoMusmusculusTBC1domainfamily,member8(Tbc1d8),mRNAOS=HomosapiensPE=2SV=1;sp|O95759|TBCD8_HUMANTBC1domainfamilymember8OS=HomosapiensGN=TBC1D8PE=1SV=3;tr|J3KQ40|J3KQ40_HUMANTBC1domainfamilymember8OS=HomosapiensGN=TBC1D8PE=1SV=1;sp|O95759-2|TBCD8_HUMANIsoform2ofTBC1domainfamilymember8OS=HomosapiensGN=TBC1D8	tr|B7Z6L4|B7Z6L4_HUMAN cDNA FLJ58691, highly similar to Mus musculus TBC1 domain family, member 8 (Tbc1d8), mRNA OS=Homo sapiens PE=2 SV=1;sp|O95759|TBCD8_HUMAN TBC1 domain family member 8 OS=Homo sapiens GN=TBC1D8 PE=1 SV=3;tr|J3KQ40|J3KQ40_HUMAN TBC1 dom	-	1605.6	1733.5			1.07966	1.19964	0.262602	1671.2	1156	0.691719	1.06167	0.0863412	0.881805	1.15796	0.21158	1739.7	1471.5	0.845835	0.780029	-0.3584	1762.3	2253.2	1.27856	1.25729	0.330319	1.06359	1.01939	0.0277041	0.666859	0.808382	-0.30689	1.53123	1.65254	0.724684	1.04086	0.899015	-0.153582	1.01299	1.01955	0.0279347	4	2	2
B1AH87	B1AH87_HUMAN	TSPO	Putative peripheral benzodiazepine receptor-related protein (Fragment) OS=Homo sapiens	tr|B1AH87|B1AH87_HUMANPutativeperipheralbenzodiazepinereceptor-relatedprotein(Fragment)OS=HomosapiensGN=TSPOPE=1SV=1;tr|Q13850|Q13850_HUMANPeripheralbenzodiazepinereceptorOS=HomosapiensPE=4SV=1;sp|P30536|TSPO_HUMANTranslocatorproteinOS=HomosapiensGN=TSPOPE=1SV=3;tr|Q8N730|Q8N730_HUMANPeripheral-typeBenzodiazepineReceptor(Fragment)OS=HomosapiensGN=PBRPE=4SV=1;tr|O76068|O76068_HUMANPeripheral-typeb…	tr|B1AH87|B1AH87_HUMAN Putative peripheral benzodiazepine receptor-related protein (Fragment) OS=Homo sapiens GN=TSPO PE=1 SV=1;tr|Q13850|Q13850_HUMAN Peripheral benzodiazepine receptor OS=Homo sapiens PE=4 SV=1;sp|P30536|TSPO_HUMAN Translocator protein OS	-	58659	63275			1.07869	1.19857	0.26131	62405	54448	0.872494	1.33914	0.421302	0.972403	1.27693	0.352674	48393	56825	1.17424	1.08288	0.114879	40351	58792	1.45701	1.43278	0.518818	1.30281	1.24867	0.320391	0.860498	1.04312	0.0608995	1.03462	1.11658	0.15909	1.06386	0.918884	-0.122045	0.833819	0.839219	-0.25288	5	2	2
B7Z556	B7Z556_HUMAN	2 SV=1	cDNA FLJ56822, highly similar to Alpha-2-HS-glycoprotein OS=Homo sapiens	tr|B7Z556|B7Z556_HUMANcDNAFLJ56822,highlysimilartoAlpha-2-HS-glycoproteinOS=HomosapiensPE=2SV=1;sp|P02765|FETUA_HUMANAlpha-2-HS-glycoproteinOS=HomosapiensGN=AHSGPE=1SV=1;tr|C9JV77|C9JV77_HUMANAlpha-2-HS-glycoproteinOS=HomosapiensGN=AHSGPE=1SV=1;tr|B7Z8Q2|B7Z8Q2_HUMANcDNAFLJ55606,highlysimilartoAlpha-2-HS-glycoproteinOS=HomosapiensPE=2SV=1	tr|B7Z556|B7Z556_HUMAN cDNA FLJ56822, highly similar to Alpha-2-HS-glycoprotein OS=Homo sapiens PE=2 SV=1;sp|P02765|FETUA_HUMAN Alpha-2-HS-glycoprotein OS=Homo sapiens GN=AHSG PE=1 SV=1;tr|C9JV77|C9JV77_HUMAN Alpha-2-HS-glycoprotein OS=Homo sapiens GN=AHSG	-	28911	31067			1.07457	1.19399	0.255791	41152	26807	0.651414	0.999814	-0.000268532	0.826028	1.08471	0.11731	30175	46196	1.53094	1.41183	0.497566	38306	41904	1.09393	1.07573	0.105321	1.28649	1.23302	0.302197	0.862877	1.046	0.0648829	0.907092	0.978956	-0.0306839	1.4234	1.22943	0.29799	1.26946	1.27768	0.35353	4	2	2
J3QQS9	J3QQS9_HUMAN	SLC16A3	Monocarboxylate transporter 4 (Fragment) OS=Homo sapiens	tr|J3QQS9|J3QQS9_HUMANMonocarboxylatetransporter4(Fragment)OS=HomosapiensGN=SLC16A3PE=1SV=1;tr|J3QQV2|J3QQV2_HUMANMonocarboxylatetransporter4(Fragment)OS=HomosapiensGN=SLC16A3PE=1SV=8;tr|J3QSC3|J3QSC3_HUMANMonocarboxylatetransporter4(Fragment)OS=HomosapiensGN=SLC16A3PE=1SV=1;tr|Q53G91|Q53G91_HUMANSolutecarrierfamily16,member3variant(Fragment)OS=HomosapiensPE=2SV=1;tr|A0A024R8U1|A0A024R8U1_HUMANSo…	tr|J3QQS9|J3QQS9_HUMAN Monocarboxylate transporter 4 (Fragment) OS=Homo sapiens GN=SLC16A3 PE=1 SV=1;tr|J3QQV2|J3QQV2_HUMAN Monocarboxylate transporter 4 (Fragment) OS=Homo sapiens GN=SLC16A3 PE=1 SV=8;tr|J3QSC3|J3QSC3_HUMAN Monocarboxylate transporter 4 (	-	16224	17420			1.07372	1.19304	0.254642	20104	10636	0.529049	0.812003	-0.300443	0.772297	1.01415	0.0202751	14715	15092	1.02562	0.945827	-0.0803521	16058	17701	1.10232	1.08398	0.116342	1.06564	1.02135	0.0304817	0.610563	0.740138	-0.434133	1.17287	1.26579	0.340043	1.23915	1.07029	0.0979989	1.09127	1.09834	0.135318	13	2	2
A0A182DWI4	A0A182DWI4_HUMAN	SELENOS	Selenoprotein S OS=Homo sapiens	tr|A0A182DWI4|A0A182DWI4_HUMANSelenoproteinSOS=HomosapiensGN=SELENOSPE=1SV=1;tr|Q6GYA4|Q6GYA4_HUMANSelenoproteinSOS=HomosapiensGN=SELSPE=2SV=1;sp|Q9BQE4|SELS_HUMANSelenoproteinSOS=HomosapiensGN=SELENOSPE=1SV=3;tr|E9PN30|E9PN30_HUMANSelenoproteinS(Fragment)OS=HomosapiensGN=SELENOSPE=1SV=1	tr|A0A182DWI4|A0A182DWI4_HUMAN Selenoprotein S OS=Homo sapiens GN=SELENOS PE=1 SV=1;tr|Q6GYA4|Q6GYA4_HUMAN Selenoprotein S OS=Homo sapiens GN=SELS PE=2 SV=1;sp|Q9BQE4|SELS_HUMAN Selenoprotein S OS=Homo sapiens GN=SELENOS PE=1 SV=3;tr|E9PN30|E9PN30_HUMAN Se	-	5438.1	5836			1.07317	1.19243	0.253904	7095.5	6019	0.848284	1.30198	0.380704	0.945858	1.24207	0.312742	6835.1	6266.8	0.916856	0.845524	-0.242082	6202.4	5467.6	0.88153	0.866868	-0.206116	0.90005	0.862643	-0.213164	1.03136	1.25024	0.3222	0.872471	0.941593	-0.0868252	1.30478	1.12697	0.172448	0.907434	0.913311	-0.130822	4	2	2
P58340-2	MLF1_HUMAN	MLF1	Isoform 2 of Myeloid leukemia factor 1 OS=Homo sapiens	sp|P58340-2|MLF1_HUMANIsoform2ofMyeloidleukemiafactor1OS=HomosapiensGN=MLF1;tr|Q2TLE4|Q2TLE4_HUMANMyeloidleukemiafactor1variant2OS=HomosapiensGN=MLF1PE=2SV=1;tr|A0A140VKD2|A0A140VKD2_HUMANTestistissuesperm-bindingproteinLi49eOS=HomosapiensPE=2SV=1;sp|P58340-5|MLF1_HUMANIsoform5ofMyeloidleukemiafactor1OS=HomosapiensGN=MLF1;sp|P58340-4|MLF1_HUMANIsoform4ofMyeloidleukemiafactor1OS=HomosapiensGN=MLF1…	sp|P58340-2|MLF1_HUMAN Isoform 2 of Myeloid leukemia factor 1 OS=Homo sapiens GN=MLF1;tr|Q2TLE4|Q2TLE4_HUMAN Myeloid leukemia factor 1 variant 2 OS=Homo sapiens GN=MLF1 PE=2 SV=1;tr|A0A140VKD2|A0A140VKD2_HUMAN Testis tissue sperm-binding protein Li 49e OS=	-	3603.1	3846.2			1.06747	1.1861	0.246222	6875.5	2894.7	0.421017	0.646191	-0.629967	0.643302	0.844761	-0.243385	3806.5	3916.1	1.02879	0.948753	-0.0758961	3838.5	3947.3	1.02834	1.01124	0.0161265	1.02857	0.98582	-0.0206043	0.752613	0.912335	-0.132364	1.00797	1.08782	0.121445	1.90822	1.64818	0.720872	1.00841	1.01494	0.0213913	14	2	2
Q6ZSY0	Q6ZSY0_HUMAN	2 SV=1	cDNA FLJ45137 fis, clone BRAWH3038827, highly similar to Homo sapiens leucine-zipper-like transcriptional regulator, 1 (LZTR1) OS=Homo sapiens	tr|Q6ZSY0|Q6ZSY0_HUMANcDNAFLJ45137fis,cloneBRAWH3038827,highlysimilartoHomosapiensleucine-zipper-liketranscriptionalregulator,1(LZTR1)OS=HomosapiensPE=2SV=1;tr|B7Z3T9|B7Z3T9_HUMANcDNAFLJ53345,highlysimilartoLeucine-zipper-liketranscriptionalregulator1OS=HomosapiensPE=2SV=1;sp|Q8N653|LZTR1_HUMANLeucine-zipper-liketranscriptionalregulator1OS=HomosapiensGN=LZTR1PE=1SV=2;tr|B2R8T5|B2R8T5_HUMANcDNA,FL…	tr|Q6ZSY0|Q6ZSY0_HUMAN cDNA FLJ45137 fis, clone BRAWH3038827, highly similar to Homo sapiens leucine-zipper-like transcriptional regulator, 1 (LZTR1) OS=Homo sapiens PE=2 SV=1;tr|B7Z3T9|B7Z3T9_HUMAN cDNA FLJ53345, highly similar to Leucine-zipper-like tran	-	2610.2	2782.4			1.06597	1.18443	0.244196	2694.8	2179.7	0.808854	1.24146	0.312036	0.935363	1.22829	0.296646	2242.3	2503	1.11626	1.02942	0.0418304	1909.5	2544	1.33229	1.31013	0.389707	1.21562	1.1651	0.220448	0.783388	0.949642	-0.0745442	1.01638	1.0969	0.133436	1.03241	0.891721	-0.165336	0.851581	0.857096	-0.222471	4	2	2
M0R078	M0R078_HUMAN	DMAC2	Distal membrane arm assembly complex 2 OS=Homo sapiens	tr|M0R078|M0R078_HUMANDistalmembranearmassemblycomplex2OS=HomosapiensGN=DMAC2PE=1SV=1;sp|Q9NW81-2|DMAC2_HUMANIsoform2ofDistalmembrane-armassemblycomplexprotein2OS=HomosapiensGN=DMAC2;tr|M0QZC4|M0QZC4_HUMANDistalmembranearmassemblycomplex2OS=HomosapiensGN=DMAC2PE=1SV=1;tr|K7EIV4|K7EIV4_HUMANDistalmembranearmassemblycomplex2(Fragment)OS=HomosapiensGN=DMAC2PE=1SV=8;sp|Q9NW81-6|DMAC2_HUMANIsoform6ofD…	tr|M0R078|M0R078_HUMAN Distal membrane arm assembly complex 2 OS=Homo sapiens GN=DMAC2 PE=1 SV=1;sp|Q9NW81-2|DMAC2_HUMAN Isoform 2 of Distal membrane-arm assembly complex protein 2 OS=Homo sapiens GN=DMAC2;tr|M0QZC4|M0QZC4_HUMAN Distal membrane arm assembl	-	3516.4	3742.1			1.06418	1.18245	0.241776	2647.2	2408	0.90964	1.39615	0.481452	0.99781	1.31029	0.389884	4075.8	3213.7	0.788483	0.727139	-0.459697	3741.9	2773.2	0.741121	0.728794	-0.456416	0.765813	0.733986	-0.446176	0.643489	0.780053	-0.358357	0.862931	0.931297	-0.102688	0.752815	0.650226	-0.620986	0.918077	0.924024	-0.113999	14	2	2
Q9P2D8-2	UNC79_HUMAN	UNC79	Isoform 2 of Protein unc-79 homolog OS=Homo sapiens	sp|Q9P2D8-2|UNC79_HUMANIsoform2ofProteinunc-79homologOS=HomosapiensGN=UNC79;tr|G3V2U4|G3V2U4_HUMANProteinunc-79homologOS=HomosapiensGN=UNC79PE=4SV=1;sp|Q9P2D8|UNC79_HUMANProteinunc-79homologOS=HomosapiensGN=UNC79PE=2SV=4;sp|Q9P2D8-3|UNC79_HUMANIsoform3ofProteinunc-79homologOS=HomosapiensGN=UNC79	sp|Q9P2D8-2|UNC79_HUMAN Isoform 2 of Protein unc-79 homolog OS=Homo sapiens GN=UNC79;tr|G3V2U4|G3V2U4_HUMAN Protein unc-79 homolog OS=Homo sapiens GN=UNC79 PE=4 SV=1;sp|Q9P2D8|UNC79_HUMAN Protein unc-79 homolog OS=Homo sapiens GN=UNC79 PE=2 SV=4;sp|Q9P2D8-	-	30963	32948			1.06411	1.18236	0.241672	46089	32155	0.697672	1.07081	0.0987049	0.844923	1.10952	0.149939	21724	27082	1.24664	1.14965	0.201196	26011	27716	1.06555	1.04783	0.0674002	1.14796	1.10025	0.137835	0.975932	1.18305	0.242508	1.02341	1.10449	0.143381	1.48852	1.28567	0.362523	1.19734	1.20509	0.269146	4	2	2
H0YML6	H0YML6_HUMAN	SPG21	Maspardin (Fragment) OS=Homo sapiens	tr|H0YML6|H0YML6_HUMANMaspardin(Fragment)OS=HomosapiensGN=SPG21PE=1SV=1;tr|H0YLD7|H0YLD7_HUMANMaspardin(Fragment)OS=HomosapiensGN=SPG21PE=1SV=1;tr|H0YLW1|H0YLW1_HUMANMaspardin(Fragment)OS=HomosapiensGN=SPG21PE=1SV=8;tr|H0YLT5|H0YLT5_HUMANMaspardin(Fragment)OS=HomosapiensGN=SPG21PE=1SV=8;tr|H0YKM6|H0YKM6_HUMANMaspardinOS=HomosapiensGN=SPG21PE=1SV=1;tr|H0YMB7|H0YMB7_HUMANMaspardin(Fragment)OS=Homos…	tr|H0YML6|H0YML6_HUMAN Maspardin (Fragment) OS=Homo sapiens GN=SPG21 PE=1 SV=1;tr|H0YLD7|H0YLD7_HUMAN Maspardin (Fragment) OS=Homo sapiens GN=SPG21 PE=1 SV=1;tr|H0YLW1|H0YLW1_HUMAN Maspardin (Fragment) OS=Homo sapiens GN=SPG21 PE=1 SV=8;tr|H0YLT5|H0YLT5_HU	-	25010	26608			1.06389	1.18212	0.241382	24089	23537	0.977085	1.49966	0.58464	1.0213	1.34114	0.42346	22390	27104	1.21054	1.11636	0.158803	22077	27690	1.25425	1.23339	0.302624	1.23224	1.18103	0.240042	0.884584	1.07231	0.100726	1.02162	1.10256	0.140855	0.963175	0.831919	-0.265485	0.986021	0.992407	-0.0109966	10	2	2
B2RDZ9	B2RDZ9_HUMAN	2 SV=1	cDNA, FLJ96850 OS=Homo sapiens	tr|B2RDZ9|B2RDZ9_HUMANcDNA,FLJ96850OS=HomosapiensPE=2SV=1;tr|A0A024R2P7|A0A024R2P7_HUMANExosomecomponent7,isoformCRA_aOS=HomosapiensGN=EXOSC7PE=4SV=1;sp|Q15024|EXOS7_HUMANExosomecomplexcomponentRRP42OS=HomosapiensGN=EXOSC7PE=1SV=3;tr|B4DIU0|B4DIU0_HUMANcDNAFLJ58391,highlysimilartoExosomecomplexexonucleaseRRP42(EC3.1.13.-)OS=HomosapiensPE=2SV=1	tr|B2RDZ9|B2RDZ9_HUMAN cDNA, FLJ96850 OS=Homo sapiens PE=2 SV=1;tr|A0A024R2P7|A0A024R2P7_HUMAN Exosome component 7, isoform CRA_a OS=Homo sapiens GN=EXOSC7 PE=4 SV=1;sp|Q15024|EXOS7_HUMAN Exosome complex component RRP42 OS=Homo sapiens GN=EXOSC7 PE=1 SV=3;	-	12456	13249			1.06366	1.18187	0.241069	15493	12435	0.802621	1.23189	0.300874	0.91896	1.20675	0.271121	15033	14362	0.955365	0.881037	-0.182725	12466	16275	1.30555	1.28384	0.360462	1.11411	1.06781	0.0946548	0.938561	1.13775	0.186179	1.1332	1.22298	0.290397	1.24382	1.07432	0.103422	0.829242	0.834613	-0.260821	4	2	2
Q9HBK9	AS3MT_HUMAN	AS3MT	Arsenite methyltransferase OS=Homo sapiens	sp|Q9HBK9|AS3MT_HUMANArsenitemethyltransferaseOS=HomosapiensGN=AS3MTPE=1SV=3;sp|Q9HBK9-2|AS3MT_HUMANIsoform2ofArsenitemethyltransferaseOS=HomosapiensGN=AS3MT;tr|A0A087WVD4|A0A087WVD4_HUMANArsenitemethyltransferaseOS=HomosapiensGN=AS3MTPE=1SV=1	sp|Q9HBK9|AS3MT_HUMAN Arsenite methyltransferase OS=Homo sapiens GN=AS3MT PE=1 SV=3;sp|Q9HBK9-2|AS3MT_HUMAN Isoform 2 of Arsenite methyltransferase OS=Homo sapiens GN=AS3MT;tr|A0A087WVD4|A0A087WVD4_HUMAN Arsenite methyltransferase OS=Homo sapiens GN=AS3MT	-	30873	32617			1.05649	1.1739	0.231305	49020	31754	0.647776	0.99423	-0.00834791	0.805715	1.05804	0.0813895	37451	41003	1.09484	1.00966	0.0138766	38346	42999	1.12134	1.10269	0.14103	1.10825	1.06219	0.0870418	0.973541	1.18015	0.23897	1.04868	1.13176	0.17857	1.5878	1.37142	0.455671	1.0239	1.03053	0.0433856	3	2	2
B4DT82	B4DT82_HUMAN	2 SV=1	cDNA FLJ50662, highly similar to Solute carrier family 2, facilitated glucosetransporter member 5 OS=Homo sapiens	tr|B4DT82|B4DT82_HUMANcDNAFLJ50662,highlysimilartoSolutecarrierfamily2,facilitatedglucosetransportermember5OS=HomosapiensPE=2SV=1;tr|B4DU31|B4DU31_HUMANcDNAFLJ50679,highlysimilartoSolutecarrierfamily2,facilitatedglucosetransportermember5OS=HomosapiensPE=2SV=1;tr|B4DXM7|B4DXM7_HUMANcDNAFLJ52355,highlysimilartoSolutecarrierfamily2,facilitatedglucosetransportermember5OS=HomosapiensPE=2SV=1;tr|B4DG19…	tr|B4DT82|B4DT82_HUMAN cDNA FLJ50662, highly similar to Solute carrier family 2, facilitated glucosetransporter member 5 OS=Homo sapiens PE=2 SV=1;tr|B4DU31|B4DU31_HUMAN cDNA FLJ50679, highly similar to Solute carrier family 2, facilitated glucosetransport	-	23261	24555			1.05563	1.17294	0.23013	30905	18875	0.610743	0.93739	-0.0932794	0.801794	1.05289	0.0743521	22773	26038	1.14337	1.05442	0.0764457	24593	25873	1.05205	1.03455	0.0490026	1.09595	1.05041	0.0709474	0.768683	0.931815	-0.101884	0.993663	1.07239	0.100825	1.32862	1.14756	0.198573	1.07992	1.08691	0.120237	7	2	2
A0A1W2PNW4	A0A1W2PNW4_HUMAN	FLT1	Vascular endothelial growth factor receptor 1 OS=Homo sapiens	tr|A0A1W2PNW4|A0A1W2PNW4_HUMANVascularendothelialgrowthfactorreceptor1OS=HomosapiensGN=FLT1PE=1SV=1;sp|P17948-2|VGFR1_HUMANIsoform2ofVascularendothelialgrowthfactorreceptor1OS=HomosapiensGN=FLT1;sp|P17948-3|VGFR1_HUMANIsoform3ofVascularendothelialgrowthfactorreceptor1OS=HomosapiensGN=FLT1;tr|L7RSL3|L7RSL3_HUMANFms-relatedtyrosinekinase1(Vascularendothelialgrowthfactor/vascularpermeabilityfactorre…	tr|A0A1W2PNW4|A0A1W2PNW4_HUMAN Vascular endothelial growth factor receptor 1 OS=Homo sapiens GN=FLT1 PE=1 SV=1;sp|P17948-2|VGFR1_HUMAN Isoform 2 of Vascular endothelial growth factor receptor 1 OS=Homo sapiens GN=FLT1;sp|P17948-3|VGFR1_HUMAN Isoform 3 of V	-	9018.5	9513.2			1.05485	1.17208	0.22907	11145	10664	0.956842	1.46859	0.554436	1.00068	1.31406	0.394028	9528.3	11291	1.185	1.0928	0.128034	8994.7	12581	1.39871	1.37545	0.459903	1.28878	1.23521	0.304761	1.12097	1.35887	0.442402	1.11425	1.20253	0.266069	1.23579	1.06739	0.0940831	0.943998	0.950112	-0.0738299	6	2	2
H0YN78	H0YN78_HUMAN	CCDC32	Coiled-coil domain-containing 32 (Fragment) OS=Homo sapiens	tr|H0YN78|H0YN78_HUMANCoiled-coildomain-containing32(Fragment)OS=HomosapiensGN=CCDC32PE=1SV=1;tr|A0A024R9J9|A0A024R9J9_HUMANCoiled-coildomaincontaining32,isoformCRA_aOS=HomosapiensGN=CCDC32PE=4SV=1;sp|Q9BV29|CO057_HUMANUncharacterizedproteinC15orf57OS=HomosapiensGN=C15orf57PE=1SV=2;sp|Q9BV29-2|CO057_HUMANIsoform2ofUncharacterizedproteinC15orf57OS=HomosapiensGN=C15orf57;tr|H0YLN5|H0YLN5_HUMANCoile…	tr|H0YN78|H0YN78_HUMAN Coiled-coil domain-containing 32 (Fragment) OS=Homo sapiens GN=CCDC32 PE=1 SV=1;tr|A0A024R9J9|A0A024R9J9_HUMAN Coiled-coil domain containing 32, isoform CRA_a OS=Homo sapiens GN=CCDC32 PE=4 SV=1;sp|Q9BV29|CO057_HUMAN Uncharacterized	-	4869.3	5136.3			1.05483	1.17206	0.229042	3628.8	3820.2	1.05274	1.61579	0.69224	1.05394	1.384	0.468842	5705.5	6459.2	1.1321	1.04402	0.0621536	5687.7	5387.8	0.947272	0.931517	-0.102346	1.03983	0.996615	-0.00489232	0.743765	0.90161	-0.149425	0.834128	0.900212	-0.151663	0.745241	0.643684	-0.635576	0.99688	1.00334	0.0048058	9	2	2
B4DJQ8	B4DJQ8_HUMAN	2 SV=1	cDNA FLJ55694, highly similar to Dipeptidyl-peptidase 1 (EC 3.4.14.1) OS=Homo sapiens	tr|B4DJQ8|B4DJQ8_HUMANcDNAFLJ55694,highlysimilartoDipeptidyl-peptidase1(EC3.4.14.1)OS=HomosapiensPE=2SV=1;sp|P53634|CATC_HUMANDipeptidylpeptidase1OS=HomosapiensGN=CTSCPE=1SV=2	tr|B4DJQ8|B4DJQ8_HUMAN cDNA FLJ55694, highly similar to Dipeptidyl-peptidase 1 (EC 3.4.14.1) OS=Homo sapiens PE=2 SV=1;sp|P53634|CATC_HUMAN Dipeptidyl peptidase 1 OS=Homo sapiens GN=CTSC PE=1 SV=2	-	12192	12860			1.05479	1.17201	0.228982	12592	13575	1.07807	1.65465	0.726529	1.06662	1.40064	0.486088	10750	11833	1.10074	1.01511	0.0216306	10817	12400	1.14634	1.12728	0.172843	1.12361	1.07692	0.106906	1.0556	1.27962	0.355718	1.04792	1.13094	0.17752	1.03281	0.892064	-0.164782	1.00623	1.01275	0.0182775	2	2	2
J3KSI4	J3KSI4_HUMAN	MPDU1	Mannose-P-dolichol utilization defect 1 protein OS=Homo sapiens	tr|J3KSI4|J3KSI4_HUMANMannose-P-dolicholutilizationdefect1proteinOS=HomosapiensGN=MPDU1PE=1SV=1;tr|I3L1D2|I3L1D2_HUMANMannose-P-dolicholutilizationdefect1proteinOS=HomosapiensGN=MPDU1PE=1SV=1;tr|A0A0S2Z4T4|A0A0S2Z4T4_HUMANMannose-P-dolicholutilizationdefect1isoform4(Fragment)OS=HomosapiensGN=MPDU1PE=2SV=1;tr|I3L4E0|I3L4E0_HUMANMannose-P-dolicholutilizationdefect1proteinOS=HomosapiensGN=MPDU1PE=1S…	tr|J3KSI4|J3KSI4_HUMAN Mannose-P-dolichol utilization defect 1 protein OS=Homo sapiens GN=MPDU1 PE=1 SV=1;tr|I3L1D2|I3L1D2_HUMAN Mannose-P-dolichol utilization defect 1 protein OS=Homo sapiens GN=MPDU1 PE=1 SV=1;tr|A0A0S2Z4T4|A0A0S2Z4T4_HUMAN Mannose-P-dol	-	34205	36056			1.05411	1.17126	0.228059	53998	33963	0.628968	0.965362	-0.0508578	0.793839	1.04244	0.0599664	39725	37671	0.948295	0.874517	-0.193441	33736	36581	1.08433	1.0663	0.0926086	1.01077	0.968759	-0.0457897	0.941951	1.14186	0.191381	0.971065	1.048	0.0676363	1.57866	1.36353	0.447345	0.849239	0.854739	-0.226445	23	2	2
B3KMB7	B3KMB7_HUMAN	PYCR2	Pyrroline-5-carboxylate reductase family, member 2, isoform CRA_a OS=Homo sapiens	tr|B3KMB7|B3KMB7_HUMANPyrroline-5-carboxylatereductasefamily,member2,isoformCRA_aOS=HomosapiensGN=PYCR2PE=2SV=1;tr|A0A087WTV6|A0A087WTV6_HUMANPyrroline-5-carboxylatereductase2OS=HomosapiensGN=PYCR2PE=1SV=1;tr|A0A024R3Q9|A0A024R3Q9_HUMANPyrroline-5-carboxylatereductaseOS=HomosapiensGN=PYCR2PE=3SV=1;tr|Q4W8W1|Q4W8W1_HUMANPyrroline-5-carboxylatereductaseOS=HomosapiensGN=P5CR2PE=2SV=1;tr|A0A087WZR9|A…	tr|B3KMB7|B3KMB7_HUMAN Pyrroline-5-carboxylate reductase family, member 2, isoform CRA_a OS=Homo sapiens GN=PYCR2 PE=2 SV=1;tr|A0A087WTV6|A0A087WTV6_HUMAN Pyrroline-5-carboxylate reductase 2 OS=Homo sapiens GN=PYCR2 PE=1 SV=1;tr|A0A024R3Q9|A0A024R3Q9_HUMAN	-	28299	29802			1.05311	1.17014	0.226685	38603	20100	0.520685	0.799166	-0.323433	0.745897	0.979485	-0.029904	22161	24322	1.09751	1.01213	0.0173903	22731	20822	0.916018	0.900782	-0.15075	1.00561	0.963819	-0.0531652	0.674451	0.817586	-0.290558	0.856097	0.923922	-0.114157	1.36411	1.17822	0.236608	1.02572	1.03236	0.0459519	22	2	2
F8VZ56	F8VZ56_HUMAN	PWP1	Periodic tryptophan protein 1 homolog (Fragment) OS=Homo sapiens	tr|F8VZ56|F8VZ56_HUMANPeriodictryptophanprotein1homolog(Fragment)OS=HomosapiensGN=PWP1PE=1SV=1;tr|Q86X79|Q86X79_HUMANPWP1protein(Fragment)OS=HomosapiensGN=PWP1PE=2SV=1;tr|Q05BL3|Q05BL3_HUMANPWP1protein(Fragment)OS=HomosapiensGN=PWP1PE=2SV=1;tr|Q6PKI5|Q6PKI5_HUMANPWP1protein(Fragment)OS=HomosapiensGN=PWP1PE=2SV=1;tr|Q6PIN4|Q6PIN4_HUMANPWP1protein(Fragment)OS=HomosapiensGN=PWP1PE=2SV=1;tr|B4DJV5|B4…	tr|F8VZ56|F8VZ56_HUMAN Periodic tryptophan protein 1 homolog (Fragment) OS=Homo sapiens GN=PWP1 PE=1 SV=1;tr|Q86X79|Q86X79_HUMAN PWP1 protein (Fragment) OS=Homo sapiens GN=PWP1 PE=2 SV=1;tr|Q05BL3|Q05BL3_HUMAN PWP1 protein (Fragment) OS=Homo sapiens GN=PWP	-	36917	38868			1.05285	1.16985	0.226324	30966	30130	0.973003	1.4934	0.5786	1.01643	1.33473	0.416552	36151	42430	1.17369	1.08238	0.114201	41277	45412	1.10018	1.08188	0.113538	1.1345	1.08735	0.120814	0.775188	0.939701	-0.0897261	1.07028	1.15507	0.207985	0.838801	0.724494	-0.464954	1.14179	1.14919	0.200616	10	2	2
B4DIN4	B4DIN4_HUMAN	2 SV=1	Syndecan OS=Homo sapiens	tr|B4DIN4|B4DIN4_HUMANSyndecanOS=HomosapiensPE=2SV=1;tr|A0A0S2Z4U3|A0A0S2Z4U3_HUMANSyndecan(Fragment)OS=HomosapiensGN=SDC3PE=1SV=1;tr|D3DPN2|D3DPN2_HUMANSyndecanOS=HomosapiensGN=SDC3PE=1SV=1;sp|O75056|SDC3_HUMANSyndecan-3OS=HomosapiensGN=SDC3PE=1SV=2	tr|B4DIN4|B4DIN4_HUMAN Syndecan OS=Homo sapiens PE=2 SV=1;tr|A0A0S2Z4U3|A0A0S2Z4U3_HUMAN Syndecan (Fragment) OS=Homo sapiens GN=SDC3 PE=1 SV=1;tr|D3DPN2|D3DPN2_HUMAN Syndecan OS=Homo sapiens GN=SDC3 PE=1 SV=1;sp|O75056|SDC3_HUMAN Syndecan-3 OS=Homo sapiens	-	83798	88070			1.05098	1.16777	0.223761	129880	83727	0.644649	0.98943	-0.0153302	0.803999	1.05578	0.0783141	84457	95555	1.1314	1.04338	0.0612658	83892	85890	1.02382	1.00679	0.00975992	1.07779	1.033	0.0468361	0.950687	1.15245	0.204698	0.898854	0.970066	-0.0438451	1.54992	1.3387	0.420837	0.99331	0.999744	-0.000370012	4	2	2
B4DKF8	B4DKF8_HUMAN	PSD3	PH and SEC7 domain-containing protein 3 OS=Homo sapiens	tr|B4DKF8|B4DKF8_HUMANPHandSEC7domain-containingprotein3OS=HomosapiensGN=PSD3PE=1SV=1;tr|A0A087X1Z0|A0A087X1Z0_HUMANPHandSEC7domain-containingprotein3OS=HomosapiensGN=PSD3PE=1SV=1;tr|A0A087WXD8|A0A087WXD8_HUMANPHandSEC7domain-containingprotein3OS=HomosapiensGN=PSD3PE=1SV=1;tr|Q5HYL1|Q5HYL1_HUMANUncharacterizedproteinDKFZp686A1849OS=HomosapiensGN=DKFZp686A1849PE=2SV=1	tr|B4DKF8|B4DKF8_HUMAN PH and SEC7 domain-containing protein 3 OS=Homo sapiens GN=PSD3 PE=1 SV=1;tr|A0A087X1Z0|A0A087X1Z0_HUMAN PH and SEC7 domain-containing protein 3 OS=Homo sapiens GN=PSD3 PE=1 SV=1;tr|A0A087WXD8|A0A087WXD8_HUMAN PH and SEC7 domain-cont	-	172200	180850			1.05023	1.16694	0.222735	271680	114570	0.421709	0.647255	-0.627595	0.66554	0.873964	-0.194355	140520	157100	1.11799	1.03101	0.0440591	148630	125630	0.845253	0.831195	-0.266741	0.977797	0.937159	-0.0936342	0.633508	0.767954	-0.380908	0.799682	0.863037	-0.212506	1.5777	1.3627	0.446469	1.05771	1.06456	0.0902636	4	35	2
A6XGP7	A6XGP7_HUMAN	NOGOC	Reticulon OS=Homo sapiens	tr|A6XGP7|A6XGP7_HUMANReticulonOS=HomosapiensGN=NOGOCPE=2SV=1;sp|Q9NQC3-3|RTN4_HUMANIsoform3ofReticulon-4OS=HomosapiensGN=RTN4	tr|A6XGP7|A6XGP7_HUMAN Reticulon OS=Homo sapiens GN=NOGOC PE=2 SV=1;sp|Q9NQC3-3|RTN4_HUMAN Isoform 3 of Reticulon-4 OS=Homo sapiens GN=RTN4	-	101030	106090			1.05008	1.16678	0.222532	37351	27442	0.734706	1.12765	0.173323	0.964959	1.26715	0.341587	47275	76267	1.61326	1.48775	0.573133	101480	24713	0.243526	0.239475	-2.06205	0.678834	0.650621	-0.62011	0.258667	0.313563	-1.67318	0.324033	0.349704	-1.51579	0.369702	0.319321	-1.64692	2.14659	2.16049	1.11136	2	7	2
P48549	KCNJ3_HUMAN	KCNJ3	G protein-activated inward rectifier potassium channel 1 OS=Homo sapiens	sp|P48549|KCNJ3_HUMANGprotein-activatedinwardrectifierpotassiumchannel1OS=HomosapiensGN=KCNJ3PE=1SV=1;tr|Q53R59|Q53R59_HUMANUncharacterizedproteinKCNJ3(Fragment)OS=HomosapiensGN=KCNJ3PE=3SV=1;sp|P48549-2|KCNJ3_HUMANIsoform2ofGprotein-activatedinwardrectifierpotassiumchannel1OS=HomosapiensGN=KCNJ3;tr|D2XBF0|D2XBF0_HUMANPotassiuminwardly-rectifyingchannelsubfamilyJmember3splicevariant1eOS=Homosapie…	sp|P48549|KCNJ3_HUMAN G protein-activated inward rectifier potassium channel 1 OS=Homo sapiens GN=KCNJ3 PE=1 SV=1;tr|Q53R59|Q53R59_HUMAN Uncharacterized protein KCNJ3 (Fragment) OS=Homo sapiens GN=KCNJ3 PE=3 SV=1;sp|P48549-2|KCNJ3_HUMAN Isoform 2 of G prot	-	10084	10588			1.04998	1.16666	0.222389	10263	8184.7	0.797496	1.22403	0.291633	0.922627	1.21156	0.276868	11961	12559	1.05	0.968306	-0.046465	8977.5	11584	1.29034	1.26888	0.343551	1.15304	1.10512	0.144206	0.773017	0.937069	-0.0937726	0.922366	0.995441	-0.006592	1.01775	0.879058	-0.18597	0.750564	0.755426	-0.404639	6	2	2
Q5CZB5	Q5CZB5_HUMAN	DKFZp686M0430	Uncharacterized protein DKFZp686M0430 OS=Homo sapiens	tr|Q5CZB5|Q5CZB5_HUMANUncharacterizedproteinDKFZp686M0430OS=HomosapiensGN=DKFZp686M0430PE=2SV=1;tr|Q6NSG9|Q6NSG9_HUMANAKAP12protein(Fragment)OS=HomosapiensGN=AKAP12PE=2SV=1	tr|Q5CZB5|Q5CZB5_HUMAN Uncharacterized protein DKFZp686M0430 OS=Homo sapiens GN=DKFZp686M0430 PE=2 SV=1	-	40700	42688			1.04885	1.1654	0.220828	67864	57796	0.851644	1.30713	0.386407	0.925574	1.21543	0.281468	33047	41843	1.26617	1.16766	0.223618	54353	51087	0.939911	0.924279	-0.1136	1.06327	1.01908	0.02727	1.35392	1.64125	0.714795	1.22092	1.31765	0.397966	1.66742	1.44019	0.526264	1.64472	1.65537	0.727154	2	36	2
E9PNU1	E9PNU1_HUMAN	NME7	Nucleoside diphosphate kinase 7 OS=Homo sapiens	tr|E9PNU1|E9PNU1_HUMANNucleosidediphosphatekinase7OS=HomosapiensGN=NME7PE=1SV=1;tr|Q59GR0|Q59GR0_HUMANNucleoside-diphosphatekinase7isoformavariant(Fragment)OS=HomosapiensPE=2SV=1;tr|B4DXC8|B4DXC8_HUMANNucleosidediphosphatekinase7OS=HomosapiensGN=NME7PE=1SV=1;tr|A0A024R8Z7|A0A024R8Z7_HUMANNon-metastaticcells7,proteinexpressedin(Nucleoside-diphosphatekinase),isoformCRA_bOS=HomosapiensGN=NME7PE=3SV=…	tr|E9PNU1|E9PNU1_HUMAN Nucleoside diphosphate kinase 7 OS=Homo sapiens GN=NME7 PE=1 SV=1;tr|Q59GR0|Q59GR0_HUMAN Nucleoside-diphosphate kinase 7 isoform a variant (Fragment) OS=Homo sapiens PE=2 SV=1;tr|B4DXC8|B4DXC8_HUMAN Nucleoside diphosphate kinase 7 OS	-	10324	10823			1.04833	1.16483	0.220125	5780.3	5585.8	0.966351	1.48319	0.568704	1.01891	1.33799	0.420071	11178	11749	1.05108	0.969308	-0.0449727	8755	8820.6	1.00749	0.990736	-0.0134274	1.03194	0.989049	-0.0158862	0.516105	0.625634	-0.676609	0.750753	0.810232	-0.303593	0.55989	0.483591	-1.04814	0.783235	0.788308	-0.343169	6	2	2
Q5T8R2	Q5T8R2_HUMAN	GSTM5	Glutathione S-transferase OS=Homo sapiens	tr|Q5T8R2|Q5T8R2_HUMANGlutathioneS-transferaseOS=HomosapiensGN=GSTM5PE=2SV=1;sp|P46439|GSTM5_HUMANGlutathioneS-transferaseMu5OS=HomosapiensGN=GSTM5PE=1SV=3;tr|Q5T8R1|Q5T8R1_HUMANGlutathioneS-transferaseOS=HomosapiensGN=GSTM5PE=1SV=2;tr|Q5T8Q9|Q5T8Q9_HUMANGlutathioneS-transferaseOS=HomosapiensGN=GSTM5PE=1SV=1;tr|Q6ZSP8|Q6ZSP8_HUMANGlutathioneS-transferaseOS=HomosapiensPE=2SV=1;tr|H3BRM6|H3BRM6_HUM…	tr|Q5T8R2|Q5T8R2_HUMAN Glutathione S-transferase OS=Homo sapiens GN=GSTM5 PE=2 SV=1;sp|P46439|GSTM5_HUMAN Glutathione S-transferase Mu 5 OS=Homo sapiens GN=GSTM5 PE=1 SV=3;tr|Q5T8R1|Q5T8R1_HUMAN Glutathione S-transferase OS=Homo sapiens GN=GSTM5 PE=1 SV=2;	-	62222	65137			1.04685	1.16318	0.218079	80396	32602	0.405518	0.622403	-0.684079	0.68532	0.899938	-0.152102	55207	57883	1.04847	0.966901	-0.0485601	55654	49594	0.891113	0.876292	-0.190517	0.969475	0.929183	-0.105965	0.500514	0.606735	-0.720861	0.856797	0.924677	-0.112978	1.29208	1.11601	0.158345	1.0081	1.01463	0.0209479	6	12	2
A0A0B4J255	A0A0B4J255_HUMAN	YAF2	YY1-associated factor 2 OS=Homo sapiens	tr|A0A0B4J255|A0A0B4J255_HUMANYY1-associatedfactor2OS=HomosapiensGN=YAF2PE=1SV=1;tr|G3V1X5|G3V1X5_HUMANYY1associatedfactor2,isoformCRA_gOS=HomosapiensGN=YAF2PE=1SV=1;tr|F8VRE5|F8VRE5_HUMANYY1-associatedfactor2OS=HomosapiensGN=YAF2PE=1SV=1;tr|G3V219|G3V219_HUMANYY1associatedfactor2,isoformCRA_dOS=HomosapiensGN=YAF2PE=1SV=1;sp|Q8IY57-4|YAF2_HUMANIsoform4ofYY1-associatedfactor2OS=HomosapiensGN=YAF2;…	tr|A0A0B4J255|A0A0B4J255_HUMAN YY1-associated factor 2 OS=Homo sapiens GN=YAF2 PE=1 SV=1;tr|G3V1X5|G3V1X5_HUMAN YY1 associated factor 2, isoform CRA_g OS=Homo sapiens GN=YAF2 PE=1 SV=1;tr|F8VRE5|F8VRE5_HUMAN YY1-associated factor 2 OS=Homo sapiens GN=YAF2	-	46323	48423			1.04533	1.1615	0.21599	83599	45526	0.544576	0.835835	-0.258711	0.723118	0.949574	-0.0746484	37577	42974	1.14363	1.05465	0.0767656	40252	43772	1.08745	1.06936	0.0967508	1.11457	1.06825	0.0952483	0.940173	1.1397	0.188654	1.01857	1.09927	0.13654	1.8047	1.55876	0.640403	1.07119	1.07812	0.108524	9	2	2
Q9NZG7	NINJ2_HUMAN	NINJ2	Ninjurin-2 OS=Homo sapiens	sp|Q9NZG7|NINJ2_HUMANNinjurin-2OS=HomosapiensGN=NINJ2PE=1SV=1;tr|B4DJC1|B4DJC1_HUMANcDNAFLJ56349,highlysimilartoHomosapiensninjurin2(NINJ2),mRNAOS=HomosapiensPE=2SV=1;tr|F8WBZ3|F8WBZ3_HUMANNinjurin-2OS=HomosapiensGN=NINJ2PE=1SV=1	sp|Q9NZG7|NINJ2_HUMAN Ninjurin-2 OS=Homo sapiens GN=NINJ2 PE=1 SV=1;tr|B4DJC1|B4DJC1_HUMAN cDNA FLJ56349, highly similar to Homo sapiens ninjurin 2 (NINJ2), mRNA OS=Homo sapiens PE=2 SV=1;tr|F8WBZ3|F8WBZ3_HUMAN Ninjurin-2 OS=Homo sapiens GN=NINJ2 PE=1 SV=1	-	43599	45564			1.04507	1.16121	0.215626	57568	44699	0.776456	1.19173	0.25306	0.892218	1.17163	0.228516	47584	40950	0.860583	0.79363	-0.333462	45665	35723	0.782284	0.769273	-0.378433	0.822239	0.788067	-0.343611	0.981016	1.18921	0.250004	0.872357	0.941469	-0.0870141	1.3204	1.14046	0.189618	0.959671	0.965887	-0.050074	3	2	2
H7BZW5	H7BZW5_HUMAN	ATG4C	Cysteine protease (Fragment) OS=Homo sapiens	tr|H7BZW5|H7BZW5_HUMANCysteineprotease(Fragment)OS=HomosapiensGN=ATG4CPE=1SV=2;tr|Q05D29|Q05D29_HUMANCysteineprotease(Fragment)OS=HomosapiensGN=ATG4CPE=2SV=1;sp|Q96DT6|ATG4C_HUMANCysteineproteaseATG4COS=HomosapiensGN=ATG4CPE=1SV=1	tr|H7BZW5|H7BZW5_HUMAN Cysteine protease (Fragment) OS=Homo sapiens GN=ATG4C PE=1 SV=2;tr|Q05D29|Q05D29_HUMAN Cysteine protease (Fragment) OS=Homo sapiens GN=ATG4C PE=2 SV=1;sp|Q96DT6|ATG4C_HUMAN Cysteine protease ATG4C OS=Homo sapiens GN=ATG4C PE=1 SV=1	-	47386	49497			1.04455	1.16063	0.214907	55281	52820	0.955482	1.46651	0.552385	0.996591	1.30869	0.388121	48387	54586	1.12811	1.04035	0.0570629	42666	58342	1.36741	1.34467	0.427251	1.24024	1.1887	0.249384	1.06714	1.29361	0.371399	1.06881	1.15349	0.206	1.16661	1.00763	0.0109687	0.881766	0.887477	-0.172219	3	2	2
Q9UEY8-2	ADDG_HUMAN	ADD3	Isoform 1 of Gamma-adducin OS=Homo sapiens	sp|Q9UEY8-2|ADDG_HUMANIsoform1ofGamma-adducinOS=HomosapiensGN=ADD3	sp|Q9UEY8-2|ADDG_HUMAN Isoform 1 of Gamma-adducin OS=Homo sapiens GN=ADD3	-	853280	890350			1.04344	1.1594	0.21338	874100	718570	0.822068	1.26174	0.335415	0.931422	1.22311	0.290555	806470	943170	1.1695	1.07852	0.109048	783240	880100	1.12367	1.10498	0.144016	1.14692	1.09925	0.136524	0.807065	0.978343	-0.0315878	0.93313	1.00706	0.0101457	1.0244	0.884801	-0.176575	0.971195	0.977486	-0.0328527	1	26	2
Q5VVD0	Q5VVD0_HUMAN	RPL11	Ribosomal protein L11, isoform CRA_b OS=Homo sapiens	tr|Q5VVD0|Q5VVD0_HUMANRibosomalproteinL11,isoformCRA_bOS=HomosapiensGN=RPL11PE=2SV=1;sp|P62913|RL11_HUMAN60SribosomalproteinL11OS=HomosapiensGN=RPL11PE=1SV=2;tr|Q5VVC8|Q5VVC8_HUMAN60SribosomalproteinL11(Fragment)OS=HomosapiensGN=RPL11PE=1SV=1;tr|Q5VVC9|Q5VVC9_HUMAN60SribosomalproteinL11(Fragment)OS=HomosapiensGN=RPL11PE=1SV=1	tr|Q5VVD0|Q5VVD0_HUMAN Ribosomal protein L11, isoform CRA_b OS=Homo sapiens GN=RPL11 PE=2 SV=1;sp|P62913|RL11_HUMAN 60S ribosomal protein L11 OS=Homo sapiens GN=RPL11 PE=1 SV=2;tr|Q5VVC8|Q5VVC8_HUMAN 60S ribosomal protein L11 (Fragment) OS=Homo sapiens GN=	-	349180	364260			1.04319	1.15912	0.213024	608250	347050	0.570571	0.875733	-0.191437	0.742937	0.975598	-0.0356409	345490	364140	1.05398	0.971981	-0.0409993	375960	330460	0.878976	0.864357	-0.210301	0.962783	0.922769	-0.115958	0.952754	1.15495	0.207831	0.907508	0.979406	-0.0300215	1.74194	1.50456	0.589339	1.08819	1.09524	0.131249	4	10	2
Q6FG82	Q6FG82_HUMAN	CCK	CCK protein (Fragment) OS=Homo sapiens	tr|Q6FG82|Q6FG82_HUMANCCKprotein(Fragment)OS=HomosapiensGN=CCKPE=2SV=1;sp|P06307|CCKN_HUMANCholecystokininOS=HomosapiensGN=CCKPE=1SV=1;tr|B7Z6Q9|B7Z6Q9_HUMANcDNAFLJ51636,moderatelysimilartoCholecystokininsOS=HomosapiensPE=2SV=1	tr|Q6FG82|Q6FG82_HUMAN CCK protein (Fragment) OS=Homo sapiens GN=CCK PE=2 SV=1;sp|P06307|CCKN_HUMAN Cholecystokinin OS=Homo sapiens GN=CCK PE=1 SV=1;tr|B7Z6Q9|B7Z6Q9_HUMAN cDNA FLJ51636, moderately similar to Cholecystokinins OS=Homo sapiens PE=2 SV=1	-	37484	39094			1.04295	1.15885	0.212699	23137	24925	1.07728	1.65345	0.725476	1.05605	1.38677	0.47173	31320	36290	1.15868	1.06854	0.0956393	30167	29394	0.974376	0.95817	-0.0616465	1.06826	1.02386	0.0340195	0.637566	0.772873	-0.371698	0.809975	0.874146	-0.194054	0.61725	0.533135	-0.907427	0.963186	0.969425	-0.0447992	3	2	2
B4E106	B4E106_HUMAN	2 SV=1	cDNA FLJ53399, highly similar to Monocarboxylate transporter 1 OS=Homo sapiens	tr|B4E106|B4E106_HUMANcDNAFLJ53399,highlysimilartoMonocarboxylatetransporter1OS=HomosapiensPE=2SV=1	tr|B4E106|B4E106_HUMAN cDNA FLJ53399, highly similar to Monocarboxylate transporter 1 OS=Homo sapiens PE=2 SV=1	-	187980	195690			1.04102	1.1567	0.210017	241340	170570	0.706762	1.08476	0.117381	0.853117	1.12028	0.163862	188610	195510	1.03658	0.955937	-0.0650124	217560	203500	0.935374	0.919817	-0.120582	0.982372	0.941544	-0.0868999	0.871634	1.05662	0.07945	1.04087	1.12333	0.167782	1.28386	1.1089	0.149134	1.15349	1.16096	0.215321	1	7	2
Q6I9T1	Q6I9T1_HUMAN	MADH5	Mothers against decapentaplegic homolog OS=Homo sapiens	tr|Q6I9T1|Q6I9T1_HUMANMothersagainstdecapentaplegichomologOS=HomosapiensGN=MADH5PE=2SV=1;tr|Q68DB7|Q68DB7_HUMANMothersagainstdecapentaplegichomologOS=HomosapiensGN=DKFZp781O1323PE=2SV=1;sp|Q99717|SMAD5_HUMANMothersagainstdecapentaplegichomolog5OS=HomosapiensGN=SMAD5PE=1SV=1;sp|Q15797|SMAD1_HUMANMothersagainstdecapentaplegichomolog1OS=HomosapiensGN=SMAD1PE=1SV=1;tr|D6RAY1|D6RAY1_HUMANMothersagains…	tr|Q6I9T1|Q6I9T1_HUMAN Mothers against decapentaplegic homolog OS=Homo sapiens GN=MADH5 PE=2 SV=1;tr|Q68DB7|Q68DB7_HUMAN Mothers against decapentaplegic homolog OS=Homo sapiens GN=DKFZp781O1323 PE=2 SV=1;sp|Q99717|SMAD5_HUMAN Mothers against decapentaplegi	-	50422	52465			1.04052	1.15615	0.209329	65515	45183	0.689659	1.05851	0.082039	0.842251	1.10601	0.145369	51711	54269	1.04947	0.967819	-0.0471915	48314	53778	1.11309	1.09458	0.130378	1.0802	1.03531	0.0500573	0.861203	1.04397	0.0620808	0.990952	1.06946	0.0968839	1.29933	1.12227	0.166418	0.934308	0.940359	-0.0887162	12	5	2
Q6UXF1	TM108_HUMAN	TMEM108	Transmembrane protein 108 OS=Homo sapiens	sp|Q6UXF1|TM108_HUMANTransmembraneprotein108OS=HomosapiensGN=TMEM108PE=2SV=2;tr|B3KT64|B3KT64_HUMANTransmembraneprotein108OS=HomosapiensGN=TMEM108PE=2SV=1;sp|Q6UXF1-2|TM108_HUMANIsoform2ofTransmembraneprotein108OS=HomosapiensGN=TMEM108;tr|E9PB58|E9PB58_HUMANTransmembraneprotein108OS=HomosapiensGN=TMEM108PE=1SV=1	sp|Q6UXF1|TM108_HUMAN Transmembrane protein 108 OS=Homo sapiens GN=TMEM108 PE=2 SV=2;tr|B3KT64|B3KT64_HUMAN Transmembrane protein 108 OS=Homo sapiens GN=TMEM108 PE=2 SV=1;sp|Q6UXF1-2|TM108_HUMAN Isoform 2 of Transmembrane protein 108 OS=Homo sapiens GN=TME	-	2912.9	3029			1.03986	1.15542	0.208412	4236.7	1838	0.433828	0.665855	-0.58672	0.680737	0.89392	-0.161782	3678.3	3401.5	0.924748	0.852802	-0.229717	2915.5	2379.8	0.816258	0.802682	-0.3171	0.876778	0.840339	-0.250957	0.606801	0.735579	-0.443049	0.699633	0.755061	-0.405335	1.45446	1.25626	0.329131	0.792622	0.797755	-0.325982	4	2	2
A0A140VJV6	A0A140VJV6_HUMAN	2 SV=1	Testicular tissue protein Li 183 OS=Homo sapiens	tr|A0A140VJV6|A0A140VJV6_HUMANTesticulartissueproteinLi183OS=HomosapiensPE=2SV=1;sp|O43291-2|SPIT2_HUMANIsoform2ofKunitz-typeproteaseinhibitor2OS=HomosapiensGN=SPINT2;tr|K7EM91|K7EM91_HUMANKunitz-typeproteaseinhibitor2OS=HomosapiensGN=SPINT2PE=1SV=1;tr|Q6LEU8|Q6LEU8_HUMANSPINT2protein(Fragment)OS=HomosapiensGN=SPINT2PE=2SV=1;sp|O43291|SPIT2_HUMANKunitz-typeproteaseinhibitor2OS=HomosapiensGN=SPINT…	tr|A0A140VJV6|A0A140VJV6_HUMAN Testicular tissue protein Li 183 OS=Homo sapiens PE=2 SV=1;sp|O43291-2|SPIT2_HUMAN Isoform 2 of Kunitz-type protease inhibitor 2 OS=Homo sapiens GN=SPINT2;tr|K7EM91|K7EM91_HUMAN Kunitz-type protease inhibitor 2 OS=Homo sapien	-	14583	15159			1.0395	1.15502	0.207914	19673	11584	0.588827	0.903753	-0.145999	0.780681	1.02516	0.0358523	12002	13472	1.12248	1.03515	0.0498406	12065	12569	1.04177	1.02445	0.0348449	1.08202	1.03705	0.0524874	0.764167	0.926341	-0.110385	0.932972	1.00689	0.00990192	1.34904	1.1652	0.220575	1.00525	1.01176	0.0168668	8	2	2
F5H6N1	F5H6N1_HUMAN	MAGOHB	Protein mago nashi homolog 2 OS=Homo sapiens	tr|F5H6N1|F5H6N1_HUMANProteinmagonashihomolog2OS=HomosapiensGN=MAGOHBPE=1SV=1;tr|A0A023T6R1|A0A023T6R1_HUMANMagonashiproteinOS=HomosapiensGN=FLJ10292PE=2SV=1;sp|Q96A72|MGN2_HUMANProteinmagonashihomolog2OS=HomosapiensGN=MAGOHBPE=1SV=1;tr|F5H3U9|F5H3U9_HUMANProteinmagonashihomolog2OS=HomosapiensGN=MAGOHBPE=4SV=1;tr|F5H124|F5H124_HUMANProteinmagonashihomolog2OS=HomosapiensGN=MAGOHBPE=1SV=1;tr|F5H6P7…	tr|F5H6N1|F5H6N1_HUMAN Protein mago nashi homolog 2 OS=Homo sapiens GN=MAGOHB PE=1 SV=1;tr|A0A023T6R1|A0A023T6R1_HUMAN Mago nashi protein OS=Homo sapiens GN=FLJ10292 PE=2 SV=1;sp|Q96A72|MGN2_HUMAN Protein mago nashi homolog 2 OS=Homo sapiens GN=MAGOHB PE=1	-	23535	24381			1.03595	1.15107	0.202976	26332	24849	0.943681	1.44839	0.534455	0.987226	1.29639	0.3745	26587	34676	1.30425	1.20278	0.266368	25924	32994	1.27272	1.25155	0.323718	1.28868	1.23512	0.304656	1.0192	1.23549	0.305087	0.951494	1.02688	0.0382623	1.11884	0.966375	-0.0493449	0.975063	0.981378	-0.0271189	7	2	2
B4DUS0	B4DUS0_HUMAN	2 SV=1	BRCA2 and CDKN1A-interacting protein OS=Homo sapiens	tr|B4DUS0|B4DUS0_HUMANBRCA2andCDKN1A-interactingproteinOS=HomosapiensPE=2SV=1;sp|Q9P287-4|BCCIP_HUMANIsoform4ofBRCA2andCDKN1A-interactingproteinOS=HomosapiensGN=BCCIP;sp|Q9P287-3|BCCIP_HUMANIsoform3ofBRCA2andCDKN1A-interactingproteinOS=HomosapiensGN=BCCIP;sp|Q9P287|BCCIP_HUMANBRCA2andCDKN1A-interactingproteinOS=HomosapiensGN=BCCIPPE=1SV=1;sp|Q9P287-2|BCCIP_HUMANIsoform2ofBRCA2andCDKN1A-interactin…	tr|B4DUS0|B4DUS0_HUMAN BRCA2 and CDKN1A-interacting protein OS=Homo sapiens PE=2 SV=1;sp|Q9P287-4|BCCIP_HUMAN Isoform 4 of BRCA2 and CDKN1A-interacting protein OS=Homo sapiens GN=BCCIP;sp|Q9P287-3|BCCIP_HUMAN Isoform 3 of BRCA2 and CDKN1A-interacting prote	-	37777	39129			1.03579	1.1509	0.202757	19723	23930	1.2133	1.86222	0.897026	1.09668	1.44012	0.526188	38115	43492	1.14107	1.0523	0.0735426	38531	42487	1.10267	1.08433	0.116805	1.12177	1.07515	0.104533	0.611567	0.741356	-0.431762	0.976892	1.05429	0.0762675	0.52209	0.450943	-1.14898	1.01091	1.01746	0.0249745	6	2	2
Q5T6P5	Q5T6P5_HUMAN	SLAIN1	SLAIN motif-containing protein 1 (Fragment) OS=Homo sapiens	tr|Q5T6P5|Q5T6P5_HUMANSLAINmotif-containingprotein1(Fragment)OS=HomosapiensGN=SLAIN1PE=1SV=2;sp|Q8ND83-4|SLAI1_HUMANIsoform4ofSLAINmotif-containingprotein1OS=HomosapiensGN=SLAIN1;sp|Q8ND83|SLAI1_HUMANSLAINmotif-containingprotein1OS=HomosapiensGN=SLAIN1PE=1SV=3;tr|A0A0A0MSS3|A0A0A0MSS3_HUMANSLAINmotif-containingprotein1OS=HomosapiensGN=SLAIN1PE=1SV=1;tr|Q5T6P2|Q5T6P2_HUMANSLAINmotif-containingprot…	tr|Q5T6P5|Q5T6P5_HUMAN SLAIN motif-containing protein 1 (Fragment) OS=Homo sapiens GN=SLAIN1 PE=1 SV=2;sp|Q8ND83-4|SLAI1_HUMAN Isoform 4 of SLAIN motif-containing protein 1 OS=Homo sapiens GN=SLAIN1;sp|Q8ND83|SLAI1_HUMAN SLAIN motif-containing protein 1 OS	-	18361	19012			1.03546	1.15052	0.202292	25817	20699	0.801759	1.23057	0.299324	0.898886	1.18039	0.239258	19260	19528	1.01391	0.935032	-0.0969121	21767	19173	0.880829	0.866179	-0.207264	0.943306	0.904101	-0.145444	1.08873	1.31979	0.400307	0.981821	1.05961	0.083528	1.40608	1.21447	0.280323	1.13017	1.13749	0.185849	7	2	2
F6SFB5	F6SFB5_HUMAN	AP1S2	AP-1 complex subunit sigma-2 OS=Homo sapiens	tr|F6SFB5|F6SFB5_HUMANAP-1complexsubunitsigma-2OS=HomosapiensGN=AP1S2PE=1SV=1;tr|H7BZG6|H7BZG6_HUMANAP-1complexsubunitsigma-2(Fragment)OS=HomosapiensGN=AP1S2PE=1SV=1;tr|B7Z853|B7Z853_HUMANcDNAFLJ55023,highlysimilartoAdapter-relatedproteincomplex1sigma-1BsubunitOS=HomosapiensPE=2SV=1;tr|H0Y673|H0Y673_HUMANAP-1complexsubunitsigma-2(Fragment)OS=HomosapiensGN=AP1S2PE=1SV=1;tr|Q549M9|Q549M9_HUMANAdapt…	tr|F6SFB5|F6SFB5_HUMAN AP-1 complex subunit sigma-2 OS=Homo sapiens GN=AP1S2 PE=1 SV=1;tr|H7BZG6|H7BZG6_HUMAN AP-1 complex subunit sigma-2 (Fragment) OS=Homo sapiens GN=AP1S2 PE=1 SV=1;tr|B7Z853|B7Z853_HUMAN cDNA FLJ55023, highly similar to Adapter-related	-	50381	52151			1.03513	1.15017	0.201842	56533	47148	0.833991	1.28004	0.356188	0.928775	1.21963	0.286448	52601	66041	1.25551	1.15783	0.211423	51159	66181	1.29363	1.27212	0.347232	1.27431	1.22134	0.288471	0.904067	1.09593	0.132158	1.00212	1.08151	0.113051	1.12211	0.969195	-0.0451407	0.972586	0.978885	-0.0307884	11	2	2
C9JJQ8	C9JJQ8_HUMAN	TUBA4A	Tubulin alpha chain (Fragment) OS=Homo sapiens	tr|C9JJQ8|C9JJQ8_HUMANTubulinalphachain(Fragment)OS=HomosapiensGN=TUBA4APE=1SV=1	tr|C9JJQ8|C9JJQ8_HUMAN Tubulin alpha chain (Fragment) OS=Homo sapiens GN=TUBA4A PE=1 SV=1	-	3355.1	3472.2			1.0349	1.14991	0.201521	3280.4	3443.3	1.04966	1.61105	0.688004	1.0422	1.36858	0.452676	3005.8	3539.1	1.17742	1.08582	0.118785	3970.7	2875.2	0.724104	0.712061	-0.489928	0.919415	0.881204	-0.182453	0.991677	1.20213	0.265598	0.81241	0.876773	-0.189724	0.977735	0.844496	-0.243838	1.32101	1.32957	0.410958	1	14	2
A8MTX4	A8MTX4_HUMAN	B9D1	B9 domain-containing protein 1 OS=Homo sapiens	tr|A8MTX4|A8MTX4_HUMANB9domain-containingprotein1OS=HomosapiensGN=B9D1PE=1SV=1;tr|B4DEW0|B4DEW0_HUMANcDNAFLJ60445,highlysimilartoHomosapiensB9protein(EPPB9),mRNAOS=HomosapiensPE=2SV=1;tr|A0A0B4J223|A0A0B4J223_HUMANB9domain-containingprotein1OS=HomosapiensGN=B9D1PE=1SV=1;tr|A8MYG7|A8MYG7_HUMANB9domain-containingprotein1OS=HomosapiensGN=B9D1PE=1SV=1;sp|Q9UPM9|B9D1_HUMANB9domain-containingprotein1OS…	tr|A8MTX4|A8MTX4_HUMAN B9 domain-containing protein 1 OS=Homo sapiens GN=B9D1 PE=1 SV=1;tr|B4DEW0|B4DEW0_HUMAN cDNA FLJ60445, highly similar to Homo sapiens B9 protein (EPPB9), mRNA OS=Homo sapiens PE=2 SV=1;tr|A0A0B4J223|A0A0B4J223_HUMAN B9 domain-contain	-	7013.6	7257.7			1.0348	1.1498	0.201384	10983	6645.6	0.605081	0.928699	-0.106717	0.772551	1.01449	0.0207507	6741.4	6901.8	1.02379	0.944142	-0.0829242	4693.7	7442.1	1.58555	1.55918	0.640787	1.25437	1.20224	0.265727	0.915662	1.10999	0.150543	1.07828	1.16371	0.218733	1.56596	1.35256	0.435691	0.69625	0.700759	-0.513009	5	2	2
Q75MH1	Q75MH1_HUMAN	RPS26	40S ribosomal protein S26 OS=Homo sapiens	tr|Q75MH1|Q75MH1_HUMAN40SribosomalproteinS26OS=HomosapiensGN=RPS26PE=3SV=1;tr|A0A024RB14|A0A024RB14_HUMAN40SribosomalproteinS26OS=HomosapiensGN=RPS26PE=3SV=1;sp|P62854|RS26_HUMAN40SribosomalproteinS26OS=HomosapiensGN=RPS26PE=1SV=3;tr|Q76N57|Q76N57_HUMAN40SribosomalproteinS26(Fragment)OS=HomosapiensPE=3SV=1;sp|Q5JNZ5|RS26L_HUMANPutative40SribosomalproteinS26-like1OS=HomosapiensGN=RPS26P11PE=5SV=1	tr|Q75MH1|Q75MH1_HUMAN 40S ribosomal protein S26 OS=Homo sapiens GN=RPS26 PE=3 SV=1;tr|A0A024RB14|A0A024RB14_HUMAN 40S ribosomal protein S26 OS=Homo sapiens GN=RPS26 PE=3 SV=1;sp|P62854|RS26_HUMAN 40S ribosomal protein S26 OS=Homo sapiens GN=RPS26 PE=1 SV=	-	43250	44714			1.03385	1.14874	0.200053	56505	48212	0.853234	1.30957	0.389098	0.931542	1.22327	0.290741	41710	48637	1.16608	1.07535	0.104812	41141	48398	1.17639	1.15683	0.210174	1.1712	1.12252	0.166745	1.07823	1.30706	0.386322	0.995086	1.07392	0.102889	1.30647	1.12844	0.174324	0.986358	0.992747	-0.0105027	5	2	2
A0A024R6Y2	A0A024R6Y2_HUMAN	NUTF2	Nuclear transport factor 2, isoform CRA_a OS=Homo sapiens	tr|A0A024R6Y2|A0A024R6Y2_HUMANNucleartransportfactor2,isoformCRA_aOS=HomosapiensGN=NUTF2PE=4SV=1;sp|P61970|NTF2_HUMANNucleartransportfactor2OS=HomosapiensGN=NUTF2PE=1SV=1;tr|H3BRV9|H3BRV9_HUMANNucleartransportfactor2(Fragment)OS=HomosapiensGN=NUTF2PE=1SV=1	tr|A0A024R6Y2|A0A024R6Y2_HUMAN Nuclear transport factor 2, isoform CRA_a OS=Homo sapiens GN=NUTF2 PE=4 SV=1;sp|P61970|NTF2_HUMAN Nuclear transport factor 2 OS=Homo sapiens GN=NUTF2 PE=1 SV=1;tr|H3BRV9|H3BRV9_HUMAN Nuclear transport factor 2 (Fragment) OS=H	-	78579	81230			1.03374	1.14862	0.199895	152450	91303	0.598905	0.91922	-0.121518	0.746802	0.980674	-0.0281539	63673	68064	1.06896	0.985796	-0.0206384	71348	77954	1.09259	1.07442	0.103553	1.08145	1.0365	0.0517213	1.12401	1.36255	0.446306	1.1453	1.23604	0.305727	1.94009	1.6757	0.744766	1.12054	1.1278	0.173505	3	2	2
Q86U75	Q86U75_HUMAN	2 SV=1	Dihydropyrimidinase-like 2 OS=Homo sapiens	tr|Q86U75|Q86U75_HUMANDihydropyrimidinase-like2OS=HomosapiensPE=2SV=1;sp|Q9HCN8|SDF2L_HUMANStromalcell-derivedfactor2-likeprotein1OS=HomosapiensGN=SDF2L1PE=1SV=2	tr|Q86U75|Q86U75_HUMAN Dihydropyrimidinase-like 2 OS=Homo sapiens PE=2 SV=1	-	12502	12920			1.03343	1.14828	0.199474	15883	8341.4	0.525178	0.806062	-0.311038	0.749036	0.983608	-0.0238445	10631	11979	1.1268	1.03913	0.0553816	11537	11885	1.03016	1.01303	0.0186768	1.07651	1.03177	0.0451162	0.645619	0.782635	-0.353589	0.992153	1.07076	0.0986305	1.27044	1.09731	0.13397	1.08522	1.09225	0.127305	2	21	2
Q5JY77	GASP1_HUMAN	GPRASP1	G-protein coupled receptor-associated sorting protein 1 OS=Homo sapiens	sp|Q5JY77|GASP1_HUMANG-proteincoupledreceptor-associatedsortingprotein1OS=HomosapiensGN=GPRASP1PE=1SV=3	sp|Q5JY77|GASP1_HUMAN G-protein coupled receptor-associated sorting protein 1 OS=Homo sapiens GN=GPRASP1 PE=1 SV=3	-	6084	6284.5			1.03296	1.14775	0.198804	7227.2	6442.4	0.89141	1.36817	0.452246	0.956105	1.25552	0.328288	4865.4	5527.8	1.13615	1.04775	0.0672984	6197.7	5919	0.955032	0.939147	-0.0905765	1.03468	0.991681	-0.0120524	1.02513	1.24268	0.313456	1.07077	1.1556	0.208644	1.1879	1.02602	0.0370625	1.27383	1.28208	0.358488	1	2	2
A6NFQ9	A6NFQ9_HUMAN	SEPT8	Septin-8 OS=Homo sapiens	tr|A6NFQ9|A6NFQ9_HUMANSeptin-8OS=HomosapiensGN=SEPT8PE=1SV=1;sp|Q92599-4|SEPT8_HUMANIsoform4ofSeptin-8OS=HomosapiensGN=SEPT8	tr|A6NFQ9|A6NFQ9_HUMAN Septin-8 OS=Homo sapiens GN=SEPT8 PE=1 SV=1;sp|Q92599-4|SEPT8_HUMAN Isoform 4 of Septin-8 OS=Homo sapiens GN=SEPT8	-	8498	8775.5			1.03265	1.14741	0.198385	8176.2	5908.1	0.722597	1.10907	0.149348	0.880618	1.1564	0.209636	10789	10546	0.977477	0.901429	-0.149714	8811.9	8777.3	0.996073	0.979507	-0.0298729	0.985837	0.944865	-0.0818195	0.673249	0.816129	-0.293131	0.832287	0.898225	-0.154851	0.962132	0.831019	-0.267047	0.816749	0.822038	-0.282722	2	27	2
H9PBP8	H9PBP8_HUMAN	CYTB	Cytochrome b OS=Homo sapiens		tr|H9PBP8|H9PBP8_HUMAN Cytochrome b OS=Homo sapiens GN=CYTB PE=3 SV=1;tr|B2KLH3|B2KLH3_HUMAN Cytochrome b OS=Homo sapiens GN=CYTB PE=3 SV=1;tr|Q9G345|Q9G345_HUMAN Cytochrome b (Fragment) OS=Homo sapiens GN=cytb PE=4 SV=1;tr|Q150D3|Q150D3_HUMAN Cytochrome b	-	54845	56513			1.03041	1.14492	0.195249	22529	19548	0.867682	1.33175	0.413322	0.98303	1.29088	0.368356	46415	69290	1.49284	1.37669	0.461207	52852	53188	1.00636	0.989619	-0.0150543	1.23382	1.18255	0.241895	0.345903	0.419312	-1.25391	0.767614	0.828429	-0.27155	0.410776	0.354798	-1.49493	1.13868	1.14606	0.196681	1125	2	2
B1AK81	B1AK81_HUMAN	PIGK	GPI-anchor transamidase OS=Homo sapiens	tr|B1AK81|B1AK81_HUMANGPI-anchortransamidaseOS=HomosapiensGN=PIGKPE=1SV=1;sp|Q92643-2|GPI8_HUMANIsoform2ofGPI-anchortransamidaseOS=HomosapiensGN=PIGK;tr|A6NEM5|A6NEM5_HUMANGPI-anchortransamidaseOS=HomosapiensGN=PIGKPE=1SV=1;sp|Q92643|GPI8_HUMANGPI-anchortransamidaseOS=HomosapiensGN=PIGKPE=1SV=2	tr|B1AK81|B1AK81_HUMAN GPI-anchor transamidase OS=Homo sapiens GN=PIGK PE=1 SV=1;sp|Q92643-2|GPI8_HUMAN Isoform 2 of GPI-anchor transamidase OS=Homo sapiens GN=PIGK;tr|A6NEM5|A6NEM5_HUMAN GPI-anchor transamidase OS=Homo sapiens GN=PIGK PE=1 SV=1;sp|Q92643|	-	1850.6	1905.9			1.02988	1.14433	0.194506	1394.3	1208	0.866385	1.32976	0.411164	0.959629	1.26015	0.333596	2199.3	1895.2	0.861729	0.794686	-0.331543	1619.6	1353.3	0.835577	0.821679	-0.283353	0.850638	0.815284	-0.294625	0.633821	0.768333	-0.380196	0.714067	0.770639	-0.375872	0.753431	0.650758	-0.619806	0.736416	0.741186	-0.432093	4	2	2
A0A1B0GTF3	A0A1B0GTF3_HUMAN	HSPA12A	Heat shock 70 kDa protein 12A OS=Homo sapiens	tr|A0A1B0GTF3|A0A1B0GTF3_HUMANHeatshock70kDaprotein12AOS=HomosapiensGN=HSPA12APE=1SV=1	tr|A0A1B0GTF3|A0A1B0GTF3_HUMAN Heat shock 70 kDa protein 12A OS=Homo sapiens GN=HSPA12A PE=1 SV=1	-	49461	50867			1.02843	1.14271	0.192465	55541	37710	0.678958	1.04209	0.0594782	0.843574	1.10775	0.147635	53114	57972	1.09146	1.00655	0.00941548	48164	57148	1.18653	1.16679	0.222551	1.13667	1.08943	0.123577	0.741345	0.898676	-0.154127	0.985786	1.06389	0.0893428	1.12293	0.9699	-0.0440924	0.906804	0.912677	-0.131823	1	33	2
A0A024R8V7	A0A024R8V7_HUMAN	TIMP2	TIMP metallopeptidase inhibitor 2, isoform CRA_b OS=Homo sapiens	tr|A0A024R8V7|A0A024R8V7_HUMANTIMPmetallopeptidaseinhibitor2,isoformCRA_bOS=HomosapiensGN=TIMP2PE=4SV=1;tr|A0A140VK57|A0A140VK57_HUMANTesticularsecretoryproteinLi57OS=HomosapiensPE=2SV=1;sp|P16035|TIMP2_HUMANMetalloproteinaseinhibitor2OS=HomosapiensGN=TIMP2PE=1SV=2;tr|B4DFW2|B4DFW2_HUMANMetalloproteinaseinhibitor2OS=HomosapiensGN=TIMP2PE=1SV=1	tr|A0A024R8V7|A0A024R8V7_HUMAN TIMP metallopeptidase inhibitor 2, isoform CRA_b OS=Homo sapiens GN=TIMP2 PE=4 SV=1;tr|A0A140VK57|A0A140VK57_HUMAN Testicular secretory protein Li 57 OS=Homo sapiens PE=2 SV=1;sp|P16035|TIMP2_HUMAN Metalloproteinase inhibitor	-	39064	40157			1.02798	1.14222	0.191838	52098	47038	0.902875	1.38577	0.470683	0.956484	1.25602	0.328861	29681	32547	1.09656	1.01125	0.0161363	26206	31192	1.19026	1.17047	0.227082	1.1405	1.0931	0.128423	1.17135	1.41994	0.505831	0.958368	1.03429	0.0486476	1.33366	1.15191	0.204034	0.882922	0.88864	-0.170329	4	2	2
O60825	F262_HUMAN	PFKFB2	6-phosphofructo-2-kinase/fructose-2,6-bisphosphatase 2 OS=Homo sapiens	sp|O60825|F262_HUMAN6-phosphofructo-2-kinase/fructose-2,6-bisphosphatase2OS=HomosapiensGN=PFKFB2PE=1SV=2;tr|B0FLL2|B0FLL2_HUMAN6-phosphofructo-2-kinase/fructose-2,6-bisphosphatase2transcriptvariant3OS=HomosapiensGN=PFKFB2PE=2SV=1;tr|Q68DE0|Q68DE0_HUMANUncharacterizedproteinDKFZp781D2217OS=HomosapiensGN=DKFZp781D2217PE=2SV=1;tr|F6RAZ1|F6RAZ1_HUMAN6-phosphofructo-2-kinase/fructose-2,6-bisphosphatas…	sp|O60825|F262_HUMAN 6-phosphofructo-2-kinase/fructose-2,6-bisphosphatase 2 OS=Homo sapiens GN=PFKFB2 PE=1 SV=2;tr|B0FLL2|B0FLL2_HUMAN 6-phosphofructo-2-kinase/fructose-2, 6-bisphosphatase 2 transcript variant 3 OS=Homo sapiens GN=PFKFB2 PE=2 SV=1;tr|Q68DE	-	412330	423840			1.02791	1.14215	0.191747	432540	350620	0.810607	1.24415	0.315159	0.916662	1.20373	0.267509	408620	491540	1.20293	1.10934	0.1497	391570	493490	1.26029	1.23932	0.309554	1.231	1.17983	0.238584	0.827246	1.00281	0.00404463	1.00397	1.08351	0.115708	1.04901	0.906061	-0.14232	0.958274	0.964481	-0.0521758	16	27	2
A0A024R604	A0A024R604_HUMAN	hCG_2004507	HCG2004507, isoform CRA_b OS=Homo sapiens	tr|A0A024R604|A0A024R604_HUMANHCG2004507,isoformCRA_bOS=HomosapiensGN=hCG_2004507PE=3SV=1;sp|Q9HCP0-2|KC1G1_HUMANIsoform1SofCaseinkinaseIisoformgamma-1OS=HomosapiensGN=CSNK1G1;tr|U3KQA5|U3KQA5_HUMANCaseinkinaseIisoformgamma-1OS=HomosapiensGN=CSNK1G1PE=1SV=2;tr|A0A024R5W3|A0A024R5W3_HUMANHCG2004507,isoformCRA_aOS=HomosapiensGN=hCG_2004507PE=3SV=1;sp|Q9HCP0|KC1G1_HUMANCaseinkinaseIisoformgamma-1OS=…	tr|A0A024R604|A0A024R604_HUMAN HCG2004507, isoform CRA_b OS=Homo sapiens GN=hCG_2004507 PE=3 SV=1;sp|Q9HCP0-2|KC1G1_HUMAN Isoform 1S of Casein kinase I isoform gamma-1 OS=Homo sapiens GN=CSNK1G1;tr|U3KQA5|U3KQA5_HUMAN Casein kinase I isoform gamma-1 OS=Hom	-	5948.2	6105.9			1.02651	1.14059	0.189777	4246.9	4737.3	1.11547	1.71207	0.775739	1.06357	1.39664	0.481962	5661	6852.4	1.21046	1.11628	0.158704	4666.1	6500.9	1.39322	1.37005	0.454225	1.29303	1.2393	0.30952	0.775856	0.940511	-0.0884828	0.948704	1.02387	0.0340262	0.713981	0.616684	-0.697397	0.824254	0.829592	-0.269526	14	7	2
Q8WTR4-5	GDPD5_HUMAN	GDPD5	Isoform 5 of Glycerophosphodiester phosphodiesterase domain-containing protein 5 OS=Homo sapiens	sp|Q8WTR4-5|GDPD5_HUMANIsoform5ofGlycerophosphodiesterphosphodiesterasedomain-containingprotein5OS=HomosapiensGN=GDPD5;sp|Q8WTR4-4|GDPD5_HUMANIsoform4ofGlycerophosphodiesterphosphodiesterasedomain-containingprotein5OS=HomosapiensGN=GDPD5;sp|Q8WTR4-3|GDPD5_HUMANIsoform3ofGlycerophosphodiesterphosphodiesterasedomain-containingprotein5OS=HomosapiensGN=GDPD5;sp|Q8WTR4-2|GDPD5_HUMANIsoform2ofGlyceroph…	sp|Q8WTR4-5|GDPD5_HUMAN Isoform 5 of Glycerophosphodiester phosphodiesterase domain-containing protein 5 OS=Homo sapiens GN=GDPD5;sp|Q8WTR4-4|GDPD5_HUMAN Isoform 4 of Glycerophosphodiester phosphodiesterase domain-containing protein 5 OS=Homo sapiens GN=GD	-	16898	17343			1.02633	1.14039	0.189528	21607	14704	0.68052	1.04449	0.0627941	0.832282	1.09292	0.128191	13526	16668	1.23229	1.13642	0.184497	13168	16110	1.22342	1.20307	0.266723	1.22792	1.17688	0.234971	0.847835	1.02777	0.0395113	0.966523	1.0431	0.0608716	1.27867	1.10442	0.143292	0.973532	0.979838	-0.0293853	6	2	2
B4DUP7	B4DUP7_HUMAN	2 SV=1	cDNA FLJ50744 OS=Homo sapiens	tr|B4DUP7|B4DUP7_HUMANcDNAFLJ50744OS=HomosapiensPE=2SV=1;sp|Q9H8G2-2|CAAP1_HUMANIsoform2ofCaspaseactivityandapoptosisinhibitor1OS=HomosapiensGN=CAAP1;sp|Q9H8G2|CAAP1_HUMANCaspaseactivityandapoptosisinhibitor1OS=HomosapiensGN=CAAP1PE=1SV=2	tr|B4DUP7|B4DUP7_HUMAN cDNA FLJ50744 OS=Homo sapiens PE=2 SV=1;sp|Q9H8G2-2|CAAP1_HUMAN Isoform 2 of Caspase activity and apoptosis inhibitor 1 OS=Homo sapiens GN=CAAP1;sp|Q9H8G2|CAAP1_HUMAN Caspase activity and apoptosis inhibitor 1 OS=Homo sapiens GN=CAAP	-	10545	10810			1.02513	1.13905	0.187834	15989	9388.8	0.587204	0.901261	-0.149983	0.761242	0.999636	-0.000524913	9075.5	10747	1.18418	1.09205	0.127036	8805.4	11461	1.30159	1.27994	0.356075	1.242	1.19038	0.251419	0.868529	1.05285	0.0743022	1.06644	1.15093	0.202795	1.51626	1.30964	0.389166	0.970239	0.976522	-0.0342748	3	2	2
Q96CP6-2	GRM1A_HUMAN	GRAMD1A	Isoform 2 of GRAM domain-containing protein 1A OS=Homo sapiens	sp|Q96CP6-2|GRM1A_HUMANIsoform2ofGRAMdomain-containingprotein1AOS=HomosapiensGN=GRAMD1A;sp|Q96CP6-3|GRM1A_HUMANIsoform3ofGRAMdomain-containingprotein1AOS=HomosapiensGN=GRAMD1A;sp|Q96CP6|GRM1A_HUMANGRAMdomain-containingprotein1AOS=HomosapiensGN=GRAMD1APE=1SV=2;tr|B3KUH3|B3KUH3_HUMANcDNAFLJ39896fis,cloneSPLEN2016972OS=HomosapiensPE=2SV=1;tr|M0QZ12|M0QZ12_HUMANGRAMdomain-containingprotein1AOS=Homosa…	sp|Q96CP6-2|GRM1A_HUMAN Isoform 2 of GRAM domain-containing protein 1A OS=Homo sapiens GN=GRAMD1A;sp|Q96CP6-3|GRM1A_HUMAN Isoform 3 of GRAM domain-containing protein 1A OS=Homo sapiens GN=GRAMD1A;sp|Q96CP6|GRM1A_HUMAN GRAM domain-containing protein 1A OS=H	-	14592	14956			1.02495	1.13885	0.187573	12626	10716	0.848725	1.30265	0.381453	0.943199	1.23858	0.308682	13492	15525	1.15068	1.06116	0.0856405	14957	15556	1.04005	1.02275	0.0324533	1.09252	1.04711	0.0664139	0.716502	0.86856	-0.203302	1.002	1.08138	0.112874	0.865269	0.747355	-0.420134	1.10858	1.11576	0.15803	8	3	2
D6REB0	D6REB0_HUMAN	CALCOCO2	Calcium-binding and coiled-coil domain-containing protein 2 (Fragment) OS=Homo sapiens	tr|D6REB0|D6REB0_HUMANCalcium-bindingandcoiled-coildomain-containingprotein2(Fragment)OS=HomosapiensGN=CALCOCO2PE=1SV=1;tr|B4E1X7|B4E1X7_HUMANcDNAFLJ55292,highlysimilartoHomosapiensnucleardomain10protein(NDP52),mRNAOS=HomosapiensPE=2SV=1;sp|Q13137-5|CACO2_HUMANIsoform5ofCalcium-bindingandcoiled-coildomain-containingprotein2OS=HomosapiensGN=CALCOCO2;sp|Q13137-2|CACO2_HUMANIsoform2ofCalcium-binding…	tr|D6REB0|D6REB0_HUMAN Calcium-binding and coiled-coil domain-containing protein 2 (Fragment) OS=Homo sapiens GN=CALCOCO2 PE=1 SV=1;tr|B4E1X7|B4E1X7_HUMAN cDNA FLJ55292, highly similar to Homo sapiens nuclear domain 10 protein (NDP52), mRNA OS=Homo sapiens	-	15434	15807			1.02417	1.13798	0.186478	14115	15081	1.06844	1.63988	0.713587	1.04531	1.37267	0.456985	16379	18464	1.1273	1.03959	0.0560193	16579	18007	1.08613	1.06807	0.0950038	1.10659	1.0606	0.08488	0.954071	1.15655	0.209825	0.975249	1.05251	0.0738388	0.914539	0.789912	-0.340237	1.01221	1.01877	0.0268235	7	2	2
Q05DN2	Q05DN2_HUMAN	IFIT2	IFIT2 protein (Fragment) OS=Homo sapiens	tr|Q05DN2|Q05DN2_HUMANIFIT2protein(Fragment)OS=HomosapiensGN=IFIT2PE=2SV=1;tr|B4DTZ5|B4DTZ5_HUMANcDNAFLJ60157,highlysimilartoInterferon-inducedproteinwithtetratricopeptiderepeats2OS=HomosapiensPE=2SV=1;sp|P09913|IFIT2_HUMANInterferon-inducedproteinwithtetratricopeptiderepeats2OS=HomosapiensGN=IFIT2PE=1SV=1;tr|A0A087X279|A0A087X279_HUMANInterferon-inducedproteinwithtetratricopeptiderepeats2OS=Homo…	tr|Q05DN2|Q05DN2_HUMAN IFIT2 protein (Fragment) OS=Homo sapiens GN=IFIT2 PE=2 SV=1;tr|B4DTZ5|B4DTZ5_HUMAN cDNA FLJ60157, highly similar to Interferon-induced protein with tetratricopeptide repeats 2 OS=Homo sapiens PE=2 SV=1;sp|P09913|IFIT2_HUMAN Interfero	-	34509	35336			1.02396	1.13776	0.186193	61175	38639	0.631614	0.969424	-0.0448002	0.773118	1.01523	0.0218078	35310	38229	1.08267	0.998436	-0.00225795	35389	38390	1.0848	1.06676	0.0932326	1.08374	1.03869	0.0547713	1.09347	1.32554	0.406575	1.00421	1.08377	0.116059	1.77273	1.53115	0.614615	1.00224	1.00873	0.0125379	5	2	2
G3XAM5	G3XAM5_HUMAN	HMP19	HMP19 protein, isoform CRA_c OS=Homo sapiens	tr|G3XAM5|G3XAM5_HUMANHMP19protein,isoformCRA_cOS=HomosapiensGN=HMP19PE=4SV=1;tr|E5RH73|E5RH73_HUMANUncharacterizedproteinOS=HomosapiensGN=HMP19PE=4SV=1;tr|E5RHS6|E5RHS6_HUMANUncharacterizedprotein(Fragment)OS=HomosapiensGN=HMP19PE=4SV=8;tr|B4DLX1|B4DLX1_HUMANcDNAFLJ53580,highlysimilartoNeuron-specificproteinfamilymember2OS=HomosapiensPE=2SV=1;tr|E5RGE8|E5RGE8_HUMANUncharacterizedprotein(Fragment…	tr|G3XAM5|G3XAM5_HUMAN HMP19 protein, isoform CRA_c OS=Homo sapiens GN=HMP19 PE=4 SV=1;tr|E5RH73|E5RH73_HUMAN Uncharacterized protein OS=Homo sapiens GN=HMP19 PE=4 SV=1;tr|E5RHS6|E5RHS6_HUMAN Uncharacterized protein (Fragment) OS=Homo sapiens GN=HMP19 PE=4	-	53899	55178			1.02373	1.1375	0.185861	76647	37949	0.495114	0.759919	-0.396083	0.713365	0.936766	-0.0942392	36935	46202	1.2509	1.15358	0.206118	43751	40918	0.935247	0.919692	-0.120777	1.07974	1.03487	0.0494445	0.687756	0.833714	-0.262375	0.885633	0.955797	-0.0652236	1.42205	1.22826	0.296617	1.18454	1.19221	0.253641	8	2	2
H7BZY9	H7BZY9_HUMAN	ABHD5	1-acylglycerol-3-phosphate O-acyltransferase ABHD5 (Fragment) OS=Homo sapiens	tr|H7BZY9|H7BZY9_HUMAN1-acylglycerol-3-phosphateO-acyltransferaseABHD5(Fragment)OS=HomosapiensGN=ABHD5PE=1SV=1;tr|A0A0S2Z5D6|A0A0S2Z5D6_HUMANAbhydrolasedomaincontaining5isoform1(Fragment)OS=HomosapiensGN=ABHD5PE=2SV=1;sp|Q8WTS1|ABHD5_HUMAN1-acylglycerol-3-phosphateO-acyltransferaseABHD5OS=HomosapiensGN=ABHD5PE=1SV=1;tr|F6K7K4|F6K7K4_HUMANAbhydrolasedomaincontaining5(Fragment)OS=HomosapiensGN=ABHD…	tr|H7BZY9|H7BZY9_HUMAN 1-acylglycerol-3-phosphate O-acyltransferase ABHD5 (Fragment) OS=Homo sapiens GN=ABHD5 PE=1 SV=1;tr|A0A0S2Z5D6|A0A0S2Z5D6_HUMAN Abhydrolase domain containing 5 isoform 1 (Fragment) OS=Homo sapiens GN=ABHD5 PE=2 SV=1;sp|Q8WTS1|ABHD5_H	-	6197	6343.1			1.02358	1.13733	0.185645	5382.5	4536.9	0.842898	1.29371	0.371515	0.939592	1.23384	0.303153	5907.5	6303.1	1.06697	0.983956	-0.0233348	6205	6573.8	1.05944	1.04182	0.0590993	1.06311	1.01892	0.0270476	0.71525	0.867043	-0.205825	1.04295	1.12557	0.170662	0.868565	0.750203	-0.414648	1.05036	1.05716	0.0801972	5	2	2
P56134-3	ATPK_HUMAN	ATP5J2	Isoform 3 of ATP synthase subunit f, mitochondrial OS=Homo sapiens	sp|P56134-3|ATPK_HUMANIsoform3ofATPsynthasesubunitf,mitochondrialOS=HomosapiensGN=ATP5J2;sp|P56134|ATPK_HUMANATPsynthasesubunitf,mitochondrialOS=HomosapiensGN=ATP5J2PE=1SV=3;tr|Q53FE1|Q53FE1_HUMANATPsynthase,H+transporting,mitochondrialF0complex,subunitfisoform2avariant(Fragment)OS=HomosapiensPE=2SV=1;sp|P56134-4|ATPK_HUMANIsoform4ofATPsynthasesubunitf,mitochondrialOS=HomosapiensGN=ATP5J2;tr|C9JJ…	sp|P56134-3|ATPK_HUMAN Isoform 3 of ATP synthase subunit f, mitochondrial OS=Homo sapiens GN=ATP5J2;sp|P56134|ATPK_HUMAN ATP synthase subunit f, mitochondrial OS=Homo sapiens GN=ATP5J2 PE=1 SV=3;tr|Q53FE1|Q53FE1_HUMAN ATP synthase, H+ transporting, mitocho	-	55630	56926			1.0233	1.13701	0.185251	74556	45305	0.607664	0.932664	-0.10057	0.785269	1.03119	0.0443061	53318	63683	1.1944	1.10148	0.139437	51902	56588	1.09029	1.07215	0.100509	1.14304	1.09554	0.131639	0.795858	0.964758	-0.0517614	0.888589	0.958988	-0.0604161	1.34021	1.15758	0.211107	0.973442	0.979747	-0.0295188	7	4	2
F5H7F6	F5H7F6_HUMAN	MGST1	Microsomal glutathione S-transferase 1 (Fragment) OS=Homo sapiens	tr|F5H7F6|F5H7F6_HUMANMicrosomalglutathioneS-transferase1(Fragment)OS=HomosapiensGN=MGST1PE=1SV=1;tr|F5H6X2|F5H6X2_HUMANMicrosomalglutathioneS-transferase1(Fragment)OS=HomosapiensGN=MGST1PE=1SV=1;sp|P10620-2|MGST1_HUMANIsoform2ofMicrosomalglutathioneS-transferase1OS=HomosapiensGN=MGST1;tr|Q6LET6|Q6LET6_HUMANMGST1protein(Fragment)OS=HomosapiensGN=MGST1PE=2SV=1;tr|A0A024RAX2|A0A024RAX2_HUMANMicroso…	tr|F5H7F6|F5H7F6_HUMAN Microsomal glutathione S-transferase 1 (Fragment) OS=Homo sapiens GN=MGST1 PE=1 SV=1;tr|F5H6X2|F5H6X2_HUMAN Microsomal glutathione S-transferase 1 (Fragment) OS=Homo sapiens GN=MGST1 PE=1 SV=1;sp|P10620-2|MGST1_HUMAN Isoform 2 of Mic	-	80154	82006			1.02311	1.1368	0.184982	110840	82255	0.742106	1.13901	0.187781	0.860032	1.12936	0.17551	66919	73994	1.10572	1.0197	0.0281438	69649	71166	1.02178	1.00479	0.0068885	1.06291	1.01874	0.0267834	1.00304	1.2159	0.28203	0.961781	1.03798	0.0537759	1.38284	1.19439	0.256278	1.0408	1.04754	0.0670005	6	2	2
Q7Z7J7	LHPL4_HUMAN	LHFPL4	Lipoma HMGIC fusion partner-like 4 protein OS=Homo sapiens	sp|Q7Z7J7|LHPL4_HUMANLipomaHMGICfusionpartner-like4proteinOS=HomosapiensGN=LHFPL4PE=2SV=1	sp|Q7Z7J7|LHPL4_HUMAN Lipoma HMGIC fusion partner-like 4 protein OS=Homo sapiens GN=LHFPL4 PE=2 SV=1	-	6353.4	6499.7			1.02303	1.13672	0.184871	4680.6	3421.6	0.731017	1.12199	0.166062	0.899157	1.18074	0.239693	5144.9	7007.3	1.36199	1.25603	0.328867	5457.2	5869.6	1.07557	1.05768	0.0809043	1.21456	1.16408	0.219194	0.526424	0.638144	-0.648046	0.837641	0.904003	-0.1456	0.736708	0.636314	-0.65219	1.0607	1.06757	0.0943316	1	2	2
F5H006	F5H006_HUMAN	LRMP	Lymphoid-restricted membrane protein OS=Homo sapiens	tr|F5H006|F5H006_HUMANLymphoid-restrictedmembraneproteinOS=HomosapiensGN=LRMPPE=1SV=1;tr|B4DZV0|B4DZV0_HUMANcDNAFLJ50318,highlysimilartoLymphoid-restrictedmembraneproteinOS=HomosapiensPE=2SV=1;tr|A0A024RAY9|A0A024RAY9_HUMANLymphoid-restrictedmembraneprotein,isoformCRA_aOS=HomosapiensGN=LRMPPE=4SV=1;sp|Q12912-2|LRMP_HUMANIsoform2ofLymphoid-restrictedmembraneproteinOS=HomosapiensGN=LRMP;sp|Q12912|L…	tr|F5H006|F5H006_HUMAN Lymphoid-restricted membrane protein OS=Homo sapiens GN=LRMP PE=1 SV=1;tr|B4DZV0|B4DZV0_HUMAN cDNA FLJ50318, highly similar to Lymphoid-restricted membrane protein OS=Homo sapiens PE=2 SV=1;tr|A0A024RAY9|A0A024RAY9_HUMAN Lymphoid-res	-	11527	11791			1.0229	1.13658	0.184696	15326	11753	0.766867	1.17701	0.235132	0.876774	1.15135	0.203324	9860.3	10536	1.06853	0.985396	-0.0212248	9368.9	8911.5	0.951179	0.935359	-0.0964084	1.01135	0.96932	-0.0449551	0.996777	1.20832	0.272999	0.845814	0.912824	-0.131591	1.32957	1.14839	0.19961	0.950164	0.956318	-0.0644381	7	2	2
Q68DQ2	CRBG3_HUMAN	CRYBG3	Very large A-kinase anchor protein OS=Homo sapiens	sp|Q68DQ2|CRBG3_HUMANVerylargeA-kinaseanchorproteinOS=HomosapiensGN=CRYBG3PE=1SV=3	sp|Q68DQ2|CRBG3_HUMAN Very large A-kinase anchor protein OS=Homo sapiens GN=CRYBG3 PE=1 SV=3	-	26699	27291			1.02217	1.13577	0.183666	22602	16144	0.714273	1.09629	0.132632	0.881017	1.15692	0.210289	18306	26519	1.44865	1.33595	0.417861	24730	17973	0.726769	0.714681	-0.484628	1.03383	0.990865	-0.0132391	0.59155	0.717091	-0.479771	0.67774	0.731435	-0.451199	0.846549	0.731186	-0.451689	1.35092	1.35967	0.443259	1	2	2
Q9H477-2	RBSK_HUMAN	RBKS	Isoform 2 of Ribokinase OS=Homo sapiens	sp|Q9H477-2|RBSK_HUMANIsoform2ofRibokinaseOS=HomosapiensGN=RBKS;sp|Q9H477|RBSK_HUMANRibokinaseOS=HomosapiensGN=RBKSPE=1SV=1	sp|Q9H477-2|RBSK_HUMAN Isoform 2 of Ribokinase OS=Homo sapiens GN=RBKS;sp|Q9H477|RBSK_HUMAN Ribokinase OS=Homo sapiens GN=RBKS PE=1 SV=1	-	3326.1	3399			1.02192	1.13548	0.183305	5694.4	3817.1	0.670325	1.02884	0.0410174	0.799967	1.05049	0.0710596	3912.3	4873.3	1.24564	1.14872	0.200033	3559.8	3979.4	1.11787	1.09928	0.136558	1.18477	1.13553	0.183363	1.12301	1.36134	0.445023	0.816572	0.881265	-0.182352	1.71204	1.47873	0.564358	0.9099	0.915793	-0.126907	2	2	2
Q96BH1	RNF25_HUMAN	RNF25	E3 ubiquitin-protein ligase RNF25 OS=Homo sapiens	sp|Q96BH1|RNF25_HUMANE3ubiquitin-proteinligaseRNF25OS=HomosapiensGN=RNF25PE=1SV=1	sp|Q96BH1|RNF25_HUMAN E3 ubiquitin-protein ligase RNF25 OS=Homo sapiens GN=RNF25 PE=1 SV=1	-	16654	17008			1.02126	1.13475	0.182371	17883	9827.4	0.549539	0.843452	-0.245623	0.777004	1.02033	0.0290423	15064	17655	1.172	1.08082	0.112123	14042	14557	1.03668	1.01943	0.0277676	1.10671	1.06072	0.0850406	0.57781	0.700436	-0.513676	0.824526	0.889849	-0.168368	1.0738	0.927466	-0.108634	0.932156	0.938193	-0.0920427	1	2	2
Q9H4A5-2	GLP3L_HUMAN	GOLPH3L	Isoform 2 of Golgi phosphoprotein 3-like OS=Homo sapiens	sp|Q9H4A5-2|GLP3L_HUMANIsoform2ofGolgiphosphoprotein3-likeOS=HomosapiensGN=GOLPH3L;tr|Q5T5I6|Q5T5I6_HUMANGolgiphosphoprotein3-like(Fragment)OS=HomosapiensGN=GOLPH3LPE=1SV=1;sp|Q9H4A5|GLP3L_HUMANGolgiphosphoprotein3-likeOS=HomosapiensGN=GOLPH3LPE=1SV=1	sp|Q9H4A5-2|GLP3L_HUMAN Isoform 2 of Golgi phosphoprotein 3-like OS=Homo sapiens GN=GOLPH3L;tr|Q5T5I6|Q5T5I6_HUMAN Golgi phosphoprotein 3-like (Fragment) OS=Homo sapiens GN=GOLPH3L PE=1 SV=1;sp|Q9H4A5|GLP3L_HUMAN Golgi phosphoprotein 3-like OS=Homo sapiens	-	18481	18872			1.02116	1.13464	0.182231	22126	16192	0.731809	1.12321	0.167623	0.863496	1.13391	0.18131	17602	22532	1.28008	1.18049	0.239387	18825	21608	1.14784	1.12874	0.174719	1.21174	1.16138	0.215837	0.857991	1.04008	0.05669	0.958992	1.03497	0.0495863	1.19723	1.03408	0.0483457	1.06948	1.07641	0.106224	3	2	2
B3KNB0	B3KNB0_HUMAN	2 SV=1	cDNA FLJ14159 fis, clone NT2RM2001360, highly similar to Homo sapiens clone C40 unknown mRNA OS=Homo sapiens	tr|B3KNB0|B3KNB0_HUMANcDNAFLJ14159fis,cloneNT2RM2001360,highlysimilartoHomosapienscloneC40unknownmRNAOS=HomosapiensPE=2SV=1;sp|Q9UKZ1|CNO11_HUMANCCR4-NOTtranscriptioncomplexsubunit11OS=HomosapiensGN=CNOT11PE=1SV=1	tr|B3KNB0|B3KNB0_HUMAN cDNA FLJ14159 fis, clone NT2RM2001360, highly similar to Homo sapiens clone C40 unknown mRNA OS=Homo sapiens PE=2 SV=1;sp|Q9UKZ1|CNO11_HUMAN CCR4-NOT transcription complex subunit 11 OS=Homo sapiens GN=CNOT11 PE=1 SV=1	-	8320	8489.3			1.02035	1.13374	0.181089	14391	8207.2	0.570301	0.875318	-0.192121	0.735172	0.965402	-0.0507978	8622.7	10488	1.21632	1.12169	0.165679	8598.1	9338.2	1.08608	1.06801	0.0949296	1.15129	1.10345	0.142015	0.96677	1.17194	0.228901	0.89037	0.96091	-0.0575271	1.72969	1.49398	0.579157	0.997147	1.00361	0.00519195	2	2	2
A6ZGN8	A6ZGN8_HUMAN	ND2	NADH-ubiquinone oxidoreductase chain 2 (Fragment) OS=Homo sapiens		tr|A6ZGN8|A6ZGN8_HUMAN NADH-ubiquinone oxidoreductase chain 2 (Fragment) OS=Homo sapiens GN=ND2 PE=3 SV=1;tr|A6ZGG3|A6ZGG3_HUMAN NADH-ubiquinone oxidoreductase chain 2 (Fragment) OS=Homo sapiens GN=ND2 PE=3 SV=1;tr|A0A075X839|A0A075X839_HUMAN NADH-ubiquino	-	34096	34789			1.02032	1.13371	0.181055	41893	23215	0.55415	0.850529	-0.233568	0.763321	1.00237	0.00340948	22283	34918	1.56702	1.44511	0.531179	33348	24974	0.74889	0.736435	-0.44137	1.07659	1.03185	0.0452332	0.667309	0.808927	-0.305918	0.715219	0.771882	-0.373548	1.22868	1.06124	0.0857526	1.49657	1.50626	0.590971	674	2	2
Q5TIH2	Q5TIH2_HUMAN	SFT2D2	Vesicle transport protein OS=Homo sapiens	tr|Q5TIH2|Q5TIH2_HUMANVesicletransportproteinOS=HomosapiensGN=SFT2D2PE=1SV=1;sp|O95562|SFT2B_HUMANVesicletransportproteinSFT2BOS=HomosapiensGN=SFT2D2PE=1SV=1	tr|Q5TIH2|Q5TIH2_HUMAN Vesicle transport protein OS=Homo sapiens GN=SFT2D2 PE=1 SV=1;sp|O95562|SFT2B_HUMAN Vesicle transport protein SFT2B OS=Homo sapiens GN=SFT2D2 PE=1 SV=1	-	37041	37770			1.01968	1.133	0.180144	50022	38003	0.759726	1.16605	0.221635	0.870324	1.14288	0.192672	29738	31308	1.05279	0.970887	-0.0426249	31872	30930	0.970444	0.954304	-0.0674797	1.01019	0.968209	-0.0466099	1.00617	1.2197	0.286529	0.987926	1.0662	0.0924716	1.35045	1.16642	0.222086	1.07176	1.0787	0.109296	2	2	2
Q53GL1	Q53GL1_HUMAN	2 SV=1	Nicotinamide-nucleotide adenylyltransferase (Fragment) OS=Homo sapiens	tr|Q53GL1|Q53GL1_HUMANNicotinamide-nucleotideadenylyltransferase(Fragment)OS=HomosapiensPE=2SV=1;tr|A0A024R4E1|A0A024R4E1_HUMANNicotinamide-nucleotideadenylyltransferaseOS=HomosapiensGN=NMNAT1PE=3SV=1;sp|Q9HAN9|NMNA1_HUMANNicotinamide/nicotinicacidmononucleotideadenylyltransferase1OS=HomosapiensGN=NMNAT1PE=1SV=1;tr|B1AN62|B1AN62_HUMANNicotinamide/nicotinicacidmononucleotideadenylyltransferase1OS=…	tr|Q53GL1|Q53GL1_HUMAN Nicotinamide-nucleotide adenylyltransferase (Fragment) OS=Homo sapiens PE=2 SV=1;tr|A0A024R4E1|A0A024R4E1_HUMAN Nicotinamide-nucleotide adenylyltransferase OS=Homo sapiens GN=NMNAT1 PE=3 SV=1;sp|Q9HAN9|NMNA1_HUMAN Nicotinamide/nicoti	-	2422.1	2469.4			1.01953	1.13283	0.179929	1434	2080.1	1.45056	2.22637	1.15469	1.17982	1.5493	0.631613	1947.6	2844.4	1.46046	1.34684	0.429578	2644.2	2690.4	1.01747	1.00055	0.000792371	1.20537	1.15527	0.20823	0.84235	1.02112	0.0301484	0.945859	1.02079	0.0296924	0.592048	0.511368	-0.967568	1.35767	1.36646	0.450448	4	2	2
Q6ZV70-2	LANC3_HUMAN	LANCL3	Isoform 2 of LanC-like protein 3 OS=Homo sapiens	sp|Q6ZV70-2|LANC3_HUMANIsoform2ofLanC-likeprotein3OS=HomosapiensGN=LANCL3;sp|Q6ZV70|LANC3_HUMANLanC-likeprotein3OS=HomosapiensGN=LANCL3PE=2SV=2	sp|Q6ZV70-2|LANC3_HUMAN Isoform 2 of LanC-like protein 3 OS=Homo sapiens GN=LANCL3;sp|Q6ZV70|LANC3_HUMAN LanC-like protein 3 OS=Homo sapiens GN=LANCL3 PE=2 SV=2	-	12362	12589			1.01836	1.13153	0.178278	13800	16945	1.2279	1.88462	0.914276	1.12889	1.48242	0.567952	10861	14565	1.34104	1.2367	0.3065	11312	14020	1.23939	1.21878	0.285435	1.28918	1.2356	0.305213	1.34602	1.63167	0.706352	0.962582	1.03884	0.0549767	1.11632	0.964198	-0.0525981	1.04152	1.04827	0.0680108	2	2	2
P62937-2	PPIA_HUMAN	PPIA	Isoform 2 of Peptidyl-prolyl cis-trans isomerase A OS=Homo sapiens	sp|P62937-2|PPIA_HUMANIsoform2ofPeptidyl-prolylcis-transisomeraseAOS=HomosapiensGN=PPIA	sp|P62937-2|PPIA_HUMAN Isoform 2 of Peptidyl-prolyl cis-trans isomerase A OS=Homo sapiens GN=PPIA	-	16723	17026			1.01812	1.13126	0.177932	26196	14843	0.566613	0.869658	-0.20148	0.742538	0.975075	-0.036415	12208	20359	1.66768	1.53793	0.620991	13934	16786	1.20468	1.18464	0.244452	1.42089	1.36184	0.445557	0.871784	1.0568	0.0796993	0.8245	0.889822	-0.168412	1.56647	1.353	0.436159	1.14138	1.14878	0.200096	1	10	2
X5D7I5	X5D7I5_HUMAN	HTR1B	5-hydroxytryptamine (Serotonin) receptor 1B (Fragment) OS=Homo sapiens	tr|X5D7I5|X5D7I5_HUMAN5-hydroxytryptamine(Serotonin)receptor1B(Fragment)OS=HomosapiensGN=HTR1BPE=2SV=1;tr|A8K215|A8K215_HUMANcDNAFLJ77883,highlysimilartoHumanserotonin1BreceptorOS=HomosapiensPE=2SV=1;sp|P28222|5HT1B_HUMAN5-hydroxytryptaminereceptor1BOS=HomosapiensGN=HTR1BPE=1SV=1	tr|X5D7I5|X5D7I5_HUMAN 5-hydroxytryptamine (Serotonin) receptor 1B (Fragment) OS=Homo sapiens GN=HTR1B PE=2 SV=1;tr|A8K215|A8K215_HUMAN cDNA FLJ77883, highly similar to Human serotonin 1B receptor OS=Homo sapiens PE=2 SV=1;sp|P28222|5HT1B_HUMAN 5-hydroxytr	-	9034.4	9190.2			1.01725	1.13029	0.176694	11422	10125	0.886447	1.36055	0.444191	0.944213	1.23991	0.310232	9702.1	12091	1.24623	1.14927	0.200716	10510	11374	1.08221	1.06421	0.08978	1.16094	1.11269	0.15405	1.10172	1.33553	0.41741	0.9407	1.01523	0.0218022	1.26428	1.09199	0.12696	1.08327	1.09029	0.124707	3	2	2
H0YCX3	H0YCX3_HUMAN	SLC24A4	Sodium/potassium/calcium exchanger 4 (Fragment) OS=Homo sapiens	tr|H0YCX3|H0YCX3_HUMANSodium/potassium/calciumexchanger4(Fragment)OS=HomosapiensGN=SLC24A4PE=1SV=1;sp|Q8NFF2-3|NCKX4_HUMANIsoform3ofSodium/potassium/calciumexchanger4OS=HomosapiensGN=SLC24A4;tr|B4DHR5|B4DHR5_HUMANcDNAFLJ55577,highlysimilartoSodium/potassium/calciumexchanger4OS=HomosapiensPE=2SV=1;sp|Q8NFF2-4|NCKX4_HUMANIsoform4ofSodium/potassium/calciumexchanger4OS=HomosapiensGN=SLC24A4;sp|Q8NFF2…	tr|H0YCX3|H0YCX3_HUMAN Sodium/potassium/calcium exchanger 4 (Fragment) OS=Homo sapiens GN=SLC24A4 PE=1 SV=1;sp|Q8NFF2-3|NCKX4_HUMAN Isoform 3 of Sodium/potassium/calcium exchanger 4 OS=Homo sapiens GN=SLC24A4;tr|B4DHR5|B4DHR5_HUMAN cDNA FLJ55577, highly si	-	23087	23454			1.0159	1.12879	0.17478	34582	13436	0.388526	0.596323	-0.745833	0.639685	0.840012	-0.251519	17125	20898	1.22032	1.12538	0.170412	19956	19853	0.994839	0.978292	-0.0316626	1.09897	1.0533	0.0749142	0.572866	0.694442	-0.526074	0.949995	1.02526	0.0359882	1.4979	1.29377	0.371586	1.16531	1.17286	0.230032	6	2	2
F8VQR7	F8VQR7_HUMAN	CSRP2	Cysteine and glycine-rich protein 2 OS=Homo sapiens	tr|F8VQR7|F8VQR7_HUMANCysteineandglycine-richprotein2OS=HomosapiensGN=CSRP2PE=1SV=1;tr|A0A024RBB5|A0A024RBB5_HUMANCysteineandglycine-richprotein2,isoformCRA_aOS=HomosapiensGN=CSRP2PE=4SV=1;sp|Q16527|CSRP2_HUMANCysteineandglycine-richprotein2OS=HomosapiensGN=CSRP2PE=1SV=3;tr|F8VW96|F8VW96_HUMANCysteineandglycine-richprotein2OS=HomosapiensGN=CSRP2PE=1SV=1	tr|F8VQR7|F8VQR7_HUMAN Cysteine and glycine-rich protein 2 OS=Homo sapiens GN=CSRP2 PE=1 SV=1;tr|A0A024RBB5|A0A024RBB5_HUMAN Cysteine and glycine-rich protein 2, isoform CRA_a OS=Homo sapiens GN=CSRP2 PE=4 SV=1;sp|Q16527|CSRP2_HUMAN Cysteine and glycine-ri	-	41969	42606			1.01518	1.12799	0.173759	46986	34629	0.737007	1.13118	0.177834	0.868248	1.14015	0.189227	39062	43915	1.12424	1.03677	0.0520994	35712	37074	1.03814	1.02087	0.0298018	1.08312	1.0381	0.0539482	0.812773	0.985263	-0.0214198	0.844222	0.911106	-0.13431	1.11954	0.966976	-0.0484473	0.914239	0.92016	-0.120043	4	2	2
Q8N139-2	ABCA6_HUMAN	ABCA6	Isoform 2 of ATP-binding cassette sub-family A member 6 OS=Homo sapiens	sp|Q8N139-2|ABCA6_HUMANIsoform2ofATP-bindingcassettesub-familyAmember6OS=HomosapiensGN=ABCA6;tr|A4FVC6|A4FVC6_HUMANABCA6protein(Fragment)OS=HomosapiensGN=ABCA6PE=2SV=1;sp|Q8N139|ABCA6_HUMANATP-bindingcassettesub-familyAmember6OS=HomosapiensGN=ABCA6PE=1SV=2	sp|Q8N139-2|ABCA6_HUMAN Isoform 2 of ATP-binding cassette sub-family A member 6 OS=Homo sapiens GN=ABCA6;tr|A4FVC6|A4FVC6_HUMAN ABCA6 protein (Fragment) OS=Homo sapiens GN=ABCA6 PE=2 SV=1;sp|Q8N139|ABCA6_HUMAN ATP-binding cassette sub-family A member 6 OS=	-	30528	30976			1.01468	1.12744	0.173044	39013	16502	0.422987	0.649216	-0.62323	0.682734	0.896542	-0.157557	27557	31325	1.13673	1.0483	0.0680471	29690	30031	1.01149	0.994662	-0.00772159	1.07178	1.02723	0.0387633	0.532735	0.645794	-0.630854	0.958691	1.03464	0.0491341	1.27794	1.10379	0.142468	1.0774	1.08438	0.116872	3	2	2
F6U1T9	F6U1T9_HUMAN	PPP3R1	Calcineurin subunit B type 1 OS=Homo sapiens	tr|F6U1T9|F6U1T9_HUMANCalcineurinsubunitBtype1OS=HomosapiensGN=PPP3R1PE=1SV=1;sp|P63098|CANB1_HUMANCalcineurinsubunitBtype1OS=HomosapiensGN=PPP3R1PE=1SV=2;tr|D3YTA9|D3YTA9_HUMANCalcineurinsubunitBtype1OS=HomosapiensGN=PPP3R1PE=1SV=1;tr|H7BYZ3|H7BYZ3_HUMANUncharacterizedproteinOS=HomosapiensPE=4SV=1;tr|A0A1B0GUC7|A0A1B0GUC7_HUMANCalcineurinsubunitBtype2OS=HomosapiensGN=PPP3R2PE=1SV=1;tr|B4DYQ6|B4D…	tr|F6U1T9|F6U1T9_HUMAN Calcineurin subunit B type 1 OS=Homo sapiens GN=PPP3R1 PE=1 SV=1;sp|P63098|CANB1_HUMAN Calcineurin subunit B type 1 OS=Homo sapiens GN=PPP3R1 PE=1 SV=2;tr|D3YTA9|D3YTA9_HUMAN Calcineurin subunit B type 1 OS=Homo sapiens GN=PPP3R1 PE=	-	32545	32983			1.01346	1.12608	0.171313	14364	13279	0.924464	1.4189	0.504773	0.986207	1.29505	0.373011	17656	29635	1.67847	1.54788	0.630295	32958	9396.7	0.285111	0.280369	-1.8346	0.771164	0.739114	-0.436131	0.402601	0.488043	-1.03492	0.317081	0.342202	-1.54708	0.441358	0.381213	-1.39133	1.86667	1.87876	0.909784	7	12	2
Q49AG2	Q49AG2_HUMAN	TMED5	TMED5 protein OS=Homo sapiens	tr|Q49AG2|Q49AG2_HUMANTMED5proteinOS=HomosapiensGN=TMED5PE=2SV=1;tr|B4DDR7|B4DDR7_HUMANcDNAFLJ54845,highlysimilartoTransmembraneemp24domain-containingprotein5OS=HomosapiensPE=2SV=1;sp|Q9Y3A6|TMED5_HUMANTransmembraneemp24domain-containingprotein5OS=HomosapiensGN=TMED5PE=1SV=1;tr|M0R072|M0R072_HUMANTransmembraneemp24domain-containingprotein5OS=HomosapiensGN=TMED5PE=1SV=1;tr|B1AKT3|B1AKT3_HUMANTrans…	tr|Q49AG2|Q49AG2_HUMAN TMED5 protein OS=Homo sapiens GN=TMED5 PE=2 SV=1;tr|B4DDR7|B4DDR7_HUMAN cDNA FLJ54845, highly similar to Transmembrane emp24 domain-containing protein 5 OS=Homo sapiens PE=2 SV=1;sp|Q9Y3A6|TMED5_HUMAN Transmembrane emp24 domain-conta	-	15406	15604			1.01285	1.12541	0.17045	16012	11716	0.731701	1.12304	0.167411	0.869565	1.14188	0.191414	11604	15508	1.33644	1.23246	0.301542	10408	14061	1.35098	1.32851	0.409809	1.34331	1.28748	0.364554	0.750833	0.910178	-0.13578	0.906693	0.978526	-0.0313173	1.03934	0.897701	-0.155693	0.896932	0.902741	-0.147616	6	2	2
B3KMX3	B3KMX3_HUMAN	2 SV=1	cDNA FLJ12857 fis, clone NT2RP2003513, highly similar to Homo sapiens paralemmin (PALM), transcript variant 2, mRNA OS=Homo sapiens	tr|B3KMX3|B3KMX3_HUMANcDNAFLJ12857fis,cloneNT2RP2003513,highlysimilartoHomosapiensparalemmin(PALM),transcriptvariant2,mRNAOS=HomosapiensPE=2SV=1	tr|B3KMX3|B3KMX3_HUMAN cDNA FLJ12857 fis, clone NT2RP2003513, highly similar to Homo sapiens paralemmin (PALM), transcript variant 2, mRNA OS=Homo sapiens PE=2 SV=1	-	70200	71034			1.01188	1.12433	0.169065	80887	52723	0.651811	1.00042	0.000608851	0.819111	1.07563	0.105178	44041	37325	0.847506	0.78157	-0.355554	53887	44765	0.83072	0.816903	-0.291763	0.838269	0.80343	-0.315756	0.742222	0.899739	-0.152421	1.19933	1.29435	0.372225	1.15224	0.995217	-0.00691733	1.22356	1.23149	0.300404	1	15	2
Q5VU10	Q5VU10_HUMAN	RPP30	Ribonuclease P protein subunit p30 (Fragment) OS=Homo sapiens	tr|Q5VU10|Q5VU10_HUMANRibonucleasePproteinsubunitp30(Fragment)OS=HomosapiensGN=RPP30PE=1SV=1;sp|P78346|RPP30_HUMANRibonucleasePproteinsubunitp30OS=HomosapiensGN=RPP30PE=1SV=1;sp|P78346-2|RPP30_HUMANIsoform2ofRibonucleasePproteinsubunitp30OS=HomosapiensGN=RPP30;tr|B4DJR3|B4DJR3_HUMANcDNAFLJ57382,highlysimilartoRibonucleasePproteinsubunitp30(EC3.1.26.5)OS=HomosapiensPE=2SV=1;tr|Q5VU11|Q5VU11_HUMANR…	tr|Q5VU10|Q5VU10_HUMAN Ribonuclease P protein subunit p30 (Fragment) OS=Homo sapiens GN=RPP30 PE=1 SV=1;sp|P78346|RPP30_HUMAN Ribonuclease P protein subunit p30 OS=Homo sapiens GN=RPP30 PE=1 SV=1;sp|P78346-2|RPP30_HUMAN Isoform 2 of Ribonuclease P protein	-	4389	4437.9			1.01114	1.12351	0.168011	3827.7	2223.2	0.580819	0.891461	-0.165756	0.810678	1.06455	0.090249	3746.8	5320.3	1.41996	1.30949	0.389	3806.2	4150.6	1.09048	1.07235	0.100772	1.25393	1.20181	0.265211	0.500958	0.607273	-0.719583	0.780144	0.841951	-0.248192	0.872112	0.753266	-0.408769	1.01585	1.02243	0.0320062	5	2	2
Q9NTI5-2	PDS5B_HUMAN	PDS5B	Isoform 2 of Sister chromatid cohesion protein PDS5 homolog B OS=Homo sapiens	sp|Q9NTI5-2|PDS5B_HUMANIsoform2ofSisterchromatidcohesionproteinPDS5homologBOS=HomosapiensGN=PDS5B;sp|Q9NTI5|PDS5B_HUMANSisterchromatidcohesionproteinPDS5homologBOS=HomosapiensGN=PDS5BPE=1SV=1;sp|Q9NTI5-5|PDS5B_HUMANIsoform5ofSisterchromatidcohesionproteinPDS5homologBOS=HomosapiensGN=PDS5B;tr|A9IYQ1|A9IYQ1_HUMANSisterchromatidcohesionproteinPDS5homologB(Fragment)OS=HomosapiensGN=PDS5BPE=1SV=1;tr|B…	sp|Q9NTI5-2|PDS5B_HUMAN Isoform 2 of Sister chromatid cohesion protein PDS5 homolog B OS=Homo sapiens GN=PDS5B;sp|Q9NTI5|PDS5B_HUMAN Sister chromatid cohesion protein PDS5 homolog B OS=Homo sapiens GN=PDS5B PE=1 SV=1;sp|Q9NTI5-5|PDS5B_HUMAN Isoform 5 of Si	-	20255	20469			1.01057	1.12287	0.167189	13721	17404	1.26842	1.94682	0.961118	1.1147	1.46378	0.549701	24415	20415	0.836166	0.771112	-0.374987	24268	18799	0.774642	0.761757	-0.392596	0.805497	0.77202	-0.37329	0.850261	1.03071	0.0436344	0.920843	0.993797	-0.00897756	0.677413	0.585099	-0.773247	0.993979	1.00042	0.000601188	5	2	2
Q9H6A9-3	PCX3_HUMAN	PCNX3	Isoform 3 of Pecanex-like protein 3 OS=Homo sapiens	sp|Q9H6A9-3|PCX3_HUMANIsoform3ofPecanex-likeprotein3OS=HomosapiensGN=PCNX3;sp|Q9H6A9|PCX3_HUMANPecanex-likeprotein3OS=HomosapiensGN=PCNX3PE=1SV=2;tr|Q05BT4|Q05BT4_HUMANPCNXproteinOS=HomosapiensGN=PCNXPE=2SV=1;tr|H0YJ91|H0YJ91_HUMANPecanex-likeprotein1(Fragment)OS=HomosapiensGN=PCNX1PE=4SV=1;sp|Q96RV3-4|PCX1_HUMANIsoform4ofPecanex-likeprotein1OS=HomosapiensGN=PCNX1;sp|Q96RV3-3|PCX1_HUMANIsoform3of…	sp|Q9H6A9-3|PCX3_HUMAN Isoform 3 of Pecanex-like protein 3 OS=Homo sapiens GN=PCNX3;sp|Q9H6A9|PCX3_HUMAN Pecanex-like protein 3 OS=Homo sapiens GN=PCNX3 PE=1 SV=2;tr|Q05BT4|Q05BT4_HUMAN PCNX protein OS=Homo sapiens GN=PCNX PE=2 SV=1;tr|H0YJ91|H0YJ91_HUMAN	-	16922	17087			1.00975	1.12196	0.166026	24749	14226	0.574811	0.882241	-0.180756	0.751434	0.986756	-0.0192343	14531	17748	1.22139	1.12636	0.171674	15503	14918	0.962265	0.946261	-0.0796903	1.08763	1.04243	0.0599521	0.832563	1.00925	0.013287	0.840545	0.907138	-0.140606	1.46253	1.26323	0.337116	1.06689	1.0738	0.102727	7	2	2
B4DWN0	B4DWN0_HUMAN	2 SV=1	cDNA FLJ51351, highly similar to GTPase, IMAP family member 4 OS=Homo sapiens	tr|B4DWN0|B4DWN0_HUMANcDNAFLJ51351,highlysimilartoGTPase,IMAPfamilymember4OS=HomosapiensPE=2SV=1;tr|A0A090N7X0|A0A090N7X0_HUMANGTPase,IMAPfamilymember4,isoformCRA_bOS=HomosapiensGN=HIMAP4PE=4SV=1;sp|Q9NUV9|GIMA4_HUMANGTPaseIMAPfamilymember4OS=HomosapiensGN=GIMAP4PE=1SV=1;tr|G5E9W9|G5E9W9_HUMANGTPaseIMAPfamilymember4OS=HomosapiensGN=GIMAP4PE=1SV=1;tr|B4DWA5|B4DWA5_HUMANcDNAFLJ52464,highlysimilarto…	tr|B4DWN0|B4DWN0_HUMAN cDNA FLJ51351, highly similar to GTPase, IMAP family member 4 OS=Homo sapiens PE=2 SV=1;tr|A0A090N7X0|A0A090N7X0_HUMAN GTPase, IMAP family member 4, isoform CRA_b OS=Homo sapiens GN=HIMAP4 PE=4 SV=1;sp|Q9NUV9|GIMA4_HUMAN GTPase IMAP	-	29203	29441			1.00815	1.12018	0.163737	24381	15757	0.646282	0.991937	-0.0116802	0.843498	1.10765	0.147504	18985	21411	1.12779	1.04004	0.0566436	23073	14459	0.626663	0.61624	-0.698435	0.85287	0.817424	-0.290844	0.535206	0.648789	-0.624178	0.675307	0.728808	-0.456388	0.83488	0.721108	-0.471713	1.21533	1.2232	0.290659	5	2	2
Q15628-2	TRADD_HUMAN	TRADD	Isoform 2 of Tumor necrosis factor receptor type 1-associated DEATH domain protein OS=Homo sapiens	sp|Q15628-2|TRADD_HUMANIsoform2ofTumornecrosisfactorreceptortype1-associatedDEATHdomainproteinOS=HomosapiensGN=TRADD;sp|Q15628|TRADD_HUMANTumornecrosisfactorreceptortype1-associatedDEATHdomainproteinOS=HomosapiensGN=TRADDPE=1SV=2	sp|Q15628-2|TRADD_HUMAN Isoform 2 of Tumor necrosis factor receptor type 1-associated DEATH domain protein OS=Homo sapiens GN=TRADD;sp|Q15628|TRADD_HUMAN Tumor necrosis factor receptor type 1-associated DEATH domain protein OS=Homo sapiens GN=TRADD PE=1 SV	-	15424	15546			1.00791	1.11992	0.163393	14714	15625	1.06191	1.62986	0.704751	1.03428	1.35817	0.441668	18766	16541	0.881435	0.812859	-0.298923	16294	16527	1.0143	0.99743	-0.00371296	0.943183	0.903984	-0.145631	1.00508	1.21838	0.284969	0.999154	1.07831	0.108775	0.953968	0.823967	-0.279342	0.868272	0.873896	-0.194467	2	2	2
P32321	DCTD_HUMAN	DCTD	Deoxycytidylate deaminase OS=Homo sapiens	sp|P32321|DCTD_HUMANDeoxycytidylatedeaminaseOS=HomosapiensGN=DCTDPE=1SV=2;sp|P32321-2|DCTD_HUMANIsoform2ofDeoxycytidylatedeaminaseOS=HomosapiensGN=DCTD;tr|D6RAD7|D6RAD7_HUMANDeoxycytidylatedeaminase(Fragment)OS=HomosapiensGN=DCTDPE=1SV=1;tr|D6RAR9|D6RAR9_HUMANDeoxycytidylatedeaminase(Fragment)OS=HomosapiensGN=DCTDPE=1SV=1;tr|D6RC36|D6RC36_HUMANDeoxycytidylatedeaminase(Fragment)OS=HomosapiensGN=DC…	sp|P32321|DCTD_HUMAN Deoxycytidylate deaminase OS=Homo sapiens GN=DCTD PE=1 SV=2;sp|P32321-2|DCTD_HUMAN Isoform 2 of Deoxycytidylate deaminase OS=Homo sapiens GN=DCTD;tr|D6RAD7|D6RAD7_HUMAN Deoxycytidylate deaminase (Fragment) OS=Homo sapiens GN=DCTD PE=1	-	6103.4	6144			1.00665	1.11852	0.161592	11190	7777.8	0.695067	1.06681	0.0933082	0.805035	1.05714	0.0801719	6109.7	6609.3	1.08177	0.99761	-0.00345265	6649	6837.2	1.02831	1.0112	0.0160712	1.05391	1.01011	0.0145083	1.26592	1.53458	0.61784	1.03448	1.11644	0.158904	1.8334	1.58356	0.663171	1.08827	1.09532	0.13135	9	2	2
O75494-5	SRS10_HUMAN	SRSF10	Isoform 5 of Serine/arginine-rich splicing factor 10 OS=Homo sapiens	sp|O75494-5|SRS10_HUMANIsoform5ofSerine/arginine-richsplicingfactor10OS=HomosapiensGN=SRSF10;tr|Q5JRI1|Q5JRI1_HUMANSerine/arginine-rich-splicingfactor10OS=HomosapiensGN=SRSF10PE=1SV=1;sp|O75494-4|SRS10_HUMANIsoform4ofSerine/arginine-richsplicingfactor10OS=HomosapiensGN=SRSF10;sp|O75494-6|SRS10_HUMANIsoform6ofSerine/arginine-richsplicingfactor10OS=HomosapiensGN=SRSF10;sp|O75494-3|SRS10_HUMANIsofor…	sp|O75494-5|SRS10_HUMAN Isoform 5 of Serine/arginine-rich splicing factor 10 OS=Homo sapiens GN=SRSF10;tr|Q5JRI1|Q5JRI1_HUMAN Serine/arginine-rich-splicing factor 10 OS=Homo sapiens GN=SRSF10 PE=1 SV=1;sp|O75494-4|SRS10_HUMAN Isoform 4 of Serine/arginine-r	-	26836	26964			1.00477	1.11643	0.158891	28243	16910	0.598732	0.918956	-0.121932	0.796565	1.04602	0.0649116	32272	29073	0.900874	0.830786	-0.267452	26308	31303	1.18987	1.17008	0.226602	1.03066	0.987824	-0.0176741	0.627132	0.760225	-0.395502	1.0767	1.16201	0.216617	1.05243	0.909011	-0.13763	0.815196	0.820476	-0.285468	10	2	2
B2R8K8	B2R8K8_HUMAN	2 SV=1	cDNA, FLJ93949, highly similar to Homo sapiens NIMA (never in mitosis gene a)-related kinase 7 (NEK7), mRNA OS=Homo sapiens	tr|B2R8K8|B2R8K8_HUMANcDNA,FLJ93949,highlysimilartoHomosapiensNIMA(neverinmitosisgenea)-relatedkinase7(NEK7),mRNAOS=HomosapiensPE=2SV=1;tr|A0A024R964|A0A024R964_HUMANNIMA(Neverinmitosisgenea)-relatedkinase7,isoformCRA_aOS=HomosapiensGN=NEK7PE=3SV=1;sp|Q8TDX7|NEK7_HUMANSerine/threonine-proteinkinaseNek7OS=HomosapiensGN=NEK7PE=1SV=1;tr|Q5TBH0|Q5TBH0_HUMANSerine/threonine-proteinkinaseNek6(Fragment)…	tr|B2R8K8|B2R8K8_HUMAN cDNA, FLJ93949, highly similar to Homo sapiens NIMA (never in mitosis gene a)-related kinase 7 (NEK7), mRNA OS=Homo sapiens PE=2 SV=1;tr|A0A024R964|A0A024R964_HUMAN NIMA (Never in mitosis gene a)-related kinase 7, isoform CRA_a OS=Ho	-	65063	65325			1.00403	1.1156	0.157824	79765	47406	0.594321	0.912185	-0.132602	0.778378	1.02214	0.0315914	60644	72222	1.19092	1.09826	0.135225	61088	60170	0.984972	0.96859	-0.0460417	1.08757	1.04237	0.0598664	0.725695	0.879704	-0.184909	0.833126	0.89913	-0.153398	1.22597	1.0589	0.0825643	1.00732	1.01385	0.0198378	7	4	2
Q6P6B1	ERIC5_HUMAN	ERICH5	Glutamate-rich protein 5 OS=Homo sapiens	sp|Q6P6B1|ERIC5_HUMANGlutamate-richprotein5OS=HomosapiensGN=ERICH5PE=2SV=1	sp|Q6P6B1|ERIC5_HUMAN Glutamate-rich protein 5 OS=Homo sapiens GN=ERICH5 PE=2 SV=1	-	5198.8	5218.3			1.00375	1.1153	0.157428	7389.4	4367.9	0.591103	0.907247	-0.140433	0.761523	1	6.61939e-06	5553	6751.7	1.21587	1.12127	0.165135	6360.9	4659.1	0.732459	0.720277	-0.473377	0.957772	0.917966	-0.123487	0.837035	1.01467	0.021016	0.690063	0.744734	-0.425203	1.42137	1.22767	0.295924	1.14549	1.15291	0.205277	1	2	2
P98172	EFNB1_HUMAN	EFNB1	Ephrin-B1 OS=Homo sapiens	sp|P98172|EFNB1_HUMANEphrin-B1OS=HomosapiensGN=EFNB1PE=1SV=1	sp|P98172|EFNB1_HUMAN Ephrin-B1 OS=Homo sapiens GN=EFNB1 PE=1 SV=1	-	13067	13108			1.00314	1.11462	0.156546	14808	13002	0.878039	1.34765	0.430441	0.936682	1.23002	0.298678	14977	14690	0.980837	0.904528	-0.144763	12850	15961	1.2421	1.22144	0.288586	1.10148	1.05571	0.0782077	0.991913	1.20242	0.265942	1.08652	1.1726	0.229713	1.13324	0.978806	-0.0309053	0.857982	0.863539	-0.211667	1	2	2
A4D158	A4D158_HUMAN	NPY	Neuropeptide Y OS=Homo sapiens	tr|A4D158|A4D158_HUMANNeuropeptideYOS=HomosapiensGN=NPYPE=2SV=1;sp|P01303|NPY_HUMANPro-neuropeptideYOS=HomosapiensGN=NPYPE=1SV=1	tr|A4D158|A4D158_HUMAN Neuropeptide Y OS=Homo sapiens GN=NPY PE=2 SV=1;sp|P01303|NPY_HUMAN Pro-neuropeptide Y OS=Homo sapiens GN=NPY PE=1 SV=1	-	15436	15484			1.00311	1.11458	0.156506	16589	12873	0.775996	1.19103	0.252206	0.885464	1.16276	0.217554	12444	12736	1.02347	0.943839	-0.0833867	11816	13110	1.10951	1.09106	0.125729	1.06538	1.0211	0.0301204	0.831374	1.00781	0.0112262	1.02937	1.11092	0.151752	1.0747	0.928243	-0.107426	0.949534	0.955684	-0.0653948	2	2	2
B2R8W4	B2R8W4_HUMAN	2 SV=1	cDNA, FLJ94092 OS=Homo sapiens	tr|B2R8W4|B2R8W4_HUMANcDNA,FLJ94092OS=HomosapiensPE=2SV=1;sp|Q7Z4H8-3|KDEL2_HUMANIsoform3ofKDELmotif-containingprotein2OS=HomosapiensGN=KDELC2;sp|Q7Z4H8-2|KDEL2_HUMANIsoform2ofKDELmotif-containingprotein2OS=HomosapiensGN=KDELC2;tr|A0A024R3C4|A0A024R3C4_HUMANKDEL(Lys-Asp-Glu-Leu)containing2,isoformCRA_aOS=HomosapiensGN=KDELC2PE=4SV=1;sp|Q7Z4H8|KDEL2_HUMANKDELmotif-containingprotein2OS=HomosapiensG…	tr|B2R8W4|B2R8W4_HUMAN cDNA, FLJ94092 OS=Homo sapiens PE=2 SV=1;sp|Q7Z4H8-3|KDEL2_HUMAN Isoform 3 of KDEL motif-containing protein 2 OS=Homo sapiens GN=KDELC2;sp|Q7Z4H8-2|KDEL2_HUMAN Isoform 2 of KDEL motif-containing protein 2 OS=Homo sapiens GN=KDELC2;tr	-	12256	12293			1.00302	1.11448	0.156375	11773	9029.2	0.766941	1.17713	0.235272	0.887353	1.16524	0.220627	13316	13048	0.979874	0.90364	-0.146181	10388	12707	1.22324	1.20289	0.266509	1.08653	1.04137	0.0584809	0.734499	0.890378	-0.167511	0.973866	1.05102	0.0717909	0.960591	0.829687	-0.26936	0.780114	0.785167	-0.348929	6	2	2
A0A0S2Z2Y3	A0A0S2Z2Y3_HUMAN	ACVR1	Receptor protein serine/threonine kinase (Fragment) OS=Homo sapiens	tr|A0A0S2Z2Y3|A0A0S2Z2Y3_HUMANReceptorproteinserine/threoninekinase(Fragment)OS=HomosapiensGN=ACVR1PE=2SV=1;tr|A0A0S2Z345|A0A0S2Z345_HUMANReceptorproteinserine/threoninekinase(Fragment)OS=HomosapiensGN=ACVR1PE=2SV=1;tr|D3DPA4|D3DPA4_HUMANSerine/threonine-proteinkinasereceptorOS=HomosapiensGN=ACVR1PE=2SV=1;tr|A0A0B5HR54|A0A0B5HR54_HUMANSerine/threonine-proteinkinasereceptorOS=HomosapiensPE=3SV=1;s…	tr|A0A0S2Z2Y3|A0A0S2Z2Y3_HUMAN Receptor protein serine/threonine kinase (Fragment) OS=Homo sapiens GN=ACVR1 PE=2 SV=1;tr|A0A0S2Z345|A0A0S2Z345_HUMAN Receptor protein serine/threonine kinase (Fragment) OS=Homo sapiens GN=ACVR1 PE=2 SV=1;tr|D3DPA4|D3DPA4_HUM	-	34091	34140			1.00144	1.11273	0.154099	51930	36061	0.694416	1.06581	0.0919554	0.816091	1.07166	0.0998504	32552	38653	1.18742	1.09504	0.130986	28760	44624	1.5516	1.52579	0.609559	1.35825	1.3018	0.380508	1.05627	1.28043	0.356632	1.15448	1.24594	0.317236	1.52328	1.31569	0.395823	0.883509	0.889232	-0.169369	7	2	2
Q9HAC7-4	SUCHY_HUMAN	SUGCT	Isoform 4 of Succinate--hydroxymethylglutarate CoA-transferase OS=Homo sapiens	sp|Q9HAC7-4|SUCHY_HUMANIsoform4ofSuccinate--hydroxymethylglutarateCoA-transferaseOS=HomosapiensGN=SUGCT;tr|H0Y4N1|H0Y4N1_HUMANSuccinate--hydroxymethylglutarateCoA-transferase(Fragment)OS=HomosapiensGN=SUGCTPE=1SV=1;tr|B4DJF0|B4DJF0_HUMANcDNAFLJ56814OS=HomosapiensPE=2SV=1;sp|Q9HAC7|SUCHY_HUMANSuccinate--hydroxymethylglutarateCoA-transferaseOS=HomosapiensGN=SUGCTPE=1SV=2;sp|Q9HAC7-3|SUCHY_HUMANIsof…	sp|Q9HAC7-4|SUCHY_HUMAN Isoform 4 of Succinate--hydroxymethylglutarate CoA-transferase OS=Homo sapiens GN=SUGCT;tr|H0Y4N1|H0Y4N1_HUMAN Succinate--hydroxymethylglutarate CoA-transferase (Fragment) OS=Homo sapiens GN=SUGCT PE=1 SV=1;tr|B4DJF0|B4DJF0_HUMAN cD	-	6030	6036			1.001	1.11223	0.153461	7038.4	6328.3	0.899111	1.37999	0.464655	0.946122	1.24241	0.313146	6196.4	7432.8	1.19954	1.10621	0.145627	7353.6	7511.8	1.02151	1.00452	0.00651094	1.10292	1.05708	0.0800903	1.04843	1.27093	0.345881	1.01063	1.0907	0.125249	1.16723	1.00817	0.0117354	1.18675	1.19444	0.256334	9	2	2
H3BN98	H3BN98_HUMAN	4 SV=2	Uncharacterized protein (Fragment) OS=Homo sapiens	tr|H3BN98|H3BN98_HUMANUncharacterizedprotein(Fragment)OS=HomosapiensPE=4SV=2;tr|H3BPJ2|H3BPJ2_HUMANADP-ribosylationfactor-likeprotein6-interactingprotein1(Fragment)OS=HomosapiensGN=ARL6IP1PE=4SV=2;tr|B7Z6R9|B7Z6R9_HUMANcDNAFLJ51781,highlysimilartoARL-6-interactingprotein1OS=HomosapiensPE=2SV=1;sp|Q15041-2|AR6P1_HUMANIsoform2ofADP-ribosylationfactor-likeprotein6-interactingprotein1OS=HomosapiensGN…	tr|H3BN98|H3BN98_HUMAN Uncharacterized protein (Fragment) OS=Homo sapiens PE=4 SV=2	-	294810	294070			0.99749	1.10834	0.148401	345150	203450	0.589454	0.904715	-0.144465	0.777424	1.02089	0.0298205	281280	301340	1.07132	0.987968	-0.0174634	275130	281120	1.02177	1.00478	0.00687563	1.04682	1.00331	0.00476955	0.691842	0.838667	-0.253829	0.9329	1.00681	0.00979	1.17075	1.01121	0.0160839	0.978136	0.984471	-0.0225798	8	7	2
[truncated: 5,545 more rows]
[truncated: 14 more columns]
